# Supplementary material for: Define a good prognosis of RNF43 codon 659-mutated and concomitant genomic signatures in CRC: an analysis of the cBioPortal database
Source: Front Oncol. 2025 Aug 8;15:1608664. doi: 10.3389/fonc.2025.1608664 (PMC12371537; doi:10.3389/fonc.2025.1608664)
Supplement: Supplementary file 1 [file Table1.xlsx]

## Sheet: Table S1
Supplement Table 1: The clinical characteristics and survival data of CRC patients in this study from the TCGA database.
Data Set	Patient_ID	Sample_ID	Data Set	Age at diagnosis(year)	Gender	OS_STATUS	OS_MONTHS	PFS_STATUS	PFS_MONTHS	Sample type	Stage TNM	TMB value	TMB	MSI	Primary tumor grade
coad_cptac_2019	01CO001	01CO001	coad_cptac_2019	61	Male	0:LIVING	32	0:DiseaseFree	32	Left	III	2.56667	TMB-L	MSS	NA
coad_cptac_2019	01CO005	01CO005	coad_cptac_2019	70	Female	1:DECEASED	44	NA	NA	Left	II	4.36667	TMB-L	MSS	NA
coad_cptac_2019	01CO006	01CO006	coad_cptac_2019	75	Female	0:LIVING	30	1:PROGRESSED	29	Right	III	2.7	TMB-L	MSS	NA
coad_cptac_2019	01CO008	01CO008	coad_cptac_2019	54	Female	0:LIVING	31	NA	NA	Left	II	5.16667	TMB-L	MSS	NA
coad_cptac_2019	01CO013	01CO013	coad_cptac_2019	58	Male	0:LIVING	13	0:DiseaseFree	13	Left	I	2.63333	TMB-L	MSS	NA
crc_msk_2017	P-0009830	P-0009830-T01-IM5	crc_msk_2017	20	Male	0:LIVING	65.5	NA	NA	Left	IV	44.0424	TMB-H	MSI-H	Moderately differentiated
coad_cptac_2019	01CO015	01CO015	coad_cptac_2019	89	Male	0:LIVING	31	0:DiseaseFree	31	NA	I	4.23333	TMB-L	MSS	NA
coad_cptac_2019	01CO019	01CO019	coad_cptac_2019	63	Female	0:LIVING	30	1:PROGRESSED	16	Left	III	3.53333	TMB-L	MSS	NA
crc_eo_2020	P-0020834	P-0020834-T01-IM6	crc_eo_2020	28	Male	NA	NA	NA	NA	Right	II	29.8	TMB-H	MSI-H	Poorly differentiated
coad_cptac_2019	05CO002	05CO002	coad_cptac_2019	NA	Female	0:LIVING	29	0:DiseaseFree	29	Left	III	3.5	TMB-L	MSS	NA
crc_msk_2017	P-0002049	P-0002049-T01-IM3	crc_msk_2017	31	Female	0:LIVING	34.2	NA	NA	Left	III	54.3486	TMB-H	MSI-H	NA
coad_cptac_2019	05CO004	05CO004	coad_cptac_2019	40	Female	0:LIVING	31	0:DiseaseFree	31	Left	III	NA	NA	NA	NA
coad_cptac_2019	05CO005	05CO005	coad_cptac_2019	54	Female	NA	NA	NA	NA	Left	III	4.46667	TMB-L	NA	NA
coad_cptac_2019	05CO006	05CO006	coad_cptac_2019	83	Female	0:LIVING	27	0:DiseaseFree	27	NA	III	30.3	TMB-H	NA	NA
crc_eo_2020	P-0007843	P-0007843-T01-IM5	crc_eo_2020	31	Male	NA	NA	NA	NA	Right	III	36.4	TMB-H	MSI-H	Moderately differentiated
coad_cptac_2019	05CO011	05CO011	coad_cptac_2019	39	Male	0:LIVING	32	0:DiseaseFree	32	Left	II	3.26667	TMB-L	MSS	NA
coad_cptac_2019	05CO014	05CO014	coad_cptac_2019	83	Female	NA	NA	NA	NA	Right	II	2.86667	TMB-L	MSS	NA
crc_msk_2017	P-0005326	P-0005326-T01-IM5	crc_msk_2017	32	Male	0:LIVING	55.7667	NA	NA	Right	II	80.255	TMB-H	MSI-H	NA
coad_cptac_2019	05CO020	05CO020	coad_cptac_2019	93	Female	0:LIVING	31	0:DiseaseFree	31	NA	II	9	TMB-H	MSS	NA
coad_cptac_2019	05CO026	05CO026	coad_cptac_2019	70	Female	0:LIVING	26	0:DiseaseFree	26	Left	III	4.16667	TMB-L	MSS	NA
coad_cptac_2019	05CO028	05CO028	coad_cptac_2019	61	Female	0:LIVING	27	0:DiseaseFree	27	Right	I	8.5	TMB-L	MSS	NA
coad_cptac_2019	05CO029	05CO029	coad_cptac_2019	55	Female	0:LIVING	30	0:DiseaseFree	30	Right	II	3.9	TMB-L	MSS	NA
crc_apc_impact_2020	P-0000561	P-0000561-T01-IM3	crc_apc_impact_2020	24	Female	0:LIVING	45.1	1:PROGRESSED	2.5	Right	II	25.5106	TMB-H	MSI-H	Moderately differentiated
coad_cptac_2019	05CO033	05CO033	coad_cptac_2019	61	Male	0:LIVING	28	1:PROGRESSED	13	NA	III	5.2	TMB-L	MSS	NA
coad_cptac_2019	05CO034	05CO034	coad_cptac_2019	55	Female	0:LIVING	31	0:DiseaseFree	31	NA	III	2.93333	TMB-L	MSS	NA
coad_cptac_2019	05CO035	05CO035	coad_cptac_2019	64	Female	0:LIVING	30	0:DiseaseFree	30	Right	II	6.83333	TMB-L	MSS	NA
rectal_msk_2022	P-0071028	P-0071028-T01-IM7	rectal_msk_2022	26	Male	NA	NA	NA	NA	NA	III	NA	NA	MSI-H	NA
rectal_msk_2022	P-00JM034	P-00JM034-T01-IM3	rectal_msk_2022	32	Male	0:LIVING	110.815	0:DiseaseFree	110.815	NA	III	27.8811	TMB-H	MSI-H	NA
crc_eo_2020	P-0007739	P-0007739-T01-IM5	crc_eo_2020	33	Female	NA	NA	NA	NA	Left	IV	35.4	TMB-H	MSI-H	Moderately differentiated
crc_apc_impact_2020	P-0005151	P-0005151-T01-IM5	crc_apc_impact_2020	35	Male	0:LIVING	70.9	1:PROGRESSED	31.7	Right	III	65.5742	TMB-H	MSI-H	Poorly differentiated
coad_cptac_2019	05CO045	05CO045	coad_cptac_2019	75	Female	0:LIVING	29	0:DiseaseFree	29	Right	III	5.66667	TMB-L	MSS	NA
coad_cptac_2019	05CO047	05CO047	coad_cptac_2019	56	Male	0:LIVING	29	0:DiseaseFree	29	Left	I	2.5	TMB-L	MSS	NA
crc_eo_2020	P-0013876	P-0013876-T01-IM5	crc_eo_2020	36	Male	NA	NA	NA	NA	Right	II	61	TMB-H	MSI-H	Poorly differentiated
coad_cptac_2019	05CO049	05CO049	coad_cptac_2019	88	Male	0:LIVING	27	0:DiseaseFree	27	Right	II	4.93333	TMB-L	MSS	NA
crc_msk_2017	P-0003796	P-0003796-T01-IM5	crc_msk_2017	38	Male	0:LIVING	70.0667	NA	NA	Left	III	30.3403	TMB-H	MSI-H	Poorly differentiated
coad_cptac_2019	05CO053	05CO053	coad_cptac_2019	52	Male	0:LIVING	30	0:DiseaseFree	30	NA	II	3.7	TMB-L	MSS	NA
coad_cptac_2019	05CO054	05CO054	coad_cptac_2019	86	Male	0:LIVING	30	0:DiseaseFree	30	NA	I	8.6	TMB-L	MSS	NA
coad_cptac_2019	05CO055	05CO055	coad_cptac_2019	70	Male	NA	NA	NA	NA	Left	III	3.6	TMB-L	MSS	NA
coad_cptac_2019	06CO001	06CO001	coad_cptac_2019	75	Male	0:LIVING	7	NA	NA	Right	III	3	TMB-L	MSS	NA
coad_cptac_2019	06CO002	06CO002	coad_cptac_2019	73	Female	0:LIVING	27	0:DiseaseFree	27	Left	III	3.9	TMB-L	MSS	NA
coad_cptac_2019	09CO005	09CO005	coad_cptac_2019	69	Female	0:LIVING	24	NA	NA	NA	III	3.73333	TMB-L	MSS	NA
coad_cptac_2019	09CO006	09CO006	coad_cptac_2019	87	Male	0:LIVING	3	NA	NA	Right	I	3.2	TMB-L	MSS	NA
coad_cptac_2019	09CO008	09CO008	coad_cptac_2019	54	Male	0:LIVING	28	0:DiseaseFree	28	NA	III	4.6	TMB-L	MSS	NA
coad_cptac_2019	09CO011	09CO011	coad_cptac_2019	75	Female	0:LIVING	20	0:DiseaseFree	20	NA	I	2.93333	TMB-L	MSS	NA
coad_cptac_2019	09CO013	09CO013	coad_cptac_2019	50	Male	0:LIVING	15	NA	NA	NA	III	4.43333	TMB-L	MSS	NA
coad_cptac_2019	09CO014	09CO014	coad_cptac_2019	67	Male	0:LIVING	27	0:DiseaseFree	27	Right	II	7.3	TMB-L	MSS	NA
coad_cptac_2019	09CO015	09CO015	coad_cptac_2019	69	Male	0:LIVING	30	0:DiseaseFree	30	NA	III	3.56667	TMB-L	MSS	NA
coad_cptac_2019	09CO018	09CO018	coad_cptac_2019	53	Female	0:LIVING	23	0:DiseaseFree	23	Left	III	4	TMB-L	MSS	NA
coad_cptac_2019	09CO019	09CO019	coad_cptac_2019	88	Male	0:LIVING	17	0:DiseaseFree	17	Right	I	4.4	TMB-L	MSS	NA
coad_cptac_2019	09CO022	09CO022	coad_cptac_2019	72	Female	0:LIVING	26	0:DiseaseFree	26	NA	II	4.8	TMB-L	MSS	NA
coad_cptac_2019	11CO005	11CO005	coad_cptac_2019	66	Female	0:LIVING	32	0:DiseaseFree	32	Left	III	2.33333	TMB-L	MSS	NA
rectal_msk_2022	P-0059873	P-0059873-T01-IM7	rectal_msk_2022	38	Female	NA	NA	NA	NA	NA	III	NA	NA	MSI-H	NA
coad_cptac_2019	11CO008	11CO008	coad_cptac_2019	67	Female	0:LIVING	32	0:DiseaseFree	32	Left	III	3.33333	TMB-L	MSS	NA
coad_cptac_2019	11CO010	11CO010	coad_cptac_2019	59	Female	0:LIVING	31	0:DiseaseFree	31	Right	II	3.1	TMB-L	MSS	NA
crc_msk_2017	P-0007147	P-0007147-T01-IM5	crc_msk_2017	40	Female	0:LIVING	70.9	NA	NA	Right	IV	198.68	TMB-H	MSI-H	NA
coad_cptac_2019	11CO019	11CO019	coad_cptac_2019	74	Female	0:LIVING	31	0:DiseaseFree	31	NA	III	4.66667	TMB-L	MSS	NA
coad_cptac_2019	11CO020	11CO020	coad_cptac_2019	55	Male	0:LIVING	31	0:DiseaseFree	31	Left	III	4.83333	TMB-L	MSS	NA
coad_cptac_2019	11CO021	11CO021	coad_cptac_2019	75	Female	1:DECEASED	8	NA	NA	Left	IV	3.6	TMB-L	MSS	NA
coad_cptac_2019	11CO022	11CO022	coad_cptac_2019	72	Male	0:LIVING	32	NA	NA	Left	IV	4.4	TMB-L	MSS	NA
coad_cptac_2019	11CO027	11CO027	coad_cptac_2019	55	Female	0:LIVING	32	0:DiseaseFree	32	Left	II	4.9	TMB-L	MSS	NA
coad_cptac_2019	11CO030	11CO030	coad_cptac_2019	55	Female	0:LIVING	31	0:DiseaseFree	31	Left	II	3	TMB-L	MSS	NA
rectal_msk_2022	P-0069605	P-0069605-T01-IM7	rectal_msk_2022	27	Male	NA	NA	NA	NA	NA	III	NA	NA	MSI-H	NA
coad_cptac_2019	11CO032	11CO032	coad_cptac_2019	58	Male	0:LIVING	31	0:DiseaseFree	31	Left	III	2.9	TMB-L	MSS	NA
crc_msk_2017	P-0013082	P-0013082-T01-IM5	crc_msk_2017	41	Female	0:LIVING	21	NA	NA	Left	III	57.7445	TMB-H	MSI-H	Moderately differentiated
crc_eo_2020	P-0013227	P-0013227-T01-IM5	crc_eo_2020	28	Female	NA	NA	NA	NA	Right	IV	69.8	TMB-H	MSI-H	Moderately differentiated
coad_cptac_2019	11CO037	11CO037	coad_cptac_2019	52	Female	0:LIVING	31	0:DiseaseFree	31	Left	III	3.36667	TMB-L	MSS	NA
coad_cptac_2019	11CO039	11CO039	coad_cptac_2019	68	Female	0:LIVING	32	0:DiseaseFree	32	Left	II	6.4	TMB-L	MSS	NA
coad_cptac_2019	11CO042	11CO042	coad_cptac_2019	71	Male	0:LIVING	31	0:DiseaseFree	31	Left	II	5.06667	TMB-L	MSS	NA
coad_cptac_2019	11CO043	11CO043	coad_cptac_2019	67	Female	0:LIVING	31	0:DiseaseFree	31	Right	II	3.3	TMB-L	MSS	NA
coad_cptac_2019	11CO044	11CO044	coad_cptac_2019	69	Female	1:DECEASED	20	NA	NA	Right	IV	5.9	TMB-L	MSS	NA
coad_cptac_2019	11CO045	11CO045	coad_cptac_2019	71	Female	0:LIVING	32	0:DiseaseFree	32	NA	III	6.33333	TMB-L	MSS	NA
coad_cptac_2019	11CO047	11CO047	coad_cptac_2019	65	Male	0:LIVING	32	0:DiseaseFree	32	Left	II	3.9	TMB-L	MSS	NA
coad_cptac_2019	11CO048	11CO048	coad_cptac_2019	64	Male	0:LIVING	32	0:DiseaseFree	32	NA	II	4.73333	TMB-L	MSS	NA
crc_eo_2020	P-0033503	P-0033503-T01-IM6	crc_eo_2020	28	Male	NA	NA	NA	NA	Left	II	40.4	TMB-H	MSI-H	Moderately differentiated
coad_cptac_2019	11CO052	11CO052	coad_cptac_2019	66	Female	1:DECEASED	18	1:PROGRESSED	9	NA	III	5.16667	TMB-L	MSS	NA
coad_cptac_2019	11CO053	11CO053	coad_cptac_2019	64	Female	0:LIVING	34	0:DiseaseFree	34	Left	II	7.6	TMB-L	MSS	NA
coad_cptac_2019	11CO054	11CO054	coad_cptac_2019	66	Female	0:LIVING	34	0:DiseaseFree	34	Left	II	3.56667	TMB-L	MSS	NA
coad_cptac_2019	11CO057	11CO057	coad_cptac_2019	74	Male	0:LIVING	33	0:DiseaseFree	33	Right	III	3.86667	TMB-L	MSS	NA
coad_cptac_2019	11CO058	11CO058	coad_cptac_2019	56	Female	0:LIVING	33	0:DiseaseFree	33	Right	II	3.2	TMB-L	MSS	NA
crc_nigerian_2020	p_PK_crc_106	s_PK_crc_106_T	crc_nigerian_2020	29	Male	NA	NA	NA	NA	NA	III	60.6806	TMB-H	MSI-H	NA
coad_cptac_2019	11CO060	11CO060	coad_cptac_2019	72	Female	0:LIVING	33	0:DiseaseFree	33	Left	II	4.1	TMB-L	MSS	NA
crc_eo_2020	P-0010275	P-0010275-T01-IM5	crc_eo_2020	29	Male	NA	NA	NA	NA	Left	III	63.9	TMB-H	MSI-H	Moderately differentiated
coad_cptac_2019	11CO062	11CO062	coad_cptac_2019	75	Male	0:LIVING	32	0:DiseaseFree	32	Right	IV	3.36667	TMB-L	MSS	NA
coad_cptac_2019	11CO070	11CO070	coad_cptac_2019	35	Male	0:LIVING	31	0:DiseaseFree	31	Left	III	315	TMB-H	NA	NA
coad_cptac_2019	11CO072	11CO072	coad_cptac_2019	65	Female	0:LIVING	11	0:DiseaseFree	11	Left	III	4.86667	TMB-L	MSS	NA
coad_cptac_2019	11CO077	11CO077	coad_cptac_2019	68	Male	0:LIVING	32	1:PROGRESSED	31	Left	II	4.53333	TMB-L	MSS	NA
coad_cptac_2019	11CO079	11CO079	coad_cptac_2019	75	Female	0:LIVING	31	0:DiseaseFree	31	Left	III	3.16667	TMB-L	MSS	NA
coad_cptac_2019	13CO001	13CO001	coad_cptac_2019	63	Male	0:LIVING	1	0:DiseaseFree	1	Left	II	NA	NA	NA	NA
coad_cptac_2019	14CO001	14CO001	coad_cptac_2019	75	Female	0:LIVING	42	0:DiseaseFree	42	NA	III	NA	NA	NA	NA
coad_cptac_2019	14CO002	14CO002	coad_cptac_2019	75	Female	0:LIVING	39	0:DiseaseFree	39	NA	II	3.6	TMB-L	MSS	NA
crc_eo_2020	P-0032698	P-0032698-T01-IM6	crc_eo_2020	29	Female	NA	NA	NA	NA	Right	II	58.8	TMB-H	MSI-H	Moderately differentiated
coad_cptac_2019	14CO005	14CO005	coad_cptac_2019	53	Female	0:LIVING	27	0:DiseaseFree	27	Right	II	3.26667	TMB-L	MSS	NA
coad_cptac_2019	15CO001	15CO001	coad_cptac_2019	68	Male	0:LIVING	35	0:DiseaseFree	35	Left	III	2.93333	TMB-L	MSS	NA
coad_cptac_2019	15CO002	15CO002	coad_cptac_2019	63	Female	0:LIVING	31	0:DiseaseFree	31	Left	II	2.9	TMB-L	MSS	NA
coad_cptac_2019	16CO002	16CO002	coad_cptac_2019	64	Male	0:LIVING	15	NA	NA	Right	IV	2.16667	TMB-L	MSS	NA
coad_cptac_2019	16CO003	16CO003	coad_cptac_2019	59	Male	0:LIVING	35	0:DiseaseFree	35	Right	III	4.26667	TMB-L	MSS	NA
coad_cptac_2019	16CO006	16CO006	coad_cptac_2019	54	Female	0:LIVING	29	0:DiseaseFree	29	Right	III	5.06667	TMB-L	MSS	NA
coad_cptac_2019	16CO011	16CO011	coad_cptac_2019	60	Female	1:DECEASED	26	NA	NA	Left	IV	5.5	TMB-L	MSS	NA
coad_cptac_2019	16CO012	16CO012	coad_cptac_2019	74	Female	NA	NA	NA	NA	Left	I	3.73333	TMB-L	MSS	NA
coad_cptac_2019	20CO001	20CO001	coad_cptac_2019	56	Male	0:LIVING	29	NA	NA	NA	III	4.43333	TMB-L	MSS	NA
crc_eo_2020	P-0040250	P-0040250-T01-IM6	crc_eo_2020	29	NA	0:LIVING	29.7502	0:DiseaseFree	29.7502	NA	NA	46.5	TMB-H	MSI-H	NA
coad_cptac_2019	20CO004	20CO004	coad_cptac_2019	55	Male	0:LIVING	23	0:DiseaseFree	23	Left	II	5.23333	TMB-L	MSS	NA
coad_cptac_2019	20CO006	20CO006	coad_cptac_2019	76	Male	0:LIVING	31	NA	NA	Left	I	NA	NA	NA	NA
coad_cptac_2019	20CO007	20CO007	coad_cptac_2019	50	Male	0:LIVING	23	NA	NA	Left	IV	9.43333	TMB-H	MSS	NA
coad_cptac_2019	21CO006	21CO006	coad_cptac_2019	52	Male	0:LIVING	29	0:DiseaseFree	29	Left	II	2.96667	TMB-L	MSS	NA
coad_cptac_2019	21CO007	21CO007	coad_cptac_2019	57	Female	1:DECEASED	28	1:PROGRESSED	22	Right	III	4.46667	TMB-L	MSS	NA
coad_cptac_2019	22CO004	22CO004	coad_cptac_2019	51	Female	0:LIVING	36	0:DiseaseFree	36	NA	III	2.86667	TMB-L	MSS	NA
crc_msk_2017	P-0006365	P-0006365-T01-IM5	crc_msk_2017	30	Male	0:LIVING	26.3667	NA	NA	Left	I	42.0849	TMB-H	MSI-H	Moderately differentiated
coad_cptac_2019	24CO005	24CO005	coad_cptac_2019	41	Female	NA	NA	NA	NA	Left	III	3.2	TMB-L	MSS	NA
coad_cptac_2019	27CO004	27CO004	coad_cptac_2019	73	Female	NA	NA	NA	NA	NA	III	3.86667	TMB-L	MSS	NA
crc_dd_2022	C_XPMDEU	s_C_XPMDEU_P001_d	crc_dd_2022	89	Female	NA	NA	NA	NA	Left	IV	3e-12	TMB-L	MSS	NA
coadread_dfci_2016	coadread_dfci_2016_101	coadread_dfci_2016_101	coadread_dfci_2016	69	Female	NA	NA	NA	NA	Left	III	3.3	TMB-L	MSS	Well differentiated
coadread_dfci_2016	coadread_dfci_2016_101930	coadread_dfci_2016_101930	coadread_dfci_2016	84	Female	NA	NA	NA	NA	Right	I	4.56667	TMB-L	NA	NA
rectal_msk_2022	P-0041648	P-0041648-T01-IM6	rectal_msk_2022	41	Male	0:LIVING	25.7396	0:DiseaseFree	25.7396	NA	III	83.3829	TMB-H	MSI-H	NA
coadread_dfci_2016	coadread_dfci_2016_103320	coadread_dfci_2016_103320	coadread_dfci_2016	71	Female	NA	NA	NA	NA	Right	II	4.96667	TMB-L	NA	NA
coadread_dfci_2016	coadread_dfci_2016_106	coadread_dfci_2016_106	coadread_dfci_2016	67	Female	NA	NA	NA	NA	Right	I	3.03333	TMB-L	MSS	Well differentiated
coadread_dfci_2016	coadread_dfci_2016_108	coadread_dfci_2016_108	coadread_dfci_2016	55	Female	NA	NA	NA	NA	Left	III	3.5	TMB-L	MSS	Well differentiated
coadread_dfci_2016	coadread_dfci_2016_110220	coadread_dfci_2016_110220	coadread_dfci_2016	81	Female	NA	NA	NA	NA	Left	I	3.13333	TMB-L	NA	NA
crc_eo_2020	P-0032718	P-0032718-T01-IM6	crc_eo_2020	30	Female	NA	NA	NA	NA	Left	IV	78.1	TMB-H	MSI-H	Well differentiated
coadread_dfci_2016	coadread_dfci_2016_112	coadread_dfci_2016_112	coadread_dfci_2016	62	Female	NA	NA	NA	NA	Left	III	39.9333	TMB-H	MSS	Well differentiated
coadread_dfci_2016	coadread_dfci_2016_112874	coadread_dfci_2016_112874	coadread_dfci_2016	79	Female	NA	NA	NA	NA	Left	II	3.66667	TMB-L	NA	NA
coadread_dfci_2016	coadread_dfci_2016_114	coadread_dfci_2016_114	coadread_dfci_2016	76	Female	NA	NA	NA	NA	Right	III	5.76667	TMB-L	MSS	Well differentiated
coadread_dfci_2016	coadread_dfci_2016_1153	coadread_dfci_2016_1153	coadread_dfci_2016	66	Female	NA	NA	NA	NA	Left	I	3.46667	TMB-L	MSS	Well differentiated
coadread_dfci_2016	coadread_dfci_2016_1156	coadread_dfci_2016_1156	coadread_dfci_2016	70	Female	NA	NA	NA	NA	Left	II	4.63333	TMB-L	MSS	Well differentiated
coadread_dfci_2016	coadread_dfci_2016_1157	coadread_dfci_2016_1157	coadread_dfci_2016	76	Female	NA	NA	NA	NA	Right	I	3.2	TMB-L	MSS	Well differentiated
coadread_dfci_2016	coadread_dfci_2016_115875	coadread_dfci_2016_115875	coadread_dfci_2016	74	Female	NA	NA	NA	NA	Right	III	38.7667	TMB-H	NA	NA
coadread_dfci_2016	coadread_dfci_2016_116	coadread_dfci_2016_116	coadread_dfci_2016	53	Female	NA	NA	NA	NA	Left	NA	149.733	TMB-H	MSS	Well differentiated
coadread_dfci_2016	coadread_dfci_2016_1160	coadread_dfci_2016_1160	coadread_dfci_2016	72	Female	NA	NA	NA	NA	Left	III	7.5	TMB-L	MSS	Well differentiated
crc_dd_2022	P-0047886	P-0047886-T01-IM6	crc_dd_2022	32	Male	NA	NA	NA	NA	Left	IV	65	TMB-H	MSI-H	NA
coadread_dfci_2016	coadread_dfci_2016_1165	coadread_dfci_2016_1165	coadread_dfci_2016	63	Female	NA	NA	NA	NA	Left	I	2.66667	TMB-L	MSS	Well differentiated
coadread_dfci_2016	coadread_dfci_2016_1167	coadread_dfci_2016_1167	coadread_dfci_2016	69	Female	NA	NA	NA	NA	Right	II	4.53333	TMB-L	MSS	Well differentiated
coadread_dfci_2016	coadread_dfci_2016_1170	coadread_dfci_2016_1170	coadread_dfci_2016	79	Female	NA	NA	NA	NA	Left	III	4.83333	TMB-L	MSS	Poorly differentiated
coadread_dfci_2016	coadread_dfci_2016_1183	coadread_dfci_2016_1183	coadread_dfci_2016	77	Female	NA	NA	NA	NA	Left	III	3.36667	TMB-L	MSS	Well differentiated
coadread_dfci_2016	coadread_dfci_2016_1184	coadread_dfci_2016_1184	coadread_dfci_2016	68	Female	NA	NA	NA	NA	Left	II	2.26667	TMB-L	MSS	Well differentiated
coadread_dfci_2016	coadread_dfci_2016_1185	coadread_dfci_2016_1185	coadread_dfci_2016	55	Female	NA	NA	NA	NA	Left	I	1.56667	TMB-L	MSS	Well differentiated
coadread_dfci_2016	coadread_dfci_2016_1187	coadread_dfci_2016_1187	coadread_dfci_2016	65	Female	NA	NA	NA	NA	Right	III	5.5	TMB-L	MSS	Well differentiated
coadread_dfci_2016	coadread_dfci_2016_1190	coadread_dfci_2016_1190	coadread_dfci_2016	65	Female	NA	NA	NA	NA	Right	II	4.13333	TMB-L	MSS	Well differentiated
coadread_dfci_2016	coadread_dfci_2016_1191	coadread_dfci_2016_1191	coadread_dfci_2016	77	Female	NA	NA	NA	NA	Left	I	3.06667	TMB-L	MSS	Well differentiated
coadread_dfci_2016	coadread_dfci_2016_1193	coadread_dfci_2016_1193	coadread_dfci_2016	64	Female	NA	NA	NA	NA	Right	III	7.66667	TMB-L	MSS	Poorly differentiated
coadread_dfci_2016	coadread_dfci_2016_1195	coadread_dfci_2016_1195	coadread_dfci_2016	65	Female	NA	NA	NA	NA	Right	III	5.33333	TMB-L	MSS	Well differentiated
coadread_dfci_2016	coadread_dfci_2016_1196	coadread_dfci_2016_1196	coadread_dfci_2016	71	Female	NA	NA	NA	NA	Left	NA	2.93333	TMB-L	MSS	Well differentiated
rectal_msk_2019	P-0001685	P-0001685-T01-IM3	rectal_msk_2019	42	Male	NA	NA	NA	NA	Left	NA	108.697	TMB-H	MSI-H	NA
coadread_dfci_2016	coadread_dfci_2016_1204	coadread_dfci_2016_1204	coadread_dfci_2016	66	Female	NA	NA	NA	NA	Left	III	2	TMB-L	MSS	Well differentiated
coadread_dfci_2016	coadread_dfci_2016_1205	coadread_dfci_2016_1205	coadread_dfci_2016	59	Female	NA	NA	NA	NA	Right	IV	5.46667	TMB-L	MSS	Well differentiated
coadread_dfci_2016	coadread_dfci_2016_1206	coadread_dfci_2016_1206	coadread_dfci_2016	72	Female	NA	NA	NA	NA	Left	III	4.83333	TMB-L	MSS	Well differentiated
coadread_dfci_2016	coadread_dfci_2016_1208	coadread_dfci_2016_1208	coadread_dfci_2016	57	Female	NA	NA	NA	NA	Right	III	5.1	TMB-L	MSS	Well differentiated
crc_msk_2017	P-0004362	P-0004362-T01-IM5	crc_msk_2017	33	Male	0:LIVING	35.43	NA	NA	Right	III	68.5104	TMB-H	MSI-H	NA
coadread_dfci_2016	coadread_dfci_2016_1216	coadread_dfci_2016_1216	coadread_dfci_2016	56	Female	NA	NA	NA	NA	Left	IV	3	TMB-L	MSS	Well differentiated
coadread_dfci_2016	coadread_dfci_2016_1221	coadread_dfci_2016_1221	coadread_dfci_2016	78	Female	NA	NA	NA	NA	Right	IV	3	TMB-L	MSS	Well differentiated
crc_msk_2017	P-0007931	P-0007931-T01-IM5	crc_msk_2017	42	Male	0:LIVING	75.27	NA	NA	Left	IV	20.5531	TMB-H	MSI-H	NA
coadread_dfci_2016	coadread_dfci_2016_1224	coadread_dfci_2016_1224	coadread_dfci_2016	58	Female	NA	NA	NA	NA	Left	III	3.86667	TMB-L	MSS	Well differentiated
crc_msk_2017	P-0008317	P-0008317-T01-IM5	crc_msk_2017	33	Male	0:LIVING	23.6	NA	NA	Left	III	50.8934	TMB-H	MSI-H	NA
coadread_dfci_2016	coadread_dfci_2016_1226	coadread_dfci_2016_1226	coadread_dfci_2016	65	Female	NA	NA	NA	NA	Left	III	4	TMB-L	MSS	Well differentiated
coadread_dfci_2016	coadread_dfci_2016_1227	coadread_dfci_2016_1227	coadread_dfci_2016	63	Female	NA	NA	NA	NA	Left	II	4	TMB-L	MSS	Well differentiated
coadread_dfci_2016	coadread_dfci_2016_123	coadread_dfci_2016_123	coadread_dfci_2016	50	Female	NA	NA	NA	NA	Left	III	5.93333	TMB-L	MSS	Well differentiated
rectal_msk_2022	P-0052886	P-0052886-T01-IM6	rectal_msk_2022	33	Male	0:LIVING	18.5733	0:DiseaseFree	18.5733	NA	III	NA	NA	MSI-H	NA
crc_eo_2020	P-0023551	P-0023551-T01-IM6	crc_eo_2020	42	Male	NA	NA	NA	NA	Right	II	79	TMB-H	MSI-H	Moderately differentiated
coadread_dfci_2016	coadread_dfci_2016_1232	coadread_dfci_2016_1232	coadread_dfci_2016	73	Female	NA	NA	NA	NA	Left	III	3	TMB-L	MSS	Well differentiated
coadread_dfci_2016	coadread_dfci_2016_1236	coadread_dfci_2016_1236	coadread_dfci_2016	66	Female	NA	NA	NA	NA	Left	I	5.93333	TMB-L	MSS	Poorly differentiated
coadread_dfci_2016	coadread_dfci_2016_1240	coadread_dfci_2016_1240	coadread_dfci_2016	69	Female	NA	NA	NA	NA	Right	II	3.9	TMB-L	MSS	Well differentiated
crc_eo_2020	P-0036309	P-0036309-T01-IM6	crc_eo_2020	34	Male	NA	NA	NA	NA	Left	IV	52.7	TMB-H	MSI-H	Moderately differentiated
coadread_dfci_2016	coadread_dfci_2016_1244	coadread_dfci_2016_1244	coadread_dfci_2016	63	Female	NA	NA	NA	NA	Right	II	5.5	TMB-L	MSS	Well differentiated
coadread_dfci_2016	coadread_dfci_2016_1245	coadread_dfci_2016_1245	coadread_dfci_2016	56	Female	NA	NA	NA	NA	Left	III	2.26667	TMB-L	MSS	Well differentiated
coadread_dfci_2016	coadread_dfci_2016_1246	coadread_dfci_2016_1246	coadread_dfci_2016	71	Female	NA	NA	NA	NA	Left	III	2.73333	TMB-L	MSS	Well differentiated
coadread_dfci_2016	coadread_dfci_2016_1247	coadread_dfci_2016_1247	coadread_dfci_2016	69	Female	NA	NA	NA	NA	Left	I	5.66667	TMB-L	MSS	Well differentiated
coadread_dfci_2016	coadread_dfci_2016_1249	coadread_dfci_2016_1249	coadread_dfci_2016	60	Female	NA	NA	NA	NA	Left	I	3.6	TMB-L	MSS	Well differentiated
coadread_dfci_2016	coadread_dfci_2016_1250	coadread_dfci_2016_1250	coadread_dfci_2016	78	Female	NA	NA	NA	NA	Left	III	6.06667	TMB-L	MSS	Well differentiated
coadread_dfci_2016	coadread_dfci_2016_1251	coadread_dfci_2016_1251	coadread_dfci_2016	63	Female	NA	NA	NA	NA	Right	III	6.8	TMB-L	MSS	Well differentiated
coadread_dfci_2016	coadread_dfci_2016_1254	coadread_dfci_2016_1254	coadread_dfci_2016	77	Female	NA	NA	NA	NA	Left	II	8.56667	TMB-L	MSS	Well differentiated
coadread_dfci_2016	coadread_dfci_2016_1262	coadread_dfci_2016_1262	coadread_dfci_2016	61	Male	NA	NA	NA	NA	Left	I	3.36667	TMB-L	MSS	Well differentiated
coadread_dfci_2016	coadread_dfci_2016_132	coadread_dfci_2016_132	coadread_dfci_2016	69	Female	NA	NA	NA	NA	Left	II	13.0667	TMB-H	MSS	Well differentiated
coadread_dfci_2016	coadread_dfci_2016_134258	coadread_dfci_2016_134258	coadread_dfci_2016	73	Female	NA	NA	NA	NA	Right	I	29.4333	TMB-H	NA	NA
coadread_dfci_2016	coadread_dfci_2016_140903	coadread_dfci_2016_140903	coadread_dfci_2016	72	Female	NA	NA	NA	NA	Right	II	29.7	TMB-H	NA	NA
coadread_dfci_2016	coadread_dfci_2016_142275	coadread_dfci_2016_142275	coadread_dfci_2016	61	Female	NA	NA	NA	NA	Right	I	3.03333	TMB-L	NA	NA
coadread_dfci_2016	coadread_dfci_2016_160282	coadread_dfci_2016_160282	coadread_dfci_2016	68	Female	NA	NA	NA	NA	Right	II	4.53333	TMB-L	NA	NA
coadread_dfci_2016	coadread_dfci_2016_162841	coadread_dfci_2016_162841	coadread_dfci_2016	82	Female	NA	NA	NA	NA	Right	II	23.0333	TMB-H	NA	NA
coadread_dfci_2016	coadread_dfci_2016_164221	coadread_dfci_2016_164221	coadread_dfci_2016	73	Female	NA	NA	NA	NA	Left	II	3.33333	TMB-L	NA	NA
coadread_dfci_2016	coadread_dfci_2016_164668	coadread_dfci_2016_164668	coadread_dfci_2016	66	Female	NA	NA	NA	NA	Left	II	7.46667	TMB-L	NA	NA
coadread_dfci_2016	coadread_dfci_2016_165	coadread_dfci_2016_165	coadread_dfci_2016	55	Female	NA	NA	NA	NA	Left	II	6.13333	TMB-L	MSS	Well differentiated
coadread_dfci_2016	coadread_dfci_2016_167191	coadread_dfci_2016_167191	coadread_dfci_2016	77	Female	NA	NA	NA	NA	Left	II	7.26667	TMB-L	NA	NA
coadread_dfci_2016	coadread_dfci_2016_171816	coadread_dfci_2016_171816	coadread_dfci_2016	85	Female	NA	NA	NA	NA	Left	I	3.3	TMB-L	NA	NA
coadread_dfci_2016	coadread_dfci_2016_1742	coadread_dfci_2016_1742	coadread_dfci_2016	64	Male	NA	NA	NA	NA	Left	IV	7.53333	TMB-L	MSS	Well differentiated
coadread_dfci_2016	coadread_dfci_2016_1743	coadread_dfci_2016_1743	coadread_dfci_2016	72	Male	NA	NA	NA	NA	Left	II	3.4	TMB-L	MSS	Well differentiated
coadread_dfci_2016	coadread_dfci_2016_1745	coadread_dfci_2016_1745	coadread_dfci_2016	84	Male	NA	NA	NA	NA	Right	I	4.63333	TMB-L	MSS	Well differentiated
coadread_dfci_2016	coadread_dfci_2016_1747	coadread_dfci_2016_1747	coadread_dfci_2016	77	Male	NA	NA	NA	NA	Left	III	4.96667	TMB-L	MSS	Well differentiated
crc_eo_2020	P-0038880	P-0038880-T01-IM6	crc_eo_2020	42	NA	NA	NA	NA	NA	NA	NA	103.6	TMB-H	MSI-H	NA
coadread_dfci_2016	coadread_dfci_2016_1755	coadread_dfci_2016_1755	coadread_dfci_2016	75	Male	NA	NA	NA	NA	Right	IV	2.5	TMB-L	MSS	Well differentiated
coadread_dfci_2016	coadread_dfci_2016_1760	coadread_dfci_2016_1760	coadread_dfci_2016	78	Male	NA	NA	NA	NA	Left	III	4.5	TMB-L	MSS	Well differentiated
coadread_dfci_2016	coadread_dfci_2016_1761	coadread_dfci_2016_1761	coadread_dfci_2016	79	Male	NA	NA	NA	NA	Left	I	7.43333	TMB-L	MSS	Well differentiated
coad_cptac_2019	11CO036	11CO036	coad_cptac_2019	37	Male	0:LIVING	30	0:DiseaseFree	30	Right	III	60.2667	TMB-H	MSI-H	NA
coadread_dfci_2016	coadread_dfci_2016_1767	coadread_dfci_2016_1767	coadread_dfci_2016	76	Male	NA	NA	NA	NA	Left	NA	3.6	TMB-L	MSS	Well differentiated
coadread_dfci_2016	coadread_dfci_2016_1771	coadread_dfci_2016_1771	coadread_dfci_2016	73	Male	NA	NA	NA	NA	Right	III	3.2	TMB-L	MSS	Well differentiated
coadread_dfci_2016	coadread_dfci_2016_1772	coadread_dfci_2016_1772	coadread_dfci_2016	52	Male	NA	NA	NA	NA	Left	III	6.13333	TMB-L	MSS	Well differentiated
crc_nigerian_2020	p_PK_crc_134	s_PK_crc_134_T	crc_nigerian_2020	44	Male	NA	NA	NA	NA	NA	IV	40.1275	TMB-H	MSI-H	Well differentiated
coadread_dfci_2016	coadread_dfci_2016_1794	coadread_dfci_2016_1794	coadread_dfci_2016	86	Male	NA	NA	NA	NA	Right	I	3.96667	TMB-L	MSS	Well differentiated
coadread_dfci_2016	coadread_dfci_2016_1797	coadread_dfci_2016_1797	coadread_dfci_2016	80	Male	NA	NA	NA	NA	Left	NA	4.83333	TMB-L	MSS	Well differentiated
coadread_dfci_2016	coadread_dfci_2016_1798	coadread_dfci_2016_1798	coadread_dfci_2016	76	Male	NA	NA	NA	NA	Left	I	10.9667	TMB-H	MSS	Well differentiated
coadread_dfci_2016	coadread_dfci_2016_18	coadread_dfci_2016_18	coadread_dfci_2016	59	Female	NA	NA	NA	NA	Left	I	4.13333	TMB-L	MSS	Well differentiated
coadread_dfci_2016	coadread_dfci_2016_180077	coadread_dfci_2016_180077	coadread_dfci_2016	74	Female	NA	NA	NA	NA	Left	III	3.76667	TMB-L	NA	NA
coadread_dfci_2016	coadread_dfci_2016_1803	coadread_dfci_2016_1803	coadread_dfci_2016	63	Male	NA	NA	NA	NA	Left	NA	1.96667	TMB-L	MSS	Well differentiated
coadread_dfci_2016	coadread_dfci_2016_1804	coadread_dfci_2016_1804	coadread_dfci_2016	76	Male	NA	NA	NA	NA	Left	III	4.46667	TMB-L	MSS	Well differentiated
coadread_dfci_2016	coadread_dfci_2016_182584	coadread_dfci_2016_182584	coadread_dfci_2016	75	Female	NA	NA	NA	NA	Left	III	6.86667	TMB-L	NA	NA
coadread_dfci_2016	coadread_dfci_2016_183221	coadread_dfci_2016_183221	coadread_dfci_2016	74	Female	NA	NA	NA	NA	Left	IV	3.96667	TMB-L	NA	NA
coadread_dfci_2016	coadread_dfci_2016_1844	coadread_dfci_2016_1844	coadread_dfci_2016	73	Male	NA	NA	NA	NA	Right	III	5.96667	TMB-L	MSS	Well differentiated
coadread_dfci_2016	coadread_dfci_2016_1845	coadread_dfci_2016_1845	coadread_dfci_2016	79	Male	NA	NA	NA	NA	Left	I	5.53333	TMB-L	MSS	Well differentiated
coadread_dfci_2016	coadread_dfci_2016_1848	coadread_dfci_2016_1848	coadread_dfci_2016	78	Male	NA	NA	NA	NA	Right	II	6.1	TMB-L	MSS	Well differentiated
rectal_msk_2022	P-0048221	P-0048221-T01-IM6	rectal_msk_2022	38	Female	NA	NA	NA	NA	NA	III	NA	NA	MSI-H	NA
coadread_dfci_2016	coadread_dfci_2016_1854	coadread_dfci_2016_1854	coadread_dfci_2016	80	Male	NA	NA	NA	NA	Left	I	0.9	TMB-L	MSS	Well differentiated
coadread_dfci_2016	coadread_dfci_2016_186	coadread_dfci_2016_186	coadread_dfci_2016	71	Female	NA	NA	NA	NA	Left	II	2.1	TMB-L	MSS	Well differentiated
coadread_dfci_2016	coadread_dfci_2016_189255	coadread_dfci_2016_189255	coadread_dfci_2016	77	Female	NA	NA	NA	NA	Right	II	41.5667	TMB-H	NA	NA
coadread_dfci_2016	coadread_dfci_2016_191	coadread_dfci_2016_191	coadread_dfci_2016	71	Female	NA	NA	NA	NA	Right	IV	2.13333	TMB-L	MSS	Well differentiated
coadread_dfci_2016	coadread_dfci_2016_193667	coadread_dfci_2016_193667	coadread_dfci_2016	73	Female	NA	NA	NA	NA	Left	II	3.46667	TMB-L	NA	NA
coadread_dfci_2016	coadread_dfci_2016_195	coadread_dfci_2016_195	coadread_dfci_2016	72	Female	NA	NA	NA	NA	Right	I	8.1	TMB-L	MSS	Well differentiated
coadread_dfci_2016	coadread_dfci_2016_196972	coadread_dfci_2016_196972	coadread_dfci_2016	70	Female	NA	NA	NA	NA	Right	III	4.8	TMB-L	NA	NA
crc_eo_2020	P-0022508	P-0022508-T01-IM6	crc_eo_2020	44	Male	NA	NA	NA	NA	Left	I	32.5	TMB-H	MSI-H	Well differentiated
coadread_dfci_2016	coadread_dfci_2016_197908	coadread_dfci_2016_197908	coadread_dfci_2016	83	Female	NA	NA	NA	NA	Right	III	6.56667	TMB-L	NA	NA
coadread_dfci_2016	coadread_dfci_2016_20	coadread_dfci_2016_20	coadread_dfci_2016	52	Female	NA	NA	NA	NA	Right	III	2.93333	TMB-L	MSS	Well differentiated
coadread_dfci_2016	coadread_dfci_2016_201263	coadread_dfci_2016_201263	coadread_dfci_2016	73	Female	NA	NA	NA	NA	Right	I	3.5	TMB-L	NA	NA
coadread_dfci_2016	coadread_dfci_2016_202	coadread_dfci_2016_202	coadread_dfci_2016	54	Female	NA	NA	NA	NA	Left	III	6.53333	TMB-L	MSS	Well differentiated
coadread_dfci_2016	coadread_dfci_2016_204	coadread_dfci_2016_204	coadread_dfci_2016	65	Female	NA	NA	NA	NA	Left	IV	6.46667	TMB-L	MSS	Well differentiated
crc_eo_2020	P-0014323	P-0014323-T01-IM6	crc_eo_2020	45	Female	NA	NA	NA	NA	Right	IV	14	TMB-H	MSI-H	Poorly differentiated
coadread_dfci_2016	coadread_dfci_2016_207430	coadread_dfci_2016_207430	coadread_dfci_2016	85	Female	NA	NA	NA	NA	Right	II	53.9667	TMB-H	NA	NA
coadread_dfci_2016	coadread_dfci_2016_213	coadread_dfci_2016_213	coadread_dfci_2016	61	Female	NA	NA	NA	NA	Right	III	6.6	TMB-L	MSS	Well differentiated
coadread_dfci_2016	coadread_dfci_2016_214060	coadread_dfci_2016_214060	coadread_dfci_2016	77	Female	NA	NA	NA	NA	Right	II	4.73333	TMB-L	NA	NA
coadread_dfci_2016	coadread_dfci_2016_214901	coadread_dfci_2016_214901	coadread_dfci_2016	83	Female	NA	NA	NA	NA	Left	I	4.13333	TMB-L	NA	NA
crc_eo_2020	P-0019475	P-0019475-T01-IM6	crc_eo_2020	45	Male	NA	NA	NA	NA	Right	IV	93	TMB-H	MSI-H	Moderately differentiated
coadread_dfci_2016	coadread_dfci_2016_22	coadread_dfci_2016_22	coadread_dfci_2016	74	Female	NA	NA	NA	NA	Right	I	3.43333	TMB-L	MSS	Well differentiated
coadread_dfci_2016	coadread_dfci_2016_2214	coadread_dfci_2016_2214	coadread_dfci_2016	77	Male	NA	NA	NA	NA	Right	IV	4.4	TMB-L	MSS	Well differentiated
coadread_dfci_2016	coadread_dfci_2016_222	coadread_dfci_2016_222	coadread_dfci_2016	67	Female	NA	NA	NA	NA	Left	III	1.96667	TMB-L	MSS	Well differentiated
coadread_dfci_2016	coadread_dfci_2016_2220	coadread_dfci_2016_2220	coadread_dfci_2016	80	Male	NA	NA	NA	NA	Right	NA	8.73333	TMB-L	MSS	Poorly differentiated
coadread_dfci_2016	coadread_dfci_2016_2225	coadread_dfci_2016_2225	coadread_dfci_2016	83	Male	NA	NA	NA	NA	Right	IV	7.23333	TMB-L	MSS	Poorly differentiated
rectal_msk_2022	P-00JM007	P-00JM007-T01-IM3	rectal_msk_2022	38	Male	0:LIVING	115.483	0:DiseaseFree	115.483	NA	III	25.6506	TMB-H	MSI-H	NA
coadread_dfci_2016	coadread_dfci_2016_223	coadread_dfci_2016_223	coadread_dfci_2016	62	Female	NA	NA	NA	NA	Left	I	3.36667	TMB-L	MSS	Well differentiated
coadread_dfci_2016	coadread_dfci_2016_224	coadread_dfci_2016_224	coadread_dfci_2016	73	Female	NA	NA	NA	NA	Right	I	4.5	TMB-L	MSS	Well differentiated
coadread_dfci_2016	coadread_dfci_2016_224049	coadread_dfci_2016_224049	coadread_dfci_2016	85	Female	NA	NA	NA	NA	Left	NA	8.5	TMB-L	NA	NA
coadread_dfci_2016	coadread_dfci_2016_2247	coadread_dfci_2016_2247	coadread_dfci_2016	71	Male	NA	NA	NA	NA	Right	II	7	TMB-L	MSS	Well differentiated
coadread_dfci_2016	coadread_dfci_2016_2250	coadread_dfci_2016_2250	coadread_dfci_2016	62	Male	NA	NA	NA	NA	Right	III	3.83333	TMB-L	MSS	Well differentiated
coadread_dfci_2016	coadread_dfci_2016_2252	coadread_dfci_2016_2252	coadread_dfci_2016	69	Male	NA	NA	NA	NA	Left	IV	1.73333	TMB-L	MSS	Well differentiated
crc_nigerian_2020	p_PK_crc_025	s_PK_crc_025_T	crc_nigerian_2020	46	Female	NA	NA	NA	NA	Left	IV	58.7852	TMB-H	MSI-H	Moderately differentiated
coadread_dfci_2016	coadread_dfci_2016_2259	coadread_dfci_2016_2259	coadread_dfci_2016	75	Male	NA	NA	NA	NA	Right	I	4.56667	TMB-L	MSS	Well differentiated
coadread_dfci_2016	coadread_dfci_2016_2260	coadread_dfci_2016_2260	coadread_dfci_2016	65	Male	NA	NA	NA	NA	Right	III	5.13333	TMB-L	MSS	Well differentiated
coadread_dfci_2016	coadread_dfci_2016_2261	coadread_dfci_2016_2261	coadread_dfci_2016	69	Male	NA	NA	NA	NA	Left	I	2.76667	TMB-L	MSS	Poorly differentiated
coadread_dfci_2016	coadread_dfci_2016_2262	coadread_dfci_2016_2262	coadread_dfci_2016	76	Male	NA	NA	NA	NA	Left	NA	1.16667	TMB-L	MSS	Well differentiated
coadread_dfci_2016	coadread_dfci_2016_2263	coadread_dfci_2016_2263	coadread_dfci_2016	79	Male	NA	NA	NA	NA	Right	II	7.56667	TMB-L	MSS	Well differentiated
coadread_dfci_2016	coadread_dfci_2016_2265	coadread_dfci_2016_2265	coadread_dfci_2016	64	Male	NA	NA	NA	NA	Right	III	4.23333	TMB-L	MSS	Well differentiated
coadread_dfci_2016	coadread_dfci_2016_2266	coadread_dfci_2016_2266	coadread_dfci_2016	79	Male	NA	NA	NA	NA	Right	NA	2.33333	TMB-L	MSS	Well differentiated
coadread_dfci_2016	coadread_dfci_2016_2269	coadread_dfci_2016_2269	coadread_dfci_2016	73	Male	NA	NA	NA	NA	Left	I	144.133	TMB-H	MSS	Well differentiated
coadread_dfci_2016	coadread_dfci_2016_2270	coadread_dfci_2016_2270	coadread_dfci_2016	79	Male	NA	NA	NA	NA	Right	NA	3.96667	TMB-L	MSS	Well differentiated
coadread_dfci_2016	coadread_dfci_2016_227039	coadread_dfci_2016_227039	coadread_dfci_2016	82	Female	NA	NA	NA	NA	Right	II	23.4	TMB-H	NA	NA
coadread_dfci_2016	coadread_dfci_2016_2271	coadread_dfci_2016_2271	coadread_dfci_2016	56	Male	NA	NA	NA	NA	Right	II	3.4	TMB-L	MSS	Well differentiated
coadread_dfci_2016	coadread_dfci_2016_2272	coadread_dfci_2016_2272	coadread_dfci_2016	82	Male	NA	NA	NA	NA	Right	III	1	TMB-L	MSS	Poorly differentiated
coadread_dfci_2016	coadread_dfci_2016_2279	coadread_dfci_2016_2279	coadread_dfci_2016	65	Male	NA	NA	NA	NA	Left	II	2.06667	TMB-L	MSS	Well differentiated
coadread_dfci_2016	coadread_dfci_2016_228	coadread_dfci_2016_228	coadread_dfci_2016	69	Female	NA	NA	NA	NA	Right	III	2.83333	TMB-L	MSS	Well differentiated
crc_nigerian_2020	p_PK_crc_088	s_PK_crc_088_T	crc_nigerian_2020	39	Female	NA	NA	NA	NA	Right	III	59.7019	TMB-H	MSI-H	NA
coadread_dfci_2016	coadread_dfci_2016_2283	coadread_dfci_2016_2283	coadread_dfci_2016	70	Male	NA	NA	NA	NA	Left	NA	1.83333	TMB-L	MSS	Well differentiated
coadread_dfci_2016	coadread_dfci_2016_2284	coadread_dfci_2016_2284	coadread_dfci_2016	56	Male	NA	NA	NA	NA	Left	III	3.83333	TMB-L	MSS	Well differentiated
coadread_dfci_2016	coadread_dfci_2016_2289	coadread_dfci_2016_2289	coadread_dfci_2016	88	Male	NA	NA	NA	NA	Right	II	4.3	TMB-L	MSS	Well differentiated
coadread_dfci_2016	coadread_dfci_2016_229	coadread_dfci_2016_229	coadread_dfci_2016	66	Female	NA	NA	NA	NA	Left	I	5.6	TMB-L	MSS	Well differentiated
coadread_dfci_2016	coadread_dfci_2016_229051	coadread_dfci_2016_229051	coadread_dfci_2016	78	Female	NA	NA	NA	NA	Right	II	5.2	TMB-L	NA	NA
coadread_dfci_2016	coadread_dfci_2016_229707	coadread_dfci_2016_229707	coadread_dfci_2016	68	Female	NA	NA	NA	NA	Right	III	3.36667	TMB-L	NA	NA
coadread_dfci_2016	coadread_dfci_2016_2303	coadread_dfci_2016_2303	coadread_dfci_2016	60	Male	NA	NA	NA	NA	Right	II	3.13333	TMB-L	MSS	Well differentiated
coadread_dfci_2016	coadread_dfci_2016_2304	coadread_dfci_2016_2304	coadread_dfci_2016	77	Male	NA	NA	NA	NA	Right	I	4	TMB-L	MSS	Well differentiated
coadread_dfci_2016	coadread_dfci_2016_230737	coadread_dfci_2016_230737	coadread_dfci_2016	76	Female	NA	NA	NA	NA	Left	II	41.8333	TMB-H	NA	NA
coadread_dfci_2016	coadread_dfci_2016_231	coadread_dfci_2016_231	coadread_dfci_2016	59	Female	NA	NA	NA	NA	Right	IV	4.4	TMB-L	MSS	Well differentiated
coadread_dfci_2016	coadread_dfci_2016_2323	coadread_dfci_2016_2323	coadread_dfci_2016	79	Male	NA	NA	NA	NA	Right	NA	6.86667	TMB-L	MSS	Well differentiated
coadread_dfci_2016	coadread_dfci_2016_233366	coadread_dfci_2016_233366	coadread_dfci_2016	80	Female	NA	NA	NA	NA	Right	III	42.0667	TMB-H	NA	NA
coadread_dfci_2016	coadread_dfci_2016_2342	coadread_dfci_2016_2342	coadread_dfci_2016	53	Female	NA	NA	NA	NA	Left	NA	5.16667	TMB-L	MSS	Well differentiated
rectal_msk_2022	P-0045223	P-0045223-T01-IM6	rectal_msk_2022	39	Male	0:LIVING	26.5943	0:DiseaseFree	26.5943	NA	III	34.2309	TMB-H	MSI-H	NA
coadread_dfci_2016	coadread_dfci_2016_2359	coadread_dfci_2016_2359	coadread_dfci_2016	57	Female	NA	NA	NA	NA	Right	I	5.06667	TMB-L	MSS	Well differentiated
coadread_dfci_2016	coadread_dfci_2016_2364	coadread_dfci_2016_2364	coadread_dfci_2016	70	Female	NA	NA	NA	NA	Left	III	4.1	TMB-L	MSS	Well differentiated
coadread_dfci_2016	coadread_dfci_2016_2365	coadread_dfci_2016_2365	coadread_dfci_2016	70	Female	NA	NA	NA	NA	Left	II	11.1333	TMB-H	MSS	Well differentiated
coadread_dfci_2016	coadread_dfci_2016_2366	coadread_dfci_2016_2366	coadread_dfci_2016	61	Female	NA	NA	NA	NA	Left	III	4.5	TMB-L	MSS	Well differentiated
coadread_dfci_2016	coadread_dfci_2016_2367	coadread_dfci_2016_2367	coadread_dfci_2016	66	Female	NA	NA	NA	NA	Right	IV	5.2	TMB-L	MSS	Poorly differentiated
coadread_dfci_2016	coadread_dfci_2016_236849	coadread_dfci_2016_236849	coadread_dfci_2016	83	Female	NA	NA	NA	NA	Left	III	6.96667	TMB-L	NA	NA
coadread_dfci_2016	coadread_dfci_2016_2369	coadread_dfci_2016_2369	coadread_dfci_2016	48	Female	NA	NA	NA	NA	Left	III	7.3	TMB-L	MSS	Well differentiated
coadread_dfci_2016	coadread_dfci_2016_2370	coadread_dfci_2016_2370	coadread_dfci_2016	58	Female	NA	NA	NA	NA	Right	III	8.1	TMB-L	MSS	Well differentiated
coadread_dfci_2016	coadread_dfci_2016_2372	coadread_dfci_2016_2372	coadread_dfci_2016	65	Female	NA	NA	NA	NA	Right	II	9.56667	TMB-H	MSS	Well differentiated
coadread_dfci_2016	coadread_dfci_2016_237641	coadread_dfci_2016_237641	coadread_dfci_2016	69	Female	NA	NA	NA	NA	Right	II	4	TMB-L	NA	NA
rectal_msk_2022	P-0045984	P-0045984-T01-IM6	rectal_msk_2022	46	Female	NA	NA	NA	NA	NA	I	NA	NA	MSI-H	NA
coadread_dfci_2016	coadread_dfci_2016_237969	coadread_dfci_2016_237969	coadread_dfci_2016	89	Female	NA	NA	NA	NA	Right	I	3.86667	TMB-L	NA	NA
coadread_dfci_2016	coadread_dfci_2016_2384	coadread_dfci_2016_2384	coadread_dfci_2016	62	Female	NA	NA	NA	NA	Left	III	2.23333	TMB-L	MSS	Well differentiated
coadread_dfci_2016	coadread_dfci_2016_2388	coadread_dfci_2016_2388	coadread_dfci_2016	47	Female	NA	NA	NA	NA	Left	III	3.9	TMB-L	MSS	Well differentiated
coadread_dfci_2016	coadread_dfci_2016_2389	coadread_dfci_2016_2389	coadread_dfci_2016	70	Female	NA	NA	NA	NA	Left	III	2	TMB-L	MSS	Well differentiated
coadread_dfci_2016	coadread_dfci_2016_2394	coadread_dfci_2016_2394	coadread_dfci_2016	71	Female	NA	NA	NA	NA	Left	III	6.5	TMB-L	MSS	Well differentiated
coadread_dfci_2016	coadread_dfci_2016_2397	coadread_dfci_2016_2397	coadread_dfci_2016	68	Female	NA	NA	NA	NA	Right	I	8.86667	TMB-L	MSS	Well differentiated
coadread_dfci_2016	coadread_dfci_2016_2398	coadread_dfci_2016_2398	coadread_dfci_2016	71	Female	NA	NA	NA	NA	Left	II	3.23333	TMB-L	MSS	Well differentiated
coadread_dfci_2016	coadread_dfci_2016_24	coadread_dfci_2016_24	coadread_dfci_2016	69	Female	NA	NA	NA	NA	Left	I	4.03333	TMB-L	MSS	Well differentiated
coadread_dfci_2016	coadread_dfci_2016_240	coadread_dfci_2016_240	coadread_dfci_2016	73	Female	NA	NA	NA	NA	Left	IV	3.83333	TMB-L	MSS	Poorly differentiated
coadread_dfci_2016	coadread_dfci_2016_2400	coadread_dfci_2016_2400	coadread_dfci_2016	69	Female	NA	NA	NA	NA	Left	I	5.63333	TMB-L	MSS	Well differentiated
coadread_dfci_2016	coadread_dfci_2016_2406	coadread_dfci_2016_2406	coadread_dfci_2016	58	Female	NA	NA	NA	NA	Left	II	6	TMB-L	MSS	Well differentiated
coadread_dfci_2016	coadread_dfci_2016_2410	coadread_dfci_2016_2410	coadread_dfci_2016	52	Female	NA	NA	NA	NA	Right	II	4.53333	TMB-L	MSS	Well differentiated
coadread_dfci_2016	coadread_dfci_2016_2413	coadread_dfci_2016_2413	coadread_dfci_2016	56	Female	NA	NA	NA	NA	Left	II	5.56667	TMB-L	MSS	Well differentiated
coadread_dfci_2016	coadread_dfci_2016_2416	coadread_dfci_2016_2416	coadread_dfci_2016	71	Female	NA	NA	NA	NA	Right	II	6.2	TMB-L	MSS	Well differentiated
coadread_dfci_2016	coadread_dfci_2016_241681	coadread_dfci_2016_241681	coadread_dfci_2016	82	Female	NA	NA	NA	NA	Left	III	3.13333	TMB-L	NA	NA
coadread_dfci_2016	coadread_dfci_2016_2417	coadread_dfci_2016_2417	coadread_dfci_2016	59	Female	NA	NA	NA	NA	Right	II	5.96667	TMB-L	MSS	Well differentiated
coadread_dfci_2016	coadread_dfci_2016_2418	coadread_dfci_2016_2418	coadread_dfci_2016	71	Female	NA	NA	NA	NA	Left	I	2	TMB-L	MSS	Well differentiated
coadread_dfci_2016	coadread_dfci_2016_2423	coadread_dfci_2016_2423	coadread_dfci_2016	59	Female	NA	NA	NA	NA	Left	II	21.6667	TMB-H	MSS	Well differentiated
coadread_dfci_2016	coadread_dfci_2016_242594	coadread_dfci_2016_242594	coadread_dfci_2016	84	Female	NA	NA	NA	NA	Right	IV	46.4667	TMB-H	NA	NA
coadread_dfci_2016	coadread_dfci_2016_2429	coadread_dfci_2016_2429	coadread_dfci_2016	59	Female	NA	NA	NA	NA	Left	I	5.46667	TMB-L	MSS	Well differentiated
coadread_dfci_2016	coadread_dfci_2016_2430	coadread_dfci_2016_2430	coadread_dfci_2016	67	Female	NA	NA	NA	NA	Right	III	6	TMB-L	MSS	Well differentiated
coadread_dfci_2016	coadread_dfci_2016_2434	coadread_dfci_2016_2434	coadread_dfci_2016	56	Female	NA	NA	NA	NA	Left	III	2.73333	TMB-L	MSS	Well differentiated
coadread_dfci_2016	coadread_dfci_2016_2438	coadread_dfci_2016_2438	coadread_dfci_2016	57	Female	NA	NA	NA	NA	Left	II	7.26667	TMB-L	MSS	Well differentiated
coadread_dfci_2016	coadread_dfci_2016_2439	coadread_dfci_2016_2439	coadread_dfci_2016	72	Female	NA	NA	NA	NA	Left	II	3.73333	TMB-L	MSS	Well differentiated
coadread_dfci_2016	coadread_dfci_2016_2441	coadread_dfci_2016_2441	coadread_dfci_2016	75	Female	NA	NA	NA	NA	Left	I	5.03333	TMB-L	MSS	Well differentiated
coadread_dfci_2016	coadread_dfci_2016_2445	coadread_dfci_2016_2445	coadread_dfci_2016	64	Female	NA	NA	NA	NA	Left	III	6.4	TMB-L	MSS	Well differentiated
crc_eo_2020	P-0017697	P-0017697-T01-IM6	crc_eo_2020	47	Female	NA	NA	1:PROGRESSED	2.3	Left	II	91.3	TMB-H	MSI-H	Poorly differentiated
coadread_dfci_2016	coadread_dfci_2016_2454	coadread_dfci_2016_2454	coadread_dfci_2016	67	Male	NA	NA	NA	NA	Left	II	3.86667	TMB-L	MSS	Well differentiated
coadread_dfci_2016	coadread_dfci_2016_2455	coadread_dfci_2016_2455	coadread_dfci_2016	67	Female	NA	NA	NA	NA	Left	II	4.06667	TMB-L	MSS	Well differentiated
coadread_dfci_2016	coadread_dfci_2016_2457	coadread_dfci_2016_2457	coadread_dfci_2016	75	Female	NA	NA	NA	NA	Right	IV	4.8	TMB-L	MSS	Well differentiated
coadread_dfci_2016	coadread_dfci_2016_2458	coadread_dfci_2016_2458	coadread_dfci_2016	63	Female	NA	NA	NA	NA	Left	II	2.4	TMB-L	MSS	Well differentiated
coadread_dfci_2016	coadread_dfci_2016_250	coadread_dfci_2016_250	coadread_dfci_2016	57	Female	NA	NA	NA	NA	Right	II	6.73333	TMB-L	MSS	Well differentiated
coadread_dfci_2016	coadread_dfci_2016_251	coadread_dfci_2016_251	coadread_dfci_2016	58	Female	NA	NA	NA	NA	Right	I	10.6333	TMB-H	MSS	Well differentiated
coadread_dfci_2016	coadread_dfci_2016_251808	coadread_dfci_2016_251808	coadread_dfci_2016	77	Female	NA	NA	NA	NA	Left	I	3.3	TMB-L	NA	NA
coadread_dfci_2016	coadread_dfci_2016_253	coadread_dfci_2016_253	coadread_dfci_2016	71	Female	NA	NA	NA	NA	Right	II	5.53333	TMB-L	MSS	Well differentiated
coadread_dfci_2016	coadread_dfci_2016_255	coadread_dfci_2016_255	coadread_dfci_2016	64	Female	NA	NA	NA	NA	Left	III	6.1	TMB-L	MSS	Well differentiated
coadread_dfci_2016	coadread_dfci_2016_256	coadread_dfci_2016_256	coadread_dfci_2016	67	Female	NA	NA	NA	NA	Right	IV	3.5	TMB-L	MSS	Well differentiated
crc_eo_2020	P-0012115	P-0012115-T01-IM5	crc_eo_2020	48	Male	NA	NA	1:PROGRESSED	2.2	Right	IV	53.1	TMB-H	MSI-H	Poorly differentiated
coadread_dfci_2016	coadread_dfci_2016_2565	coadread_dfci_2016_2565	coadread_dfci_2016	66	Female	NA	NA	NA	NA	Left	I	17.0333	TMB-H	MSS	Well differentiated
coadread_dfci_2016	coadread_dfci_2016_2568	coadread_dfci_2016_2568	coadread_dfci_2016	59	Female	NA	NA	NA	NA	Right	IV	3.63333	TMB-L	MSS	Well differentiated
coadread_dfci_2016	coadread_dfci_2016_2582	coadread_dfci_2016_2582	coadread_dfci_2016	72	Female	NA	NA	NA	NA	Right	IV	2.03333	TMB-L	MSS	Well differentiated
coadread_dfci_2016	coadread_dfci_2016_259101	coadread_dfci_2016_259101	coadread_dfci_2016	68	Female	NA	NA	NA	NA	Right	II	3.5	TMB-L	NA	NA
crc_eo_2020	P-0013787	P-0013787-T01-IM5	crc_eo_2020	40	Male	NA	NA	NA	NA	Right	II	38.4	TMB-H	MSI-H	Moderately differentiated
coadread_dfci_2016	coadread_dfci_2016_2621	coadread_dfci_2016_2621	coadread_dfci_2016	64	Female	NA	NA	NA	NA	Left	I	2.53333	TMB-L	MSS	Well differentiated
coadread_dfci_2016	coadread_dfci_2016_262114	coadread_dfci_2016_262114	coadread_dfci_2016	85	Female	NA	NA	NA	NA	Left	IV	4.5	TMB-L	NA	NA
crc_eo_2020	P-0020399	P-0020399-T01-IM6	crc_eo_2020	48	Male	NA	NA	1:PROGRESSED	1.7	Left	III	62.3	TMB-H	MSI-H	Poorly differentiated
coadread_dfci_2016	coadread_dfci_2016_2635	coadread_dfci_2016_2635	coadread_dfci_2016	73	Female	NA	NA	NA	NA	Left	III	6.23333	TMB-L	MSS	Well differentiated
crc_eo_2020	P-0024928	P-0024928-T01-IM6	crc_eo_2020	48	Male	NA	NA	NA	NA	Right	III	43	TMB-H	MSI-H	Moderately differentiated
coadread_dfci_2016	coadread_dfci_2016_2647	coadread_dfci_2016_2647	coadread_dfci_2016	68	Female	NA	NA	NA	NA	Left	I	2.36667	TMB-L	MSS	Well differentiated
coadread_dfci_2016	coadread_dfci_2016_2664	coadread_dfci_2016_2664	coadread_dfci_2016	70	Male	NA	NA	NA	NA	Right	II	3.66667	TMB-L	MSS	Well differentiated
coadread_dfci_2016	coadread_dfci_2016_2674	coadread_dfci_2016_2674	coadread_dfci_2016	72	Male	NA	NA	NA	NA	Right	I	10	TMB-H	MSS	Well differentiated
coadread_dfci_2016	coadread_dfci_2016_267922	coadread_dfci_2016_267922	coadread_dfci_2016	77	Female	NA	NA	NA	NA	Right	I	45.1333	TMB-H	NA	NA
coadread_dfci_2016	coadread_dfci_2016_270033	coadread_dfci_2016_270033	coadread_dfci_2016	69	Female	NA	NA	NA	NA	Left	I	4.03333	TMB-L	NA	NA
coadread_dfci_2016	coadread_dfci_2016_270588	coadread_dfci_2016_270588	coadread_dfci_2016	68	Female	NA	NA	NA	NA	Left	II	6.16667	TMB-L	NA	NA
coadread_dfci_2016	coadread_dfci_2016_2759	coadread_dfci_2016_2759	coadread_dfci_2016	65	Female	NA	NA	NA	NA	Left	I	6.93333	TMB-L	MSS	Well differentiated
coadread_dfci_2016	coadread_dfci_2016_2760	coadread_dfci_2016_2760	coadread_dfci_2016	67	Female	NA	NA	NA	NA	Left	III	4.26667	TMB-L	MSS	Well differentiated
crc_eo_2020	P-0039884	P-0039884-T01-IM6	crc_eo_2020	40	Male	NA	NA	NA	NA	Left	II	51.8	TMB-H	MSI-H	Moderately differentiated
coadread_dfci_2016	coadread_dfci_2016_2763	coadread_dfci_2016_2763	coadread_dfci_2016	57	Female	NA	NA	NA	NA	Left	IV	4.43333	TMB-L	MSS	Well differentiated
coadread_dfci_2016	coadread_dfci_2016_2764	coadread_dfci_2016_2764	coadread_dfci_2016	82	Female	NA	NA	NA	NA	Left	IV	8.8	TMB-L	MSS	Well differentiated
coadread_dfci_2016	coadread_dfci_2016_2765	coadread_dfci_2016_2765	coadread_dfci_2016	79	Female	NA	NA	NA	NA	Right	II	7.1	TMB-L	MSS	Well differentiated
coadread_dfci_2016	coadread_dfci_2016_2766	coadread_dfci_2016_2766	coadread_dfci_2016	73	Female	NA	NA	NA	NA	Right	IV	2.5	TMB-L	MSS	Well differentiated
coadread_dfci_2016	coadread_dfci_2016_2767	coadread_dfci_2016_2767	coadread_dfci_2016	75	Female	NA	NA	NA	NA	Left	II	4.8	TMB-L	MSS	Well differentiated
coadread_dfci_2016	coadread_dfci_2016_276701	coadread_dfci_2016_276701	coadread_dfci_2016	NA	Female	NA	NA	NA	NA	NA	NA	3.9	TMB-L	NA	NA
coadread_dfci_2016	coadread_dfci_2016_2768	coadread_dfci_2016_2768	coadread_dfci_2016	65	Female	NA	NA	NA	NA	Left	II	8.96667	TMB-H	MSS	Well differentiated
coadread_dfci_2016	coadread_dfci_2016_2769	coadread_dfci_2016_2769	coadread_dfci_2016	67	Female	NA	NA	NA	NA	Right	III	4.26667	TMB-L	MSS	Well differentiated
coadread_dfci_2016	coadread_dfci_2016_277	coadread_dfci_2016_277	coadread_dfci_2016	60	Female	NA	NA	NA	NA	Right	II	4.2	TMB-L	MSS	Well differentiated
coadread_dfci_2016	coadread_dfci_2016_2775	coadread_dfci_2016_2775	coadread_dfci_2016	75	Female	NA	NA	NA	NA	Right	IV	5.46667	TMB-L	MSS	Well differentiated
coadread_dfci_2016	coadread_dfci_2016_280	coadread_dfci_2016_280	coadread_dfci_2016	65	Female	NA	NA	NA	NA	Left	II	7.76667	TMB-L	MSS	Well differentiated
coadread_dfci_2016	coadread_dfci_2016_280091	coadread_dfci_2016_280091	coadread_dfci_2016	86	Female	NA	NA	NA	NA	Right	III	35.7667	TMB-H	NA	NA
coadread_dfci_2016	coadread_dfci_2016_2808	coadread_dfci_2016_2808	coadread_dfci_2016	68	Female	NA	NA	NA	NA	Right	IV	5.56667	TMB-L	NA	Well differentiated
coadread_dfci_2016	coadread_dfci_2016_2812	coadread_dfci_2016_2812	coadread_dfci_2016	78	Male	NA	NA	NA	NA	Right	IV	6.46667	TMB-L	MSS	Well differentiated
coadread_dfci_2016	coadread_dfci_2016_283	coadread_dfci_2016_283	coadread_dfci_2016	55	Female	NA	NA	NA	NA	Left	NA	0.466667	TMB-L	MSS	Well differentiated
coadread_dfci_2016	coadread_dfci_2016_283200	coadread_dfci_2016_283200	coadread_dfci_2016	65	Female	NA	NA	NA	NA	Left	I	3.5	TMB-L	NA	NA
coadread_dfci_2016	coadread_dfci_2016_287	coadread_dfci_2016_287	coadread_dfci_2016	60	Female	NA	NA	NA	NA	Right	III	7.46667	TMB-L	MSS	Well differentiated
coadread_dfci_2016	coadread_dfci_2016_291403	coadread_dfci_2016_291403	coadread_dfci_2016	86	Female	NA	NA	NA	NA	Right	III	6.5	TMB-L	NA	NA
coadread_dfci_2016	coadread_dfci_2016_292	coadread_dfci_2016_292	coadread_dfci_2016	60	Female	NA	NA	NA	NA	Right	II	7.73333	TMB-L	MSS	Poorly differentiated
coadread_dfci_2016	coadread_dfci_2016_2926	coadread_dfci_2016_2926	coadread_dfci_2016	66	Female	NA	NA	NA	NA	Left	III	3.33333	TMB-L	MSS	Well differentiated
coadread_dfci_2016	coadread_dfci_2016_2929	coadread_dfci_2016_2929	coadread_dfci_2016	60	Female	NA	NA	NA	NA	Left	III	2.56667	TMB-L	MSS	Well differentiated
crc_eo_2020	P-0036334	P-0036334-T01-IM6	crc_eo_2020	48	Male	NA	NA	NA	NA	Right	IV	73.7	TMB-H	MSI-H	Poorly differentiated
crc_eo_2020	P-0020633	P-0020633-T01-IM6	crc_eo_2020	49	Female	NA	NA	NA	NA	Right	II	115	TMB-H	MSI-H	Moderately differentiated
coadread_dfci_2016	coadread_dfci_2016_2934	coadread_dfci_2016_2934	coadread_dfci_2016	68	Female	NA	NA	NA	NA	Left	I	1.73333	TMB-L	MSS	Well differentiated
coadread_dfci_2016	coadread_dfci_2016_2935	coadread_dfci_2016_2935	coadread_dfci_2016	64	Female	NA	NA	NA	NA	Left	I	4.26667	TMB-L	MSS	Well differentiated
rectal_msk_2022	P-00TM284	P-00TM284-T01-IM3	rectal_msk_2022	49	Female	0:LIVING	45.7265	0:DiseaseFree	10.2235	NA	III	51.3012	TMB-H	MSI-H	NA
coadread_dfci_2016	coadread_dfci_2016_2938	coadread_dfci_2016_2938	coadread_dfci_2016	79	Female	NA	NA	NA	NA	Left	NA	2.26667	TMB-L	MSS	Well differentiated
coadread_dfci_2016	coadread_dfci_2016_2939	coadread_dfci_2016_2939	coadread_dfci_2016	75	Female	NA	NA	NA	NA	Left	II	2.06667	TMB-L	MSS	Well differentiated
coadread_dfci_2016	coadread_dfci_2016_2941	coadread_dfci_2016_2941	coadread_dfci_2016	73	Female	NA	NA	NA	NA	Right	II	4.7	TMB-L	NA	Well differentiated
crc_eo_2020	P-0004602	P-0004602-T01-IM5	crc_eo_2020	50	Female	NA	NA	NA	NA	Right	II	44.3	TMB-H	MSI-H	Moderately differentiated
coadread_dfci_2016	coadread_dfci_2016_2945	coadread_dfci_2016_2945	coadread_dfci_2016	81	Female	NA	NA	NA	NA	Right	II	4.76667	TMB-L	NA	Well differentiated
crc_eo_2020	P-0009157	P-0009157-T01-IM5	crc_eo_2020	51	Male	NA	NA	NA	NA	Right	III	36.4	TMB-H	MSI-H	Moderately differentiated
coadread_dfci_2016	coadread_dfci_2016_2948	coadread_dfci_2016_2948	coadread_dfci_2016	74	Female	NA	NA	NA	NA	Left	II	2.96667	TMB-L	MSS	Well differentiated
coadread_dfci_2016	coadread_dfci_2016_2949	coadread_dfci_2016_2949	coadread_dfci_2016	76	Female	NA	NA	NA	NA	Left	I	2.46667	TMB-L	MSS	Well differentiated
coadread_dfci_2016	coadread_dfci_2016_2954	coadread_dfci_2016_2954	coadread_dfci_2016	78	Female	NA	NA	NA	NA	Right	I	5.26667	TMB-L	NA	Well differentiated
coadread_dfci_2016	coadread_dfci_2016_2955	coadread_dfci_2016_2955	coadread_dfci_2016	69	Female	NA	NA	NA	NA	Right	II	3.93333	TMB-L	MSS	Poorly differentiated
coadread_dfci_2016	coadread_dfci_2016_2957	coadread_dfci_2016_2957	coadread_dfci_2016	63	Female	NA	NA	NA	NA	Right	III	2.2	TMB-L	MSS	Well differentiated
coadread_dfci_2016	coadread_dfci_2016_295702	coadread_dfci_2016_295702	coadread_dfci_2016	69	Female	NA	NA	NA	NA	Right	I	3.53333	TMB-L	NA	NA
coadread_dfci_2016	coadread_dfci_2016_2959	coadread_dfci_2016_2959	coadread_dfci_2016	70	Female	NA	NA	NA	NA	Left	IV	3.33333	TMB-L	MSS	Well differentiated
coadread_dfci_2016	coadread_dfci_2016_2963	coadread_dfci_2016_2963	coadread_dfci_2016	79	Female	NA	NA	NA	NA	Right	II	5.1	TMB-L	MSS	Well differentiated
coadread_dfci_2016	coadread_dfci_2016_2966	coadread_dfci_2016_2966	coadread_dfci_2016	56	Female	NA	NA	NA	NA	Right	III	4.13333	TMB-L	MSS	Well differentiated
coadread_dfci_2016	coadread_dfci_2016_2967	coadread_dfci_2016_2967	coadread_dfci_2016	72	Female	NA	NA	NA	NA	Left	II	4.5	TMB-L	MSS	Well differentiated
coadread_dfci_2016	coadread_dfci_2016_2969	coadread_dfci_2016_2969	coadread_dfci_2016	60	Female	NA	NA	NA	NA	Right	II	2.93333	TMB-L	MSS	Well differentiated
coadread_dfci_2016	coadread_dfci_2016_2974	coadread_dfci_2016_2974	coadread_dfci_2016	71	Female	NA	NA	NA	NA	Right	I	3.46667	TMB-L	MSS	Well differentiated
coadread_dfci_2016	coadread_dfci_2016_2976	coadread_dfci_2016_2976	coadread_dfci_2016	76	Female	NA	NA	NA	NA	Right	III	2.2	TMB-L	MSS	Well differentiated
coadread_dfci_2016	coadread_dfci_2016_298012	coadread_dfci_2016_298012	coadread_dfci_2016	84	Female	NA	NA	NA	NA	Left	II	3.46667	TMB-L	NA	NA
coadread_dfci_2016	coadread_dfci_2016_2982	coadread_dfci_2016_2982	coadread_dfci_2016	78	Female	NA	NA	NA	NA	Right	III	6.16667	TMB-L	MSS	Well differentiated
coadread_dfci_2016	coadread_dfci_2016_2984	coadread_dfci_2016_2984	coadread_dfci_2016	78	Female	NA	NA	NA	NA	Right	III	6.73333	TMB-L	MSS	Well differentiated
coadread_dfci_2016	coadread_dfci_2016_299	coadread_dfci_2016_299	coadread_dfci_2016	55	Female	NA	NA	NA	NA	Right	I	4.7	TMB-L	MSS	Well differentiated
coadread_dfci_2016	coadread_dfci_2016_2991	coadread_dfci_2016_2991	coadread_dfci_2016	65	Female	NA	NA	NA	NA	Right	I	2.96667	TMB-L	MSS	Well differentiated
coadread_dfci_2016	coadread_dfci_2016_2992	coadread_dfci_2016_2992	coadread_dfci_2016	67	Female	NA	NA	NA	NA	Right	III	5.76667	TMB-L	MSS	Well differentiated
coadread_dfci_2016	coadread_dfci_2016_2995	coadread_dfci_2016_2995	coadread_dfci_2016	65	Female	NA	NA	NA	NA	Left	IV	5.1	TMB-L	MSS	Well differentiated
coadread_dfci_2016	coadread_dfci_2016_2997	coadread_dfci_2016_2997	coadread_dfci_2016	78	Female	NA	NA	NA	NA	Left	II	0.0666667	TMB-L	MSS	Well differentiated
coadread_dfci_2016	coadread_dfci_2016_2999	coadread_dfci_2016_2999	coadread_dfci_2016	69	Female	NA	NA	NA	NA	Left	II	5.86667	TMB-L	MSS	Well differentiated
coadread_dfci_2016	coadread_dfci_2016_30	coadread_dfci_2016_30	coadread_dfci_2016	74	Female	NA	NA	NA	NA	Right	I	6.03333	TMB-L	MSS	Well differentiated
coadread_dfci_2016	coadread_dfci_2016_3002	coadread_dfci_2016_3002	coadread_dfci_2016	76	Female	NA	NA	NA	NA	Left	I	3.83333	TMB-L	MSS	Well differentiated
crc_msk_2017	P-0004783	P-0004783-T01-IM5	crc_msk_2017	41	Male	0:LIVING	18.9	NA	NA	Left	III	46.9785	TMB-H	MSI-H	Moderately differentiated
coadread_dfci_2016	coadread_dfci_2016_3010	coadread_dfci_2016_3010	coadread_dfci_2016	74	Female	NA	NA	NA	NA	Right	II	6.13333	TMB-L	NA	Well differentiated
coadread_dfci_2016	coadread_dfci_2016_3011	coadread_dfci_2016_3011	coadread_dfci_2016	70	Female	NA	NA	NA	NA	Right	II	3	TMB-L	MSS	Well differentiated
coadread_dfci_2016	coadread_dfci_2016_3016	coadread_dfci_2016_3016	coadread_dfci_2016	78	Female	NA	NA	NA	NA	Right	II	4.66667	TMB-L	MSS	Well differentiated
coadread_dfci_2016	coadread_dfci_2016_3019	coadread_dfci_2016_3019	coadread_dfci_2016	73	Female	NA	NA	NA	NA	Right	II	5.56667	TMB-L	MSS	Well differentiated
coadread_dfci_2016	coadread_dfci_2016_3020	coadread_dfci_2016_3020	coadread_dfci_2016	57	Female	NA	NA	NA	NA	Right	IV	2.5	TMB-L	MSS	Well differentiated
crc_eo_2020	P-0020748	P-0020748-T01-IM6	crc_eo_2020	41	Male	NA	NA	NA	NA	Right	I	26.3	TMB-H	MSI-H	Moderately differentiated
coadread_dfci_2016	coadread_dfci_2016_302124	coadread_dfci_2016_302124	coadread_dfci_2016	74	Female	NA	NA	NA	NA	Right	III	25.8667	TMB-H	NA	NA
coadread_dfci_2016	coadread_dfci_2016_3022	coadread_dfci_2016_3022	coadread_dfci_2016	75	Female	NA	NA	NA	NA	Right	I	5.6	TMB-L	MSS	Well differentiated
crc_msk_2017	P-0003397	P-0003397-T01-IM5	crc_msk_2017	42	Male	0:LIVING	74.83	NA	NA	Left	I	1.95744	TMB-L	MSI-H	NA
crc_eo_2020	P-0016938	P-0016938-T01-IM6	crc_eo_2020	42	Male	NA	NA	1:PROGRESSED	2	Right	IV	42.1	TMB-H	MSI-H	Moderately differentiated
coadread_dfci_2016	coadread_dfci_2016_302873	coadread_dfci_2016_302873	coadread_dfci_2016	63	Female	NA	NA	NA	NA	Right	IV	7.33333	TMB-L	NA	NA
coadread_dfci_2016	coadread_dfci_2016_3029	coadread_dfci_2016_3029	coadread_dfci_2016	68	Female	NA	NA	NA	NA	Right	II	6.43333	TMB-L	NA	Well differentiated
coadread_dfci_2016	coadread_dfci_2016_3038	coadread_dfci_2016_3038	coadread_dfci_2016	78	Female	NA	NA	NA	NA	Left	I	4.33333	TMB-L	MSS	Well differentiated
crc_eo_2020	P-0006135	P-0006135-T01-IM5	crc_eo_2020	43	Female	NA	NA	NA	NA	Left	III	17.7	TMB-H	MSI-H	Moderately differentiated
coadread_dfci_2016	coadread_dfci_2016_3045	coadread_dfci_2016_3045	coadread_dfci_2016	65	Female	NA	NA	NA	NA	Right	I	9.33333	TMB-H	MSS	Well differentiated
coadread_dfci_2016	coadread_dfci_2016_3046	coadread_dfci_2016_3046	coadread_dfci_2016	60	Female	NA	NA	NA	NA	Left	III	3.6	TMB-L	MSS	Well differentiated
coadread_dfci_2016	coadread_dfci_2016_3048	coadread_dfci_2016_3048	coadread_dfci_2016	73	Female	NA	NA	NA	NA	Right	I	2.4	TMB-L	MSS	Well differentiated
coadread_dfci_2016	coadread_dfci_2016_390	coadread_dfci_2016_390	coadread_dfci_2016	52	Female	NA	NA	NA	NA	Right	III	29.7667	TMB-H	MSI-H	Poorly differentiated
coadread_dfci_2016	coadread_dfci_2016_3053	coadread_dfci_2016_3053	coadread_dfci_2016	71	Female	NA	NA	NA	NA	Right	IV	3.63333	TMB-L	MSS	Well differentiated
coadread_dfci_2016	coadread_dfci_2016_3058	coadread_dfci_2016_3058	coadread_dfci_2016	80	Female	NA	NA	NA	NA	Left	III	5.13333	TMB-L	NA	Well differentiated
coadread_dfci_2016	coadread_dfci_2016_3059	coadread_dfci_2016_3059	coadread_dfci_2016	68	Female	NA	NA	NA	NA	Left	III	2.6	TMB-L	MSS	Well differentiated
coadread_dfci_2016	coadread_dfci_2016_306	coadread_dfci_2016_306	coadread_dfci_2016	71	Female	NA	NA	NA	NA	Left	II	5.73333	TMB-L	MSS	Well differentiated
coadread_dfci_2016	coadread_dfci_2016_3062	coadread_dfci_2016_3062	coadread_dfci_2016	75	Female	NA	NA	NA	NA	Left	III	5.16667	TMB-L	MSS	Well differentiated
crc_msk_2017	P-0011182	P-0011182-T01-IM5	crc_msk_2017	43	Female	1:DECEASED	19.77	NA	NA	Left	IV	7.82976	TMB-L	MSI-H	Poorly differentiated
coadread_dfci_2016	coadread_dfci_2016_306558	coadread_dfci_2016_306558	coadread_dfci_2016	80	Female	NA	NA	NA	NA	Right	I	50.3667	TMB-H	NA	NA
coadread_dfci_2016	coadread_dfci_2016_306835	coadread_dfci_2016_306835	coadread_dfci_2016	72	Female	NA	NA	NA	NA	Left	II	2.13333	TMB-L	NA	NA
coadread_dfci_2016	coadread_dfci_2016_3079	coadread_dfci_2016_3079	coadread_dfci_2016	74	Female	NA	NA	NA	NA	Left	I	2.06667	TMB-L	NA	Well differentiated
rectal_msk_2022	P-00JM095	P-00JM095-T01-IM5	rectal_msk_2022	52	Male	0:LIVING	64.6943	0:DiseaseFree	64.6943	NA	III	90.5086	TMB-H	MSI-H	NA
coadread_dfci_2016	coadread_dfci_2016_308390	coadread_dfci_2016_308390	coadread_dfci_2016	77	Female	NA	NA	NA	NA	Left	I	2.73333	TMB-L	NA	NA
coadread_dfci_2016	coadread_dfci_2016_3088	coadread_dfci_2016_3088	coadread_dfci_2016	78	Female	NA	NA	NA	NA	Right	II	3.96667	TMB-L	MSS	Well differentiated
crc_nigerian_2020	p_PK_crc_023	s_PK_crc_023_T	crc_nigerian_2020	53	Male	NA	NA	NA	NA	Right	II	96.4965	TMB-H	MSI-H	Moderately differentiated
coadread_dfci_2016	coadread_dfci_2016_3092	coadread_dfci_2016_3092	coadread_dfci_2016	68	Female	NA	NA	NA	NA	Right	I	4.4	TMB-L	MSS	Well differentiated
crc_eo_2020	P-0028580	P-0028580-T01-IM6	crc_eo_2020	43	Male	NA	NA	NA	NA	Right	III	76.4	TMB-H	MSI-H	Moderately differentiated
coadread_dfci_2016	coadread_dfci_2016_3099	coadread_dfci_2016_3099	coadread_dfci_2016	79	Male	NA	NA	NA	NA	Right	NA	4.9	TMB-L	MSS	Well differentiated
coadread_dfci_2016	coadread_dfci_2016_3101	coadread_dfci_2016_3101	coadread_dfci_2016	76	Female	NA	NA	NA	NA	Left	III	2.16667	TMB-L	MSS	Well differentiated
coadread_dfci_2016	coadread_dfci_2016_3102	coadread_dfci_2016_3102	coadread_dfci_2016	81	Male	NA	NA	NA	NA	Right	I	1.83333	TMB-L	MSS	Well differentiated
coadread_dfci_2016	coadread_dfci_2016_3104	coadread_dfci_2016_3104	coadread_dfci_2016	55	Male	NA	NA	NA	NA	Right	IV	3.86667	TMB-L	NA	Poorly differentiated
coadread_dfci_2016	coadread_dfci_2016_3105	coadread_dfci_2016_3105	coadread_dfci_2016	84	Female	NA	NA	NA	NA	Right	III	2.76667	TMB-L	MSS	Well differentiated
coadread_dfci_2016	coadread_dfci_2016_3108	coadread_dfci_2016_3108	coadread_dfci_2016	73	Female	NA	NA	NA	NA	Right	III	3.6	TMB-L	MSS	Well differentiated
coadread_dfci_2016	coadread_dfci_2016_311	coadread_dfci_2016_311	coadread_dfci_2016	69	Female	NA	NA	NA	NA	Left	I	3.96667	TMB-L	MSS	Well differentiated
coadread_dfci_2016	coadread_dfci_2016_3110	coadread_dfci_2016_3110	coadread_dfci_2016	60	Female	NA	NA	NA	NA	Left	I	6	TMB-L	MSS	Well differentiated
coadread_dfci_2016	coadread_dfci_2016_3111	coadread_dfci_2016_3111	coadread_dfci_2016	68	Female	NA	NA	NA	NA	Left	I	1.96667	TMB-L	MSS	Well differentiated
coadread_dfci_2016	coadread_dfci_2016_311196	coadread_dfci_2016_311196	coadread_dfci_2016	68	Female	NA	NA	NA	NA	Left	II	2.66667	TMB-L	NA	NA
coadread_dfci_2016	coadread_dfci_2016_3112	coadread_dfci_2016_3112	coadread_dfci_2016	80	Female	NA	NA	NA	NA	Left	IV	3	TMB-L	MSS	Well differentiated
coadread_dfci_2016	coadread_dfci_2016_3116	coadread_dfci_2016_3116	coadread_dfci_2016	77	Female	NA	NA	NA	NA	Left	II	5.43333	TMB-L	MSS	Well differentiated
coadread_dfci_2016	coadread_dfci_2016_312708	coadread_dfci_2016_312708	coadread_dfci_2016	73	Female	NA	NA	NA	NA	Left	III	4.3	TMB-L	NA	NA
coadread_dfci_2016	coadread_dfci_2016_3144	coadread_dfci_2016_3144	coadread_dfci_2016	77	Male	NA	NA	NA	NA	Left	III	2.3	TMB-L	MSS	Well differentiated
crc_eo_2020	P-0005987	P-0005987-T01-IM5	crc_eo_2020	44	Male	NA	NA	NA	NA	Right	II	38.4	TMB-H	MSI-H	Moderately differentiated
coadread_dfci_2016	coadread_dfci_2016_316	coadread_dfci_2016_316	coadread_dfci_2016	70	Female	NA	NA	NA	NA	Left	I	4.6	TMB-L	MSS	Well differentiated
coadread_dfci_2016	coadread_dfci_2016_3167	coadread_dfci_2016_3167	coadread_dfci_2016	85	Male	NA	NA	NA	NA	Left	NA	3.36667	TMB-L	MSS	Well differentiated
coadread_dfci_2016	coadread_dfci_2016_3169	coadread_dfci_2016_3169	coadread_dfci_2016	78	Male	NA	NA	NA	NA	Left	IV	6.53333	TMB-L	MSS	Well differentiated
coadread_dfci_2016	coadread_dfci_2016_3170	coadread_dfci_2016_3170	coadread_dfci_2016	77	Male	NA	NA	NA	NA	Right	III	4.4	TMB-L	MSS	Well differentiated
coadread_dfci_2016	coadread_dfci_2016_3172	coadread_dfci_2016_3172	coadread_dfci_2016	75	Male	NA	NA	NA	NA	Right	IV	5.53333	TMB-L	MSS	Well differentiated
crc_eo_2020	P-0005548	P-0005548-T01-IM5	crc_eo_2020	53	Male	NA	NA	NA	NA	Right	I	67.9	TMB-H	MSI-H	Moderate poorly differentiated
coadread_dfci_2016	coadread_dfci_2016_3178	coadread_dfci_2016_3178	coadread_dfci_2016	71	Male	NA	NA	NA	NA	Left	NA	3.5	TMB-L	MSS	Well differentiated
crc_nigerian_2020	p_PK_crc_024	s_PK_crc_024_T	crc_nigerian_2020	45	Male	NA	NA	NA	NA	Left	III	59.8944	TMB-H	MSI-H	Moderately differentiated
coadread_dfci_2016	coadread_dfci_2016_3182	coadread_dfci_2016_3182	coadread_dfci_2016	83	Male	NA	NA	NA	NA	Right	NA	6.83333	TMB-L	MSS	Poorly differentiated
coadread_dfci_2016	coadread_dfci_2016_3184	coadread_dfci_2016_3184	coadread_dfci_2016	77	Male	NA	NA	NA	NA	Right	III	10.1333	TMB-H	MSS	Well differentiated
coadread_dfci_2016	coadread_dfci_2016_3187	coadread_dfci_2016_3187	coadread_dfci_2016	68	Male	NA	NA	NA	NA	Left	IV	4.63333	TMB-L	MSS	Well differentiated
coadread_dfci_2016	coadread_dfci_2016_3191	coadread_dfci_2016_3191	coadread_dfci_2016	77	Male	NA	NA	NA	NA	Left	I	4.4	TMB-L	MSS	Well differentiated
coadread_dfci_2016	coadread_dfci_2016_3194	coadread_dfci_2016_3194	coadread_dfci_2016	72	Male	NA	NA	NA	NA	Left	IV	5.13333	TMB-L	MSS	Well differentiated
coadread_dfci_2016	coadread_dfci_2016_32	coadread_dfci_2016_32	coadread_dfci_2016	64	Female	NA	NA	NA	NA	Right	NA	7.63333	TMB-L	MSS	Well differentiated
coad_cptac_2019	11CO033	11CO033	coad_cptac_2019	55	Male	0:LIVING	32	0:DiseaseFree	32	Left	II	60.5333	TMB-H	MSI-H	NA
coadread_dfci_2016	coadread_dfci_2016_3204	coadread_dfci_2016_3204	coadread_dfci_2016	71	Male	NA	NA	NA	NA	Right	I	3	TMB-L	MSS	Well differentiated
coadread_dfci_2016	coadread_dfci_2016_3205	coadread_dfci_2016_3205	coadread_dfci_2016	74	Male	NA	NA	NA	NA	Left	IV	9.06667	TMB-H	MSS	Poorly differentiated
coadread_dfci_2016	coadread_dfci_2016_3209	coadread_dfci_2016_3209	coadread_dfci_2016	67	Male	NA	NA	NA	NA	Left	III	2.56667	TMB-L	MSS	Well differentiated
crc_msk_2017	P-0005384	P-0005384-T01-IM5	crc_msk_2017	45	Female	0:LIVING	49.87	NA	NA	Left	II	2.93616	TMB-L	MSI-H	Moderately differentiated
coadread_dfci_2016	coadread_dfci_2016_3226	coadread_dfci_2016_3226	coadread_dfci_2016	75	Male	NA	NA	NA	NA	Left	III	1.2	TMB-L	MSS	Well differentiated
coadread_dfci_2016	coadread_dfci_2016_3227	coadread_dfci_2016_3227	coadread_dfci_2016	78	Male	NA	NA	NA	NA	Left	III	3.83333	TMB-L	MSS	Well differentiated
coadread_dfci_2016	coadread_dfci_2016_323	coadread_dfci_2016_323	coadread_dfci_2016	61	Female	NA	NA	NA	NA	Left	IV	3.76667	TMB-L	MSS	Well differentiated
coadread_dfci_2016	coadread_dfci_2016_3232	coadread_dfci_2016_3232	coadread_dfci_2016	80	Male	NA	NA	NA	NA	Left	I	4.86667	TMB-L	MSS	Well differentiated
coadread_dfci_2016	coadread_dfci_2016_3234	coadread_dfci_2016_3234	coadread_dfci_2016	86	Male	NA	NA	NA	NA	Left	I	5.13333	TMB-L	MSS	Well differentiated
coadread_dfci_2016	coadread_dfci_2016_3235	coadread_dfci_2016_3235	coadread_dfci_2016	86	Male	NA	NA	NA	NA	Right	I	98.5667	TMB-H	MSS	Well differentiated
coadread_dfci_2016	coadread_dfci_2016_3237	coadread_dfci_2016_3237	coadread_dfci_2016	85	Male	NA	NA	NA	NA	Right	I	2.93333	TMB-L	MSS	Well differentiated
coadread_dfci_2016	coadread_dfci_2016_3242	coadread_dfci_2016_3242	coadread_dfci_2016	59	Male	NA	NA	NA	NA	Left	III	0.7	TMB-L	NA	Well differentiated
crc_eo_2020	P-0001237	P-0001237-T01-IM3	crc_eo_2020	46	Male	NA	NA	NA	NA	Right	IV	74.7	TMB-H	MSI-H	Moderately differentiated
coadread_dfci_2016	coadread_dfci_2016_3253	coadread_dfci_2016_3253	coadread_dfci_2016	72	Female	NA	NA	NA	NA	Right	II	7.6	TMB-L	MSS	Well differentiated
coadread_dfci_2016	coadread_dfci_2016_3254	coadread_dfci_2016_3254	coadread_dfci_2016	67	Female	NA	NA	NA	NA	Left	III	1.43333	TMB-L	MSS	Well differentiated
coadread_dfci_2016	coadread_dfci_2016_3255	coadread_dfci_2016_3255	coadread_dfci_2016	83	Female	NA	NA	NA	NA	Right	IV	4.16667	TMB-L	MSS	Well differentiated
coadread_dfci_2016	coadread_dfci_2016_3260	coadread_dfci_2016_3260	coadread_dfci_2016	78	Female	NA	NA	NA	NA	Right	I	3.6	TMB-L	MSS	Well differentiated
coadread_dfci_2016	coadread_dfci_2016_3261	coadread_dfci_2016_3261	coadread_dfci_2016	70	Female	NA	NA	NA	NA	Left	II	2.8	TMB-L	MSS	Well differentiated
crc_eo_2020	P-0004011	P-0004011-T01-IM5	crc_eo_2020	55	Male	NA	NA	NA	NA	Right	IV	64.9	TMB-H	MSI-H	Moderately differentiated
crc_nigerian_2020	p_PK_crc_096	s_PK_crc_096_T	crc_nigerian_2020	47	Male	NA	NA	NA	NA	Right	IV	78.2976	TMB-H	MSI-H	Poorly differentiated
coadread_dfci_2016	coadread_dfci_2016_3265	coadread_dfci_2016_3265	coadread_dfci_2016	75	Female	NA	NA	NA	NA	Left	II	4.73333	TMB-L	MSS	Well differentiated
coadread_dfci_2016	coadread_dfci_2016_3267	coadread_dfci_2016_3267	coadread_dfci_2016	62	Female	NA	NA	NA	NA	Right	I	3.93333	TMB-L	MSS	Well differentiated
rectal_msk_2022	P-00TM232	P-00TM232-T01-IM3	rectal_msk_2022	55	Female	0:LIVING	62.8205	0:DiseaseFree	11.5713	NA	III	104.833	TMB-H	MSI-H	NA
coadread_dfci_2016	coadread_dfci_2016_3270	coadread_dfci_2016_3270	coadread_dfci_2016	77	Female	NA	NA	NA	NA	Left	II	0.833333	TMB-L	MSS	Well differentiated
coadread_dfci_2016	coadread_dfci_2016_3271	coadread_dfci_2016_3271	coadread_dfci_2016	70	Female	NA	NA	NA	NA	Right	I	3.9	TMB-L	MSS	Well differentiated
coadread_dfci_2016	coadread_dfci_2016_3273	coadread_dfci_2016_3273	coadread_dfci_2016	71	Female	NA	NA	NA	NA	Right	II	3.43333	TMB-L	NA	Well differentiated
coadread_dfci_2016	coadread_dfci_2016_328	coadread_dfci_2016_328	coadread_dfci_2016	68	Female	NA	NA	NA	NA	Right	IV	6.9	TMB-L	MSS	Well differentiated
coadread_dfci_2016	coadread_dfci_2016_3288	coadread_dfci_2016_3288	coadread_dfci_2016	60	Male	NA	NA	NA	NA	Left	III	1.8	TMB-L	MSS	Well differentiated
coadread_dfci_2016	coadread_dfci_2016_3294	coadread_dfci_2016_3294	coadread_dfci_2016	68	Male	NA	NA	NA	NA	Left	III	6.36667	TMB-L	MSS	Poorly differentiated
coadread_dfci_2016	coadread_dfci_2016_3298	coadread_dfci_2016_3298	coadread_dfci_2016	48	Male	NA	NA	NA	NA	Left	IV	3.96667	TMB-L	MSS	Poorly differentiated
coadread_dfci_2016	coadread_dfci_2016_33	coadread_dfci_2016_33	coadread_dfci_2016	59	Female	NA	NA	NA	NA	Right	IV	7.43333	TMB-L	MSS	Well differentiated
coadread_dfci_2016	coadread_dfci_2016_330	coadread_dfci_2016_330	coadread_dfci_2016	65	Female	NA	NA	NA	NA	Left	II	3.93333	TMB-L	MSS	Well differentiated
coadread_dfci_2016	coadread_dfci_2016_3301	coadread_dfci_2016_3301	coadread_dfci_2016	62	Male	NA	NA	NA	NA	Right	IV	9.6	TMB-H	MSS	Well differentiated
coadread_dfci_2016	coadread_dfci_2016_3304	coadread_dfci_2016_3304	coadread_dfci_2016	72	Male	NA	NA	NA	NA	Left	I	4.3	TMB-L	MSS	Well differentiated
coadread_dfci_2016	coadread_dfci_2016_3305	coadread_dfci_2016_3305	coadread_dfci_2016	80	Male	NA	NA	NA	NA	Left	IV	5.6	TMB-L	MSS	Well differentiated
coadread_dfci_2016	coadread_dfci_2016_3309	coadread_dfci_2016_3309	coadread_dfci_2016	56	Male	NA	NA	NA	NA	Right	III	1.63333	TMB-L	MSS	Well differentiated
coadread_dfci_2016	coadread_dfci_2016_3316	coadread_dfci_2016_3316	coadread_dfci_2016	76	Male	NA	NA	NA	NA	Left	NA	3.53333	TMB-L	MSS	Well differentiated
coadread_dfci_2016	coadread_dfci_2016_331889	coadread_dfci_2016_331889	coadread_dfci_2016	79	Female	NA	NA	NA	NA	Right	II	17.0667	TMB-H	NA	NA
crc_nigerian_2020	p_PK_crc_112	s_PK_crc_112_T	crc_nigerian_2020	47	Male	NA	NA	NA	NA	NA	III	65.5742	TMB-H	MSI-H	Moderately differentiated
crc_msk_2017	P-0006863	P-0006863-T01-IM5	crc_msk_2017	47	Female	0:LIVING	25.4	NA	NA	Left	I	71.4465	TMB-H	MSI-H	Moderately differentiated
coadread_dfci_2016	coadread_dfci_2016_3323	coadread_dfci_2016_3323	coadread_dfci_2016	77	Male	NA	NA	NA	NA	Right	NA	5	TMB-L	NA	Well differentiated
coadread_dfci_2016	coadread_dfci_2016_3330	coadread_dfci_2016_3330	coadread_dfci_2016	80	Female	NA	NA	NA	NA	Right	III	7.63333	TMB-L	MSS	Well differentiated
coadread_dfci_2016	coadread_dfci_2016_3335	coadread_dfci_2016_3335	coadread_dfci_2016	80	Male	NA	NA	NA	NA	Left	NA	6.33333	TMB-L	MSS	Well differentiated
coadread_dfci_2016	coadread_dfci_2016_3336	coadread_dfci_2016_3336	coadread_dfci_2016	73	Male	NA	NA	NA	NA	Right	I	4.5	TMB-L	MSS	Well differentiated
coadread_dfci_2016	coadread_dfci_2016_3338	coadread_dfci_2016_3338	coadread_dfci_2016	70	Male	NA	NA	NA	NA	Left	IV	4.2	TMB-L	MSS	Well differentiated
coadread_dfci_2016	coadread_dfci_2016_3340	coadread_dfci_2016_3340	coadread_dfci_2016	67	Male	NA	NA	NA	NA	Right	I	3.26667	TMB-L	MSS	Well differentiated
coadread_dfci_2016	coadread_dfci_2016_3351	coadread_dfci_2016_3351	coadread_dfci_2016	82	Male	NA	NA	NA	NA	Right	IV	3.93333	TMB-L	MSS	Well differentiated
coadread_dfci_2016	coadread_dfci_2016_335135	coadread_dfci_2016_335135	coadread_dfci_2016	86	Female	NA	NA	NA	NA	Right	I	137.767	TMB-H	NA	NA
coadread_dfci_2016	coadread_dfci_2016_336	coadread_dfci_2016_336	coadread_dfci_2016	66	Female	NA	NA	NA	NA	Left	IV	7.23333	TMB-L	MSS	Well differentiated
coadread_dfci_2016	coadread_dfci_2016_3398	coadread_dfci_2016_3398	coadread_dfci_2016	75	Male	NA	NA	NA	NA	Left	III	6.7	TMB-L	MSS	Well differentiated
coadread_dfci_2016	coadread_dfci_2016_3399	coadread_dfci_2016_3399	coadread_dfci_2016	73	Male	NA	NA	NA	NA	Left	IV	18.7333	TMB-H	MSS	Well differentiated
coadread_dfci_2016	coadread_dfci_2016_3405	coadread_dfci_2016_3405	coadread_dfci_2016	80	Female	NA	NA	NA	NA	Right	I	2.53333	TMB-L	NA	Well differentiated
crc_eo_2020	P-0035033	P-0035033-T01-IM6	crc_eo_2020	47	Male	NA	NA	NA	NA	Left	III	20.2	TMB-H	MSI-H	Moderately differentiated
coadread_dfci_2016	coadread_dfci_2016_3414	coadread_dfci_2016_3414	coadread_dfci_2016	73	Male	NA	NA	NA	NA	Left	I	5.9	TMB-L	MSS	Well differentiated
coadread_dfci_2016	coadread_dfci_2016_3415	coadread_dfci_2016_3415	coadread_dfci_2016	64	Male	NA	NA	NA	NA	Left	III	4.46667	TMB-L	MSS	Well differentiated
coadread_dfci_2016	coadread_dfci_2016_3417	coadread_dfci_2016_3417	coadread_dfci_2016	69	Male	NA	NA	NA	NA	Left	III	1.36667	TMB-L	NA	Well differentiated
coadread_dfci_2016	coadread_dfci_2016_3421	coadread_dfci_2016_3421	coadread_dfci_2016	82	Male	NA	NA	NA	NA	Right	II	4.16667	TMB-L	MSS	Well differentiated
rectal_msk_2022	P-00JM062	P-00JM062-T01-IM3	rectal_msk_2022	47	Male	0:LIVING	63.1821	0:DiseaseFree	63.1821	NA	III	61.3384	TMB-H	MSI-H	NA
coadread_dfci_2016	coadread_dfci_2016_3427	coadread_dfci_2016_3427	coadread_dfci_2016	84	Male	NA	NA	NA	NA	Left	II	6.03333	TMB-L	MSS	Well differentiated
coadread_dfci_2016	coadread_dfci_2016_3430	coadread_dfci_2016_3430	coadread_dfci_2016	65	Male	NA	NA	NA	NA	Left	II	5.03333	TMB-L	MSS	Well differentiated
coadread_dfci_2016	coadread_dfci_2016_3431	coadread_dfci_2016_3431	coadread_dfci_2016	77	Male	NA	NA	NA	NA	Left	I	2.3	TMB-L	NA	Well differentiated
coadread_dfci_2016	coadread_dfci_2016_3432	coadread_dfci_2016_3432	coadread_dfci_2016	66	Male	NA	NA	NA	NA	Right	NA	1.63333	TMB-L	NA	Well differentiated
coadread_dfci_2016	coadread_dfci_2016_3433	coadread_dfci_2016_3433	coadread_dfci_2016	83	Male	NA	NA	NA	NA	Right	III	3.06667	TMB-L	MSS	Well differentiated
coadread_dfci_2016	coadread_dfci_2016_3436	coadread_dfci_2016_3436	coadread_dfci_2016	79	Male	NA	NA	NA	NA	Right	II	2.86667	TMB-L	MSS	Well differentiated
coadread_dfci_2016	coadread_dfci_2016_343654	coadread_dfci_2016_343654	coadread_dfci_2016	86	Female	NA	NA	NA	NA	Right	I	4.36667	TMB-L	NA	NA
coadread_dfci_2016	coadread_dfci_2016_3437	coadread_dfci_2016_3437	coadread_dfci_2016	69	Male	NA	NA	NA	NA	Right	I	11.1667	TMB-H	MSS	Well differentiated
coadread_dfci_2016	coadread_dfci_2016_3439	coadread_dfci_2016_3439	coadread_dfci_2016	80	Male	NA	NA	NA	NA	Left	I	2.53333	TMB-L	MSS	Well differentiated
coadread_dfci_2016	coadread_dfci_2016_344	coadread_dfci_2016_344	coadread_dfci_2016	53	Female	NA	NA	NA	NA	Right	III	9.8	TMB-H	MSS	Well differentiated
coadread_dfci_2016	coadread_dfci_2016_3440	coadread_dfci_2016_3440	coadread_dfci_2016	86	Male	NA	NA	NA	NA	Right	III	4.86667	TMB-L	MSS	Well differentiated
coadread_dfci_2016	coadread_dfci_2016_3442	coadread_dfci_2016_3442	coadread_dfci_2016	85	Male	NA	NA	NA	NA	Left	III	5.83333	TMB-L	MSS	Poorly differentiated
coadread_dfci_2016	coadread_dfci_2016_344232	coadread_dfci_2016_344232	coadread_dfci_2016	75	Female	NA	NA	NA	NA	Left	II	0.766667	TMB-L	NA	NA
coadread_dfci_2016	coadread_dfci_2016_3443	coadread_dfci_2016_3443	coadread_dfci_2016	63	Male	NA	NA	NA	NA	Left	III	2.9	TMB-L	MSS	Poorly differentiated
coadread_dfci_2016	coadread_dfci_2016_3444	coadread_dfci_2016_3444	coadread_dfci_2016	73	Male	NA	NA	NA	NA	Right	I	2.16667	TMB-L	NA	Well differentiated
coadread_dfci_2016	coadread_dfci_2016_3446	coadread_dfci_2016_3446	coadread_dfci_2016	70	Male	NA	NA	NA	NA	Right	I	14.5333	TMB-H	MSS	Well differentiated
coad_cptac_2019	11CO061	11CO061	coad_cptac_2019	48	Female	0:LIVING	32	0:DiseaseFree	32	Right	II	24.5333	TMB-H	MSI-H	NA
coadread_dfci_2016	coadread_dfci_2016_3450	coadread_dfci_2016_3450	coadread_dfci_2016	75	Male	NA	NA	NA	NA	Left	I	2.33333	TMB-L	MSS	Well differentiated
crc_nigerian_2020	p_PK_crc_093	s_PK_crc_093_T	crc_nigerian_2020	48	Male	NA	NA	NA	NA	Right	III	58.7232	TMB-H	MSI-H	Moderately differentiated
coadread_dfci_2016	coadread_dfci_2016_346942	coadread_dfci_2016_346942	coadread_dfci_2016	69	Female	NA	NA	NA	NA	Left	I	4.63333	TMB-L	NA	NA
coadread_dfci_2016	coadread_dfci_2016_3476	coadread_dfci_2016_3476	coadread_dfci_2016	84	Male	NA	NA	NA	NA	Left	III	1.46667	TMB-L	MSS	Well differentiated
coadread_dfci_2016	coadread_dfci_2016_3479	coadread_dfci_2016_3479	coadread_dfci_2016	81	Male	NA	NA	NA	NA	Right	I	4.06667	TMB-L	MSS	Well differentiated
coadread_dfci_2016	coadread_dfci_2016_348	coadread_dfci_2016_348	coadread_dfci_2016	64	Female	NA	NA	NA	NA	Left	III	3.16667	TMB-L	MSS	Well differentiated
coadread_dfci_2016	coadread_dfci_2016_3481	coadread_dfci_2016_3481	coadread_dfci_2016	81	Male	NA	NA	NA	NA	Left	I	4.6	TMB-L	MSS	Well differentiated
coadread_dfci_2016	coadread_dfci_2016_3483	coadread_dfci_2016_3483	coadread_dfci_2016	83	Male	NA	NA	NA	NA	Left	IV	4.06667	TMB-L	MSS	Well differentiated
coadread_dfci_2016	coadread_dfci_2016_3484	coadread_dfci_2016_3484	coadread_dfci_2016	82	Male	NA	NA	NA	NA	Left	II	2.23333	TMB-L	MSS	Well differentiated
coadread_dfci_2016	coadread_dfci_2016_3485	coadread_dfci_2016_3485	coadread_dfci_2016	69	Male	NA	NA	NA	NA	Left	I	3.2	TMB-L	MSS	Well differentiated
coadread_dfci_2016	coadread_dfci_2016_3496	coadread_dfci_2016_3496	coadread_dfci_2016	90	Male	NA	NA	NA	NA	Right	NA	3.2	TMB-L	MSS	Well differentiated
crc_eo_2020	P-0011068	P-0011068-T01-IM5	crc_eo_2020	56	Male	NA	NA	NA	NA	Left	II	43.3	TMB-H	MSI-H	Moderately differentiated
coadread_dfci_2016	coadread_dfci_2016_3502	coadread_dfci_2016_3502	coadread_dfci_2016	78	Male	NA	NA	NA	NA	Left	III	3.63333	TMB-L	MSS	Well differentiated
rectal_msk_2019	P-0001913	P-0001913-T01-IM3	rectal_msk_2019	48	Female	NA	NA	NA	NA	Left	NA	8.87324	TMB-H	MSI-H	NA
coadread_dfci_2016	coadread_dfci_2016_3506	coadread_dfci_2016_3506	coadread_dfci_2016	83	Male	NA	NA	NA	NA	Left	I	3.86667	TMB-L	MSS	Well differentiated
coadread_dfci_2016	coadread_dfci_2016_3508	coadread_dfci_2016_3508	coadread_dfci_2016	70	Male	NA	NA	NA	NA	Right	NA	3.76667	TMB-L	MSS	Well differentiated
coadread_dfci_2016	coadread_dfci_2016_3509	coadread_dfci_2016_3509	coadread_dfci_2016	75	Male	NA	NA	NA	NA	Left	II	2.6	TMB-L	MSS	Well differentiated
coadread_dfci_2016	coadread_dfci_2016_351	coadread_dfci_2016_351	coadread_dfci_2016	50	Female	NA	NA	NA	NA	Left	III	2.93333	TMB-L	MSS	Well differentiated
coadread_dfci_2016	coadread_dfci_2016_3512	coadread_dfci_2016_3512	coadread_dfci_2016	66	Male	NA	NA	NA	NA	Right	III	0.733333	TMB-L	MSS	Well differentiated
coadread_dfci_2016	coadread_dfci_2016_3523	coadread_dfci_2016_3523	coadread_dfci_2016	82	Male	NA	NA	NA	NA	Right	II	6.3	TMB-L	MSS	Well differentiated
coadread_dfci_2016	coadread_dfci_2016_352566	coadread_dfci_2016_352566	coadread_dfci_2016	73	Female	NA	NA	NA	NA	Left	II	17.9	TMB-H	NA	NA
coadread_dfci_2016	coadread_dfci_2016_3527	coadread_dfci_2016_3527	coadread_dfci_2016	74	Male	NA	NA	NA	NA	Left	III	2.66667	TMB-L	MSS	Well differentiated
coadread_dfci_2016	coadread_dfci_2016_3528	coadread_dfci_2016_3528	coadread_dfci_2016	84	Male	NA	NA	NA	NA	Left	NA	2.33333	TMB-L	MSS	Well differentiated
coadread_dfci_2016	coadread_dfci_2016_3529	coadread_dfci_2016_3529	coadread_dfci_2016	58	Male	NA	NA	NA	NA	Left	NA	3.76667	TMB-L	MSS	Well differentiated
coadread_dfci_2016	coadread_dfci_2016_352983	coadread_dfci_2016_352983	coadread_dfci_2016	72	Female	NA	NA	NA	NA	Right	I	36.0333	TMB-H	NA	NA
coadread_dfci_2016	coadread_dfci_2016_353	coadread_dfci_2016_353	coadread_dfci_2016	63	Female	NA	NA	NA	NA	Left	III	2.66667	TMB-L	MSS	Well differentiated
coadread_dfci_2016	coadread_dfci_2016_3534	coadread_dfci_2016_3534	coadread_dfci_2016	74	Male	NA	NA	NA	NA	Right	III	6.8	TMB-L	MSS	Well differentiated
crc_msk_2017	P-0011226	P-0011226-T01-IM5	crc_msk_2017	48	Male	0:LIVING	8.46667	NA	NA	Right	III	73.404	TMB-H	MSI-H	Moderate poorly differentiated
coadread_dfci_2016	coadread_dfci_2016_353622	coadread_dfci_2016_353622	coadread_dfci_2016	65	Female	NA	NA	NA	NA	Left	I	2.66667	TMB-L	NA	NA
coadread_dfci_2016	coadread_dfci_2016_3539	coadread_dfci_2016_3539	coadread_dfci_2016	81	Male	NA	NA	NA	NA	Left	NA	4.26667	TMB-L	MSS	Well differentiated
crc_dd_2022	P-0044184	P-0044184-T01-IM6	crc_dd_2022	57	Female	NA	NA	NA	NA	NA	II	65.8	TMB-H	MSI-H	NA
coadread_dfci_2016	coadread_dfci_2016_3542	coadread_dfci_2016_3542	coadread_dfci_2016	80	Male	NA	NA	NA	NA	Right	II	6.16667	TMB-L	MSS	Well differentiated
coadread_dfci_2016	coadread_dfci_2016_354207	coadread_dfci_2016_354207	coadread_dfci_2016	82	Female	NA	NA	NA	NA	Right	IV	4.66667	TMB-L	NA	NA
coadread_dfci_2016	coadread_dfci_2016_3545	coadread_dfci_2016_3545	coadread_dfci_2016	78	Male	NA	NA	NA	NA	Right	NA	1.63333	TMB-L	MSS	Well differentiated
coadread_dfci_2016	coadread_dfci_2016_3546	coadread_dfci_2016_3546	coadread_dfci_2016	65	Male	NA	NA	NA	NA	Left	I	3.36667	TMB-L	MSS	Well differentiated
coadread_dfci_2016	coadread_dfci_2016_3549	coadread_dfci_2016_3549	coadread_dfci_2016	88	Male	NA	NA	NA	NA	Right	NA	5.53333	TMB-L	MSS	Well differentiated
coadread_dfci_2016	coadread_dfci_2016_3557	coadread_dfci_2016_3557	coadread_dfci_2016	64	Male	NA	NA	NA	NA	Left	IV	2.83333	TMB-L	MSS	Well differentiated
coadread_dfci_2016	coadread_dfci_2016_3558	coadread_dfci_2016_3558	coadread_dfci_2016	77	Male	NA	NA	NA	NA	Right	NA	3.76667	TMB-L	MSS	Well differentiated
coadread_dfci_2016	coadread_dfci_2016_356	coadread_dfci_2016_356	coadread_dfci_2016	60	Female	NA	NA	NA	NA	Left	NA	1.86667	TMB-L	MSS	Well differentiated
coadread_dfci_2016	coadread_dfci_2016_3563	coadread_dfci_2016_3563	coadread_dfci_2016	67	Male	NA	NA	NA	NA	Left	NA	1.7	TMB-L	MSS	Well differentiated
coadread_dfci_2016	coadread_dfci_2016_358480	coadread_dfci_2016_358480	coadread_dfci_2016	73	Female	NA	NA	NA	NA	Right	II	3.86667	TMB-L	NA	NA
coadread_dfci_2016	coadread_dfci_2016_359705	coadread_dfci_2016_359705	coadread_dfci_2016	81	Female	NA	NA	NA	NA	Right	III	4	TMB-L	NA	NA
coadread_dfci_2016	coadread_dfci_2016_3601	coadread_dfci_2016_3601	coadread_dfci_2016	83	Male	NA	NA	NA	NA	Left	III	2.86667	TMB-L	MSS	Well differentiated
coadread_dfci_2016	coadread_dfci_2016_360138	coadread_dfci_2016_360138	coadread_dfci_2016	73	Female	NA	NA	NA	NA	Right	III	4.83333	TMB-L	NA	NA
coadread_dfci_2016	coadread_dfci_2016_3602	coadread_dfci_2016_3602	coadread_dfci_2016	85	Male	NA	NA	NA	NA	Right	IV	9.06667	TMB-H	MSS	Well differentiated
coadread_dfci_2016	coadread_dfci_2016_3603	coadread_dfci_2016_3603	coadread_dfci_2016	75	Male	NA	NA	NA	NA	Right	NA	2.63333	TMB-L	NA	Poorly differentiated
coadread_dfci_2016	coadread_dfci_2016_3604	coadread_dfci_2016_3604	coadread_dfci_2016	84	Male	NA	NA	NA	NA	Right	II	2.23333	TMB-L	MSS	Well differentiated
coadread_dfci_2016	coadread_dfci_2016_3610	coadread_dfci_2016_3610	coadread_dfci_2016	80	Male	NA	NA	NA	NA	Right	NA	8.73333	TMB-L	MSS	Well differentiated
coadread_dfci_2016	coadread_dfci_2016_3611	coadread_dfci_2016_3611	coadread_dfci_2016	69	Male	NA	NA	NA	NA	Left	NA	41.8667	TMB-H	MSS	Well differentiated
coadread_dfci_2016	coadread_dfci_2016_3621	coadread_dfci_2016_3621	coadread_dfci_2016	70	Male	NA	NA	NA	NA	Left	NA	3.96667	TMB-L	MSS	Well differentiated
coadread_dfci_2016	coadread_dfci_2016_3632	coadread_dfci_2016_3632	coadread_dfci_2016	71	Male	NA	NA	NA	NA	Right	II	4.96667	TMB-L	MSS	Well differentiated
coadread_dfci_2016	coadread_dfci_2016_3637	coadread_dfci_2016_3637	coadread_dfci_2016	70	Male	NA	NA	NA	NA	Right	III	4.16667	TMB-L	MSS	Well differentiated
coadread_dfci_2016	coadread_dfci_2016_3639	coadread_dfci_2016_3639	coadread_dfci_2016	76	Female	NA	NA	NA	NA	Right	I	2.5	TMB-L	MSS	Well differentiated
crc_eo_2020	P-0037410	P-0037410-T01-IM6	crc_eo_2020	48	Female	NA	NA	NA	NA	Right	III	102.7	TMB-H	MSI-H	Moderately differentiated
coad_cptac_2019	11CO059	11CO059	coad_cptac_2019	49	Female	NA	NA	NA	NA	Left	III	102.033	TMB-H	MSI-H	NA
coadread_dfci_2016	coadread_dfci_2016_1202	coadread_dfci_2016_1202	coadread_dfci_2016	58	Female	NA	NA	NA	NA	Right	I	36.1333	TMB-H	MSI-H	Well differentiated
coadread_dfci_2016	coadread_dfci_2016_3644	coadread_dfci_2016_3644	coadread_dfci_2016	62	Female	NA	NA	NA	NA	Left	II	5.2	TMB-L	MSS	Well differentiated
coadread_dfci_2016	coadread_dfci_2016_3645	coadread_dfci_2016_3645	coadread_dfci_2016	85	Female	NA	NA	NA	NA	Right	III	4.86667	TMB-L	MSS	Well differentiated
crc_nigerian_2020	p_PK_crc_092	s_PK_crc_092_T	crc_nigerian_2020	58	Male	NA	NA	NA	NA	Right	III	48.936	TMB-H	MSI-H	Moderately differentiated
coadread_dfci_2016	coadread_dfci_2016_3650	coadread_dfci_2016_3650	coadread_dfci_2016	72	Female	NA	NA	NA	NA	Left	II	2.73333	TMB-L	MSS	Well differentiated
coadread_dfci_2016	coadread_dfci_2016_3651	coadread_dfci_2016_3651	coadread_dfci_2016	84	Female	NA	NA	NA	NA	Left	III	4.8	TMB-L	MSS	Well differentiated
crc_eo_2020	P-0025047	P-0025047-T01-IM6	crc_eo_2020	49	Male	NA	NA	NA	NA	Left	II	74.6	TMB-H	MSI-H	Moderately differentiated
coadread_dfci_2016	coadread_dfci_2016_365383	coadread_dfci_2016_365383	coadread_dfci_2016	70	Female	NA	NA	NA	NA	Right	II	4.03333	TMB-L	NA	NA
coadread_dfci_2016	coadread_dfci_2016_3654	coadread_dfci_2016_3654	coadread_dfci_2016	77	Female	NA	NA	NA	NA	Left	I	2.73333	TMB-L	MSS	Well differentiated
coad_cptac_2019	05CO037	05CO037	coad_cptac_2019	50	Male	0:LIVING	28	0:DiseaseFree	28	Left	II	38.6333	TMB-H	MSI-H	NA
coadread_dfci_2016	coadread_dfci_2016_3660	coadread_dfci_2016_3660	coadread_dfci_2016	68	Female	NA	NA	NA	NA	Left	II	5.2	TMB-L	MSS	Well differentiated
coadread_dfci_2016	coadread_dfci_2016_3665	coadread_dfci_2016_3665	coadread_dfci_2016	80	Female	NA	NA	NA	NA	Right	III	3.46667	TMB-L	MSS	Well differentiated
coadread_dfci_2016	coadread_dfci_2016_366793	coadread_dfci_2016_366793	coadread_dfci_2016	69	Female	NA	NA	NA	NA	Left	III	2.8	TMB-L	NA	NA
coadread_dfci_2016	coadread_dfci_2016_3668	coadread_dfci_2016_3668	coadread_dfci_2016	59	Female	NA	NA	NA	NA	Left	III	4.43333	TMB-L	MSS	Well differentiated
crc_apc_impact_2020	P-0004486	P-0004486-T01-IM5	crc_apc_impact_2020	50	Male	1:DECEASED	37.9	1:PROGRESSED	15.2	Left	III	12.7234	TMB-H	MSI-H	Moderately differentiated
coadread_dfci_2016	coadread_dfci_2016_3670	coadread_dfci_2016_3670	coadread_dfci_2016	86	Female	NA	NA	NA	NA	Right	II	4.33333	TMB-L	MSS	Well differentiated
coadread_dfci_2016	coadread_dfci_2016_3671	coadread_dfci_2016_3671	coadread_dfci_2016	71	Female	NA	NA	NA	NA	Right	IV	3	TMB-L	MSS	Well differentiated
coadread_dfci_2016	coadread_dfci_2016_3673	coadread_dfci_2016_3673	coadread_dfci_2016	76	Female	NA	NA	NA	NA	Right	III	4.86667	TMB-L	MSS	Poorly differentiated
coadread_dfci_2016	coadread_dfci_2016_3674	coadread_dfci_2016_3674	coadread_dfci_2016	84	Female	NA	NA	NA	NA	Right	II	4.43333	TMB-L	MSS	Well differentiated
crc_eo_2020	P-0010167	P-0010167-T01-IM5	crc_eo_2020	50	Male	NA	NA	NA	NA	Right	III	37.4	TMB-H	MSI-H	Moderate poorly differentiated
coadread_dfci_2016	coadread_dfci_2016_3677	coadread_dfci_2016_3677	coadread_dfci_2016	69	Female	NA	NA	NA	NA	Left	III	1.4	TMB-L	MSS	Well differentiated
coadread_dfci_2016	coadread_dfci_2016_3678	coadread_dfci_2016_3678	coadread_dfci_2016	79	Female	NA	NA	NA	NA	Left	II	3.4	TMB-L	MSS	Well differentiated
coadread_dfci_2016	coadread_dfci_2016_368	coadread_dfci_2016_368	coadread_dfci_2016	64	Female	NA	NA	NA	NA	Right	II	31.3333	TMB-H	MSS	Well differentiated
coadread_dfci_2016	coadread_dfci_2016_3680	coadread_dfci_2016_3680	coadread_dfci_2016	85	Female	NA	NA	NA	NA	Right	I	5.7	TMB-L	MSS	Well differentiated
coadread_dfci_2016	coadread_dfci_2016_3683	coadread_dfci_2016_3683	coadread_dfci_2016	78	Female	NA	NA	NA	NA	Left	III	2.13333	TMB-L	MSS	Well differentiated
coadread_tcga	TCGA-AZ-4313	TCGA-AZ-4313-01	coadread_tcga	51	Female	0:LIVING	75.89	0:DiseaseFree	75.89	Left	I	NA	NA	MSI-H	NA
coadread_dfci_2016	coadread_dfci_2016_3692	coadread_dfci_2016_3692	coadread_dfci_2016	63	Male	NA	NA	NA	NA	Left	III	2.93333	TMB-L	MSS	Well differentiated
coadread_dfci_2016	coadread_dfci_2016_3698	coadread_dfci_2016_3698	coadread_dfci_2016	71	Female	NA	NA	NA	NA	Left	II	3.43333	TMB-L	MSS	Well differentiated
coadread_dfci_2016	coadread_dfci_2016_3699	coadread_dfci_2016_3699	coadread_dfci_2016	80	Female	NA	NA	NA	NA	Right	I	3.96667	TMB-L	MSS	Well differentiated
crc_eo_2020	P-0005443	P-0005443-T01-IM5	crc_eo_2020	52	Male	NA	NA	NA	NA	Right	II	43.3	TMB-H	MSI-H	Poorly differentiated
crc_eo_2020	P-0006170	P-0006170-T01-IM5	crc_eo_2020	52	Female	NA	NA	NA	NA	Right	III	55.1	TMB-H	MSI-H	Moderately differentiated
coadread_dfci_2016	coadread_dfci_2016_3705	coadread_dfci_2016_3705	coadread_dfci_2016	65	Female	NA	NA	NA	NA	Right	I	4.1	TMB-L	MSS	Well differentiated
coadread_dfci_2016	coadread_dfci_2016_3706	coadread_dfci_2016_3706	coadread_dfci_2016	61	Female	NA	NA	NA	NA	Left	III	3.03333	TMB-L	MSS	Well differentiated
coadread_dfci_2016	coadread_dfci_2016_3709	coadread_dfci_2016_3709	coadread_dfci_2016	77	Female	NA	NA	NA	NA	Left	III	4.76667	TMB-L	MSS	Well differentiated
coadread_dfci_2016	coadread_dfci_2016_3710	coadread_dfci_2016_3710	coadread_dfci_2016	76	Female	NA	NA	NA	NA	Left	II	2.63333	TMB-L	MSS	Well differentiated
coadread_dfci_2016	coadread_dfci_2016_3712	coadread_dfci_2016_3712	coadread_dfci_2016	64	Female	NA	NA	NA	NA	Left	NA	2.03333	TMB-L	MSS	Well differentiated
coadread_dfci_2016	coadread_dfci_2016_3714	coadread_dfci_2016_3714	coadread_dfci_2016	70	Female	NA	NA	NA	NA	Left	III	4.96667	TMB-L	MSS	Well differentiated
coadread_dfci_2016	coadread_dfci_2016_372	coadread_dfci_2016_372	coadread_dfci_2016	68	Female	NA	NA	NA	NA	Right	III	7.8	TMB-L	MSS	Well differentiated
coadread_dfci_2016	coadread_dfci_2016_3720	coadread_dfci_2016_3720	coadread_dfci_2016	67	Female	NA	NA	NA	NA	Right	II	2.73333	TMB-L	MSS	Well differentiated
crc_eo_2020	P-0005455	P-0005455-T01-IM5	crc_eo_2020	53	Male	NA	NA	NA	NA	Left	II	55.1	TMB-H	MSI-H	Moderately differentiated
rectal_msk_2022	P-0044833	P-0044833-T01-IM6	rectal_msk_2022	53	Female	NA	NA	NA	NA	NA	III	NA	NA	MSI-H	NA
coadread_dfci_2016	coadread_dfci_2016_3725	coadread_dfci_2016_3725	coadread_dfci_2016	75	Female	NA	NA	NA	NA	Left	I	4.56667	TMB-L	MSS	Well differentiated
coadread_dfci_2016	coadread_dfci_2016_3726	coadread_dfci_2016_3726	coadread_dfci_2016	71	Female	NA	NA	NA	NA	Right	III	4.1	TMB-L	MSS	Well differentiated
coad_cptac_2019	11CO031	11CO031	coad_cptac_2019	54	Female	0:LIVING	32	0:DiseaseFree	32	Left	II	31.9667	TMB-H	MSI-H	NA
coadread_dfci_2016	coadread_dfci_2016_374	coadread_dfci_2016_374	coadread_dfci_2016	67	Female	NA	NA	NA	NA	Left	I	4.8	TMB-L	MSS	Well differentiated
coadread_dfci_2016	coadread_dfci_2016_378	coadread_dfci_2016_378	coadread_dfci_2016	65	Female	NA	NA	NA	NA	Right	II	4.46667	TMB-L	MSS	Well differentiated
crc_eo_2020	P-0010587	P-0010587-T01-IM5	crc_eo_2020	59	Female	NA	NA	NA	NA	Right	III	84.6	TMB-H	MSI-H	Moderate poorly differentiated
coadread_dfci_2016	coadread_dfci_2016_391	coadread_dfci_2016_391	coadread_dfci_2016	65	Female	NA	NA	NA	NA	Left	IV	3.7	TMB-L	MSS	Well differentiated
coadread_dfci_2016	coadread_dfci_2016_402	coadread_dfci_2016_402	coadread_dfci_2016	64	Female	NA	NA	NA	NA	Left	IV	8.63333	TMB-L	MSS	Well differentiated
coadread_dfci_2016	coadread_dfci_2016_405	coadread_dfci_2016_405	coadread_dfci_2016	52	Female	NA	NA	NA	NA	Left	III	3.6	TMB-L	MSS	Well differentiated
coadread_dfci_2016	coadread_dfci_2016_68	coadread_dfci_2016_68	coadread_dfci_2016	60	Female	NA	NA	NA	NA	Right	I	53.1	TMB-H	MSI-H	Well differentiated
coadread_dfci_2016	coadread_dfci_2016_412	coadread_dfci_2016_412	coadread_dfci_2016	69	Female	NA	NA	NA	NA	Right	IV	7	TMB-L	MSS	Well differentiated
coadread_dfci_2016	coadread_dfci_2016_418	coadread_dfci_2016_418	coadread_dfci_2016	57	Male	NA	NA	NA	NA	Left	IV	4.7	TMB-L	MSS	Well differentiated
coadread_dfci_2016	coadread_dfci_2016_419	coadread_dfci_2016_419	coadread_dfci_2016	68	Male	NA	NA	NA	NA	Right	II	6.13333	TMB-L	MSS	Well differentiated
coadread_dfci_2016	coadread_dfci_2016_42	coadread_dfci_2016_42	coadread_dfci_2016	55	Female	NA	NA	NA	NA	Left	II	5.16667	TMB-L	MSS	Well differentiated
coadread_dfci_2016	coadread_dfci_2016_423	coadread_dfci_2016_423	coadread_dfci_2016	67	Male	NA	NA	NA	NA	Left	III	3.73333	TMB-L	MSS	Well differentiated
coadread_dfci_2016	coadread_dfci_2016_426	coadread_dfci_2016_426	coadread_dfci_2016	67	Male	NA	NA	NA	NA	Left	NA	5.3	TMB-L	MSS	Well differentiated
coadread_dfci_2016	coadread_dfci_2016_429	coadread_dfci_2016_429	coadread_dfci_2016	78	Male	NA	NA	NA	NA	Left	II	4.23333	TMB-L	MSS	Well differentiated
coadread_dfci_2016	coadread_dfci_2016_43	coadread_dfci_2016_43	coadread_dfci_2016	42	Female	NA	NA	NA	NA	Left	I	3.03333	TMB-L	MSS	Well differentiated
coadread_dfci_2016	coadread_dfci_2016_430	coadread_dfci_2016_430	coadread_dfci_2016	67	Male	NA	NA	NA	NA	Left	III	6.73333	TMB-L	NA	Well differentiated
coadread_dfci_2016	coadread_dfci_2016_437	coadread_dfci_2016_437	coadread_dfci_2016	54	Male	NA	NA	NA	NA	Right	III	6.13333	TMB-L	MSS	Well differentiated
coadread_dfci_2016	coadread_dfci_2016_442	coadread_dfci_2016_442	coadread_dfci_2016	73	Male	NA	NA	NA	NA	Right	II	4.33333	TMB-L	MSS	Well differentiated
coadread_dfci_2016	coadread_dfci_2016_649	coadread_dfci_2016_649	coadread_dfci_2016	54	Male	NA	NA	NA	NA	Right	II	4.2	TMB-L	MSI-H	Well differentiated
coadread_dfci_2016	coadread_dfci_2016_444	coadread_dfci_2016_444	coadread_dfci_2016	71	Male	NA	NA	NA	NA	Left	III	9.93333	TMB-H	MSS	Well differentiated
coadread_dfci_2016	coadread_dfci_2016_4491	coadread_dfci_2016_4491	coadread_dfci_2016	76	Male	NA	NA	NA	NA	Right	NA	5.63333	TMB-L	MSS	Well differentiated
crc_eo_2020	P-0005560	P-0005560-T01-IM5	crc_eo_2020	60	Female	NA	NA	NA	NA	Right	III	48.2	TMB-H	MSI-H	Moderately differentiated
coadread_dfci_2016	coadread_dfci_2016_4503	coadread_dfci_2016_4503	coadread_dfci_2016	83	Male	NA	NA	NA	NA	Left	I	5.9	TMB-L	MSS	Well differentiated
coadread_dfci_2016	coadread_dfci_2016_4505	coadread_dfci_2016_4505	coadread_dfci_2016	82	Male	NA	NA	NA	NA	Left	NA	4.56667	TMB-L	MSS	Well differentiated
coadread_dfci_2016	coadread_dfci_2016_4506	coadread_dfci_2016_4506	coadread_dfci_2016	81	Male	NA	NA	NA	NA	Left	I	4.13333	TMB-L	MSS	Well differentiated
coadread_dfci_2016	coadread_dfci_2016_4508	coadread_dfci_2016_4508	coadread_dfci_2016	78	Male	NA	NA	NA	NA	Right	NA	7.63333	TMB-L	MSS	Well differentiated
coadread_dfci_2016	coadread_dfci_2016_4514	coadread_dfci_2016_4514	coadread_dfci_2016	83	Male	NA	NA	NA	NA	Left	II	11.5333	TMB-H	MSS	Well differentiated
coadread_dfci_2016	coadread_dfci_2016_4519	coadread_dfci_2016_4519	coadread_dfci_2016	66	Male	NA	NA	NA	NA	Left	NA	2.96667	TMB-L	MSS	Well differentiated
coadread_dfci_2016	coadread_dfci_2016_4520	coadread_dfci_2016_4520	coadread_dfci_2016	NA	Male	NA	NA	NA	NA	Right	NA	4.6	TMB-L	MSS	Poorly differentiated
coadread_dfci_2016	coadread_dfci_2016_4522	coadread_dfci_2016_4522	coadread_dfci_2016	70	Male	NA	NA	NA	NA	Left	III	2.76667	TMB-L	MSS	Well differentiated
coadread_dfci_2016	coadread_dfci_2016_4525	coadread_dfci_2016_4525	coadread_dfci_2016	65	Male	NA	NA	NA	NA	Right	II	6.86667	TMB-L	MSS	Well differentiated
coadread_dfci_2016	coadread_dfci_2016_4526	coadread_dfci_2016_4526	coadread_dfci_2016	82	Male	NA	NA	NA	NA	Left	II	3.03333	TMB-L	MSS	Well differentiated
coadread_dfci_2016	coadread_dfci_2016_4529	coadread_dfci_2016_4529	coadread_dfci_2016	78	Male	NA	NA	NA	NA	Left	NA	3.76667	TMB-L	MSS	Well differentiated
coadread_dfci_2016	coadread_dfci_2016_4533	coadread_dfci_2016_4533	coadread_dfci_2016	82	Male	NA	NA	NA	NA	Right	II	3.53333	TMB-L	MSS	Well differentiated
coadread_dfci_2016	coadread_dfci_2016_4534	coadread_dfci_2016_4534	coadread_dfci_2016	73	Male	NA	NA	NA	NA	Right	I	5.8	TMB-L	MSS	Well differentiated
coadread_dfci_2016	coadread_dfci_2016_4536	coadread_dfci_2016_4536	coadread_dfci_2016	73	Male	NA	NA	NA	NA	Left	III	5.13333	TMB-L	MSS	Well differentiated
coadread_dfci_2016	coadread_dfci_2016_4537	coadread_dfci_2016_4537	coadread_dfci_2016	76	Male	NA	NA	NA	NA	Left	I	2.93333	TMB-L	MSS	Well differentiated
coadread_dfci_2016	coadread_dfci_2016_4538	coadread_dfci_2016_4538	coadread_dfci_2016	62	Male	NA	NA	NA	NA	Left	NA	10.7	TMB-H	MSS	Well differentiated
crc_eo_2020	P-0004083	P-0004083-T01-IM5	crc_eo_2020	54	Male	NA	NA	NA	NA	Right	III	20.7	TMB-H	MSI-H	Moderately differentiated
coadread_dfci_2016	coadread_dfci_2016_46	coadread_dfci_2016_46	coadread_dfci_2016	51	Female	NA	NA	NA	NA	Left	I	6.8	TMB-L	MSS	Well differentiated
coadread_dfci_2016	coadread_dfci_2016_461	coadread_dfci_2016_461	coadread_dfci_2016	77	Male	NA	NA	NA	NA	Left	I	3.8	TMB-L	MSS	Well differentiated
coadread_dfci_2016	coadread_dfci_2016_462	coadread_dfci_2016_462	coadread_dfci_2016	75	Male	NA	NA	NA	NA	Right	II	11.2667	TMB-H	MSS	Well differentiated
coadread_dfci_2016	coadread_dfci_2016_463	coadread_dfci_2016_463	coadread_dfci_2016	72	Male	NA	NA	NA	NA	Right	II	9.86667	TMB-H	MSS	Well differentiated
coadread_dfci_2016	coadread_dfci_2016_464	coadread_dfci_2016_464	coadread_dfci_2016	70	Male	NA	NA	NA	NA	Right	I	1.4	TMB-L	MSS	Well differentiated
coadread_dfci_2016	coadread_dfci_2016_471	coadread_dfci_2016_471	coadread_dfci_2016	68	Male	NA	NA	NA	NA	Left	I	5.23333	TMB-L	MSS	Well differentiated
coadread_dfci_2016	coadread_dfci_2016_475	coadread_dfci_2016_475	coadread_dfci_2016	69	Male	NA	NA	NA	NA	Left	III	2.06667	TMB-L	MSS	Well differentiated
coadread_dfci_2016	coadread_dfci_2016_485	coadread_dfci_2016_485	coadread_dfci_2016	62	Male	NA	NA	NA	NA	Left	I	9.7	TMB-H	MSS	Well differentiated
coadread_dfci_2016	coadread_dfci_2016_491	coadread_dfci_2016_491	coadread_dfci_2016	64	Male	NA	NA	NA	NA	Left	II	4.56667	TMB-L	MSS	Well differentiated
rectal_msk_2022	P-0043052	P-0043052-T01-IM6	rectal_msk_2022	54	Male	NA	NA	NA	NA	NA	III	NA	NA	MSI-H	NA
coadread_dfci_2016	coadread_dfci_2016_496	coadread_dfci_2016_496	coadread_dfci_2016	49	Male	NA	NA	NA	NA	Left	I	3.7	TMB-L	MSS	Well differentiated
coadread_dfci_2016	coadread_dfci_2016_497	coadread_dfci_2016_497	coadread_dfci_2016	71	Male	NA	NA	NA	NA	Right	III	6.66667	TMB-L	MSS	Well differentiated
coadread_dfci_2016	coadread_dfci_2016_498	coadread_dfci_2016_498	coadread_dfci_2016	55	Male	NA	NA	NA	NA	Left	IV	7	TMB-L	MSS	Well differentiated
coadread_dfci_2016	coadread_dfci_2016_50	coadread_dfci_2016_50	coadread_dfci_2016	58	Female	NA	NA	NA	NA	Left	I	5.93333	TMB-L	MSS	Well differentiated
coadread_dfci_2016	coadread_dfci_2016_504	coadread_dfci_2016_504	coadread_dfci_2016	76	Male	NA	NA	NA	NA	Right	III	5.5	TMB-L	MSS	Well differentiated
coadread_dfci_2016	coadread_dfci_2016_519	coadread_dfci_2016_519	coadread_dfci_2016	81	Male	NA	NA	NA	NA	Right	III	4.96667	TMB-L	MSS	Well differentiated
coadread_dfci_2016	coadread_dfci_2016_521	coadread_dfci_2016_521	coadread_dfci_2016	63	Male	NA	NA	NA	NA	Left	I	2.06667	TMB-L	MSS	Well differentiated
crc_nigerian_2020	p_PK_crc_135	s_PK_crc_135_T	crc_nigerian_2020	55	Male	NA	NA	NA	NA	NA	III	65.5742	TMB-H	MSI-H	Moderately differentiated
crc_eo_2020	P-0006960	P-0006960-T01-IM5	crc_eo_2020	60	Male	NA	NA	NA	NA	Left	II	345.3	TMB-H	MSI-H	Poorly differentiated
crc_eo_2020	P-0007997	P-0007997-T01-IM5	crc_eo_2020	56	Female	NA	NA	1:PROGRESSED	1.8	Right	III	52.1	TMB-H	MSI-H	Poorly differentiated
coadread_dfci_2016	coadread_dfci_2016_561	coadread_dfci_2016_561	coadread_dfci_2016	79	Male	NA	NA	NA	NA	Left	NA	7.8	TMB-L	MSS	Well differentiated
coadread_dfci_2016	coadread_dfci_2016_578	coadread_dfci_2016_578	coadread_dfci_2016	61	Male	NA	NA	NA	NA	Right	II	130.567	TMB-H	MSS	Well differentiated
coadread_dfci_2016	coadread_dfci_2016_587	coadread_dfci_2016_587	coadread_dfci_2016	61	Male	NA	NA	NA	NA	Left	II	2.6	TMB-L	MSS	Well differentiated
coadread_dfci_2016	coadread_dfci_2016_593	coadread_dfci_2016_593	coadread_dfci_2016	68	Male	NA	NA	NA	NA	Left	II	143.7	TMB-H	NA	Well differentiated
crc_eo_2020	P-0012249	P-0012249-T01-IM5	crc_eo_2020	60	Female	NA	NA	1:PROGRESSED	7.7	Right	II	37.4	TMB-H	MSI-H	Moderately differentiated
coadread_dfci_2016	coadread_dfci_2016_603	coadread_dfci_2016_603	coadread_dfci_2016	70	Male	NA	NA	NA	NA	Right	II	4.73333	TMB-L	MSS	Well differentiated
coadread_dfci_2016	coadread_dfci_2016_604	coadread_dfci_2016_604	coadread_dfci_2016	74	Male	NA	NA	NA	NA	Left	II	3.6	TMB-L	MSS	Poorly differentiated
crc_eo_2020	P-0013492	P-0013492-T01-IM5	crc_eo_2020	56	Male	NA	NA	NA	NA	Right	II	49.2	TMB-H	MSI-H	Moderately differentiated
coadread_dfci_2016	coadread_dfci_2016_607	coadread_dfci_2016_607	coadread_dfci_2016	68	Male	NA	NA	NA	NA	Left	III	4.03333	TMB-L	MSS	Well differentiated
coadread_dfci_2016	coadread_dfci_2016_610	coadread_dfci_2016_610	coadread_dfci_2016	69	Male	NA	NA	NA	NA	Left	I	4.76667	TMB-L	MSS	Well differentiated
crc_nigerian_2020	p_PK_crc_097	s_PK_crc_097_T	crc_nigerian_2020	61	Female	NA	NA	NA	NA	Left	II	86.1273	TMB-H	MSI-H	Moderately differentiated
coadread_dfci_2016	coadread_dfci_2016_615	coadread_dfci_2016_615	coadread_dfci_2016	61	Male	NA	NA	NA	NA	Right	III	3.76667	TMB-L	MSS	Well differentiated
coadread_dfci_2016	coadread_dfci_2016_62	coadread_dfci_2016_62	coadread_dfci_2016	74	Female	NA	NA	NA	NA	Right	II	11.4667	TMB-H	MSS	Well differentiated
coadread_dfci_2016	coadread_dfci_2016_621	coadread_dfci_2016_621	coadread_dfci_2016	80	Male	NA	NA	NA	NA	Right	II	5.76667	TMB-L	MSS	Well differentiated
coadread_dfci_2016	coadread_dfci_2016_627	coadread_dfci_2016_627	coadread_dfci_2016	71	Male	NA	NA	NA	NA	Left	I	3.8	TMB-L	MSS	Well differentiated
coadread_dfci_2016	coadread_dfci_2016_628	coadread_dfci_2016_628	coadread_dfci_2016	52	Male	NA	NA	NA	NA	Left	NA	7.13333	TMB-L	MSS	Well differentiated
coadread_dfci_2016	coadread_dfci_2016_631	coadread_dfci_2016_631	coadread_dfci_2016	75	Male	NA	NA	NA	NA	Left	III	2.46667	TMB-L	MSS	Well differentiated
coadread_dfci_2016	coadread_dfci_2016_636	coadread_dfci_2016_636	coadread_dfci_2016	50	Male	NA	NA	NA	NA	Right	I	6.56667	TMB-L	MSS	Well differentiated
coadread_dfci_2016	coadread_dfci_2016_640	coadread_dfci_2016_640	coadread_dfci_2016	53	Male	NA	NA	NA	NA	Left	III	3.4	TMB-L	MSS	Well differentiated
coadread_dfci_2016	coadread_dfci_2016_645	coadread_dfci_2016_645	coadread_dfci_2016	74	Male	NA	NA	NA	NA	Left	I	2.4	TMB-L	MSS	Well differentiated
coadread_dfci_2016	coadread_dfci_2016_647	coadread_dfci_2016_647	coadread_dfci_2016	73	Male	NA	NA	NA	NA	Right	I	6.83333	TMB-L	MSS	Well differentiated
crc_dd_2022	P-0028274	P-0028274-T01-IM6	crc_dd_2022	56	Male	NA	NA	NA	NA	NA	IV	50.9	TMB-H	MSI-H	NA
coadread_dfci_2016	coadread_dfci_2016_657	coadread_dfci_2016_657	coadread_dfci_2016	60	Male	NA	NA	NA	NA	Left	I	2.86667	TMB-L	MSS	Well differentiated
coadread_dfci_2016	coadread_dfci_2016_66	coadread_dfci_2016_66	coadread_dfci_2016	67	Female	NA	NA	NA	NA	Left	III	2.43333	TMB-L	MSS	Well differentiated
coadread_dfci_2016	coadread_dfci_2016_662	coadread_dfci_2016_662	coadread_dfci_2016	69	Male	NA	NA	NA	NA	Left	NA	8.36667	TMB-L	MSS	Well differentiated
coadread_dfci_2016	coadread_dfci_2016_663	coadread_dfci_2016_663	coadread_dfci_2016	71	Male	NA	NA	NA	NA	Left	NA	2.16667	TMB-L	MSS	Well differentiated
coadread_dfci_2016	coadread_dfci_2016_676	coadread_dfci_2016_676	coadread_dfci_2016	77	Male	NA	NA	NA	NA	Left	III	6.73333	TMB-L	MSS	Well differentiated
coadread_dfci_2016	coadread_dfci_2016_677	coadread_dfci_2016_677	coadread_dfci_2016	71	Male	NA	NA	NA	NA	Left	III	10.6333	TMB-H	MSS	Well differentiated
crc_nigerian_2020	p_PK_crc_105	s_PK_crc_105_T	crc_nigerian_2020	61	Male	NA	NA	NA	NA	NA	III	35.2339	TMB-H	MSI-H	Poorly differentiated
coadread_dfci_2016	coadread_dfci_2016_680	coadread_dfci_2016_680	coadread_dfci_2016	74	Male	NA	NA	NA	NA	Left	NA	3.66667	TMB-L	MSS	Well differentiated
coadread_dfci_2016	coadread_dfci_2016_683	coadread_dfci_2016_683	coadread_dfci_2016	60	Male	NA	NA	NA	NA	Left	IV	31.4	TMB-H	MSS	Well differentiated
coadread_dfci_2016	coadread_dfci_2016_687	coadread_dfci_2016_687	coadread_dfci_2016	66	Male	NA	NA	NA	NA	Right	III	9.16667	TMB-H	MSS	Well differentiated
coadread_dfci_2016	coadread_dfci_2016_688	coadread_dfci_2016_688	coadread_dfci_2016	46	Male	NA	NA	NA	NA	Left	II	4.16667	TMB-L	MSS	Well differentiated
coadread_dfci_2016	coadread_dfci_2016_691	coadread_dfci_2016_691	coadread_dfci_2016	66	Male	NA	NA	NA	NA	Left	II	5.13333	TMB-L	MSS	Well differentiated
coadread_dfci_2016	coadread_dfci_2016_693	coadread_dfci_2016_693	coadread_dfci_2016	65	Male	NA	NA	NA	NA	Right	II	2.56667	TMB-L	MSS	Well differentiated
coadread_dfci_2016	coadread_dfci_2016_694	coadread_dfci_2016_694	coadread_dfci_2016	47	Male	NA	NA	NA	NA	Left	NA	6.16667	TMB-L	NA	Well differentiated
coadread_dfci_2016	coadread_dfci_2016_70	coadread_dfci_2016_70	coadread_dfci_2016	65	Female	NA	NA	NA	NA	Left	III	1.86667	TMB-L	MSS	Well differentiated
coadread_dfci_2016	coadread_dfci_2016_73	coadread_dfci_2016_73	coadread_dfci_2016	65	Female	NA	NA	NA	NA	Right	III	6.3	TMB-L	MSS	Well differentiated
coadread_dfci_2016	coadread_dfci_2016_84	coadread_dfci_2016_84	coadread_dfci_2016	54	Female	NA	NA	NA	NA	Left	II	15.7667	TMB-H	MSS	Well differentiated
crc_eo_2020	P-0005197	P-0005197-T01-IM5	crc_eo_2020	61	Male	NA	NA	NA	NA	Right	III	58	TMB-H	MSI-H	Poorly differentiated
coadread_dfci_2016	coadread_dfci_2016_93	coadread_dfci_2016_93	coadread_dfci_2016	68	Female	NA	NA	NA	NA	Left	III	5.16667	TMB-L	MSS	Well differentiated
bowel_colitis_msk_2022	p_DK_cac_001	s_DK_cac_001_P	bowel_colitis_msk_2022	63	NA	NA	NA	NA	NA	Right	IV	3.91488	TMB-L	NA	NA
bowel_colitis_msk_2022	p_DK_cac_002	s_DK_cac_002_P	bowel_colitis_msk_2022	46	NA	NA	NA	NA	NA	Right	II	2.93616	TMB-L	NA	NA
bowel_colitis_msk_2022	p_DK_cac_003	s_DK_cac_003_P	bowel_colitis_msk_2022	77	NA	NA	NA	NA	NA	Left	II	10.7659	TMB-H	NA	NA
bowel_colitis_msk_2022	p_DK_cac_005	s_DK_cac_005_P	bowel_colitis_msk_2022	61	NA	NA	NA	NA	NA	Left	II	5.87232	TMB-L	NA	NA
bowel_colitis_msk_2022	p_DK_cac_009	s_DK_cac_009_P	bowel_colitis_msk_2022	46	NA	NA	NA	NA	NA	Left	III	4.8936	TMB-L	NA	NA
bowel_colitis_msk_2022	p_DK_cac_010	s_DK_cac_010_P	bowel_colitis_msk_2022	35	NA	NA	NA	NA	NA	Right	I	3.91488	TMB-L	NA	NA
bowel_colitis_msk_2022	p_DK_cac_011	s_DK_cac_011_P	bowel_colitis_msk_2022	62	NA	NA	NA	NA	NA	Left	II	4.8936	TMB-L	NA	NA
bowel_colitis_msk_2022	p_DK_cac_012	s_DK_cac_012_P1	bowel_colitis_msk_2022	40	Female	NA	NA	NA	NA	Left	I	19.0234	TMB-H	NA	NA
bowel_colitis_msk_2022	p_DK_cac_013	s_DK_cac_013_P	bowel_colitis_msk_2022	50	Female	NA	NA	NA	NA	Right	I	20.7528	TMB-H	NA	NA
bowel_colitis_msk_2022	p_DK_cac_014	s_DK_cac_014_P	bowel_colitis_msk_2022	79	Male	NA	NA	NA	NA	Right	II	12.1058	TMB-H	NA	NA
bowel_colitis_msk_2022	p_DK_cac_015	s_DK_cac_015_P	bowel_colitis_msk_2022	22	Female	NA	NA	NA	NA	Right	IV	8.64698	TMB-L	NA	NA
bowel_colitis_msk_2022	p_DK_cac_016	s_DK_cac_016_P	bowel_colitis_msk_2022	67	Female	NA	NA	NA	NA	Right	II	28.535	TMB-H	NA	NA
bowel_colitis_msk_2022	p_DK_cac_017	s_DK_cac_017_P	bowel_colitis_msk_2022	61	Male	NA	NA	NA	NA	Right	II	18.1587	TMB-H	NA	NA
bowel_colitis_msk_2022	p_DK_cac_018	s_DK_cac_018_P	bowel_colitis_msk_2022	40	Female	NA	NA	NA	NA	Left	NA	15.5646	TMB-H	NA	NA
bowel_colitis_msk_2022	p_DK_cac_019	s_DK_cac_019_P	bowel_colitis_msk_2022	66	Male	NA	NA	NA	NA	Left	I	21.6175	TMB-H	NA	NA
bowel_colitis_msk_2022	p_DK_cac_020	s_DK_cac_020_P	bowel_colitis_msk_2022	40	Female	NA	NA	NA	NA	Left	IV	13.8352	TMB-H	NA	NA
bowel_colitis_msk_2022	p_DK_cac_021	s_DK_cac_021_P	bowel_colitis_msk_2022	48	Male	NA	NA	NA	NA	Left	I	16.4293	TMB-H	NA	NA
crc_nigerian_2020	p_PK_crc_021	s_PK_crc_021_T	crc_nigerian_2020	71	Male	NA	NA	NA	NA	Left	IV	6.65493	TMB-L	MSS	Poorly differentiated
crc_eo_2020	P-0011324	P-0011324-T01-IM5	crc_eo_2020	61	Male	NA	NA	NA	NA	Right	I	61	TMB-H	MSI-H	Moderately differentiated
coad_cptac_2019	14CO003	14CO003	coad_cptac_2019	57	Female	0:LIVING	29	0:DiseaseFree	29	Left	III	26.8333	TMB-H	MSI-H	NA
rectal_msk_2022	P-0052242	P-0052242-T01-IM6	rectal_msk_2022	61	Female	NA	NA	NA	NA	NA	III	NA	NA	MSI-H	NA
crc_nigerian_2020	p_PK_crc_026	s_PK_crc_026_T	crc_nigerian_2020	60	Male	NA	NA	NA	NA	Left	IV	8.87324	TMB-H	MSS	Well differentiated
coadread_dfci_2016	coadread_dfci_2016_3225	coadread_dfci_2016_3225	coadread_dfci_2016	57	Male	NA	NA	NA	NA	Left	I	49.7333	TMB-H	MSI-H	Well differentiated
crc_nigerian_2020	p_PK_crc_028	s_PK_crc_028_T	crc_nigerian_2020	51	Male	NA	NA	NA	NA	Left	IV	7.76409	TMB-L	MSS	Moderately differentiated
crc_nigerian_2020	p_PK_crc_029	s_PK_crc_029_T	crc_nigerian_2020	53	Male	NA	NA	NA	NA	Left	III	3.32747	TMB-L	MSS	Moderately differentiated
crc_nigerian_2020	p_PK_crc_030	s_PK_crc_030_T	crc_nigerian_2020	55	Male	NA	NA	NA	NA	Left	IV	9.9824	TMB-H	MSS	Moderately differentiated
crc_nigerian_2020	p_PK_crc_075	s_PK_crc_075_T	crc_nigerian_2020	36	Female	NA	NA	NA	NA	Left	IV	3.91488	TMB-L	MSS	Moderately differentiated
crc_nigerian_2020	p_PK_crc_076	s_PK_crc_076_T	crc_nigerian_2020	70	Female	NA	NA	NA	NA	Left	IV	6.85104	TMB-L	MSS	Moderately differentiated
crc_nigerian_2020	p_PK_crc_077	s_PK_crc_077_T	crc_nigerian_2020	33	Male	NA	NA	NA	NA	NA	IV	4.8936	TMB-L	MSS	Well differentiated
crc_nigerian_2020	p_PK_crc_078	s_PK_crc_078_T	crc_nigerian_2020	49	Female	NA	NA	NA	NA	Left	III	8.80848	TMB-L	MSS	Moderately differentiated
crc_nigerian_2020	p_PK_crc_079	s_PK_crc_079_T	crc_nigerian_2020	81	Female	NA	NA	NA	NA	Left	IV	7.82976	TMB-L	MSS	NA
crc_nigerian_2020	p_PK_crc_080	s_PK_crc_080_T	crc_nigerian_2020	68	Male	NA	NA	NA	NA	NA	NA	5.87232	TMB-L	MSS	NA
crc_nigerian_2020	p_PK_crc_081	s_PK_crc_081_T	crc_nigerian_2020	72	Female	NA	NA	NA	NA	Left	IV	5.87232	TMB-L	MSS	Moderately differentiated
crc_nigerian_2020	p_PK_crc_082	s_PK_crc_082_T	crc_nigerian_2020	50	Female	NA	NA	NA	NA	Left	IV	7.82976	TMB-L	MSS	Moderately differentiated
crc_nigerian_2020	p_PK_crc_083	s_PK_crc_083_T	crc_nigerian_2020	55	Female	NA	NA	NA	NA	Left	III	9.7872	TMB-H	MSS	Moderately differentiated
crc_eo_2020	P-0002463	P-0002463-T01-IM3	crc_eo_2020	57	Female	NA	NA	NA	NA	Right	IV	63.6	TMB-H	MSI-H	Moderate poorly differentiated
crc_nigerian_2020	p_PK_crc_085	s_PK_crc_085_T	crc_nigerian_2020	76	Female	NA	NA	NA	NA	Left	IV	9.7872	TMB-H	MSS	Moderately differentiated
coadread_dfci_2016	coadread_dfci_2016_2564	coadread_dfci_2016_2564	coadread_dfci_2016	63	Female	NA	NA	NA	NA	Right	II	30.8	TMB-H	MSI-H	Well differentiated
crc_nigerian_2020	p_PK_crc_087	s_PK_crc_087_T	crc_nigerian_2020	58	Female	NA	NA	NA	NA	Left	II	7.82976	TMB-L	MSS	Moderately differentiated
coad_cptac_2019	20CO003	20CO003	coad_cptac_2019	58	Male	0:LIVING	26	NA	NA	NA	IV	50.8	TMB-H	MSI-H	NA
crc_nigerian_2020	p_PK_crc_089	s_PK_crc_089_T	crc_nigerian_2020	47	Female	NA	NA	NA	NA	Left	III	2.93616	TMB-L	MSS	NA
crc_nigerian_2020	p_PK_crc_090	s_PK_crc_090_T	crc_nigerian_2020	51	Female	NA	NA	NA	NA	Left	IV	2.93616	TMB-L	MSS	Moderately differentiated
crc_nigerian_2020	p_PK_crc_091	s_PK_crc_091_T	crc_nigerian_2020	48	Male	NA	NA	NA	NA	NA	IV	4.8936	TMB-L	MSS	Poorly differentiated
coadread_dfci_2016	coadread_dfci_2016_60	coadread_dfci_2016_60	coadread_dfci_2016	63	Female	NA	NA	NA	NA	Right	I	41.9333	TMB-H	MSI-H	Well differentiated
crc_eo_2020	P-0011071	P-0011071-T01-IM5	crc_eo_2020	58	Male	NA	NA	NA	NA	Right	II	80.7	TMB-H	MSI-H	Moderately differentiated
crc_nigerian_2020	p_PK_crc_095	s_PK_crc_095_T	crc_nigerian_2020	24	Male	NA	NA	NA	NA	Left	IV	4.8936	TMB-L	MSS	Moderately differentiated
coadread_dfci_2016	coadread_dfci_2016_304	coadread_dfci_2016_304	coadread_dfci_2016	59	Female	NA	NA	NA	NA	Left	I	10.8	TMB-H	MSI-H	Well differentiated
crc_eo_2020	P-0001494	P-0001494-T01-IM3	crc_eo_2020	63	Male	NA	NA	1:PROGRESSED	15.8	Right	IV	63.6	TMB-H	MSI-H	Moderately differentiated
crc_nigerian_2020	p_PK_crc_099	s_PK_crc_099_T	crc_nigerian_2020	70	Male	NA	NA	NA	NA	NA	IV	11.7446	TMB-H	MSS	Moderately differentiated
crc_eo_2020	P-0008180	P-0008180-T01-IM5	crc_eo_2020	63	Male	NA	NA	NA	NA	Right	II	74.8	TMB-H	MSI-H	Poorly differentiated
crc_nigerian_2020	p_PK_crc_101	s_PK_crc_101_T	crc_nigerian_2020	52	Female	NA	NA	NA	NA	NA	III	0.97872	TMB-L	MSS	Moderately differentiated
crc_nigerian_2020	p_PK_crc_102	s_PK_crc_102_T	crc_nigerian_2020	57	Female	NA	NA	NA	NA	NA	II	4.8936	TMB-L	MSS	Moderately differentiated
coad_cptac_2019	11CO007	11CO007	coad_cptac_2019	64	Female	0:LIVING	31	0:DiseaseFree	31	Right	II	64.0667	TMB-H	MSI-H	NA
crc_nigerian_2020	p_PK_crc_104	s_PK_crc_104_T	crc_nigerian_2020	63	Female	NA	NA	NA	NA	NA	IV	6.85104	TMB-L	MSS	NA
coadread_dfci_2016	coadread_dfci_2016_354	coadread_dfci_2016_354	coadread_dfci_2016	64	Female	NA	NA	NA	NA	Right	II	26.9333	TMB-H	MSI-H	Well differentiated
crc_eo_2020	P-0004738	P-0004738-T01-IM5	crc_eo_2020	59	Male	NA	NA	NA	NA	Right	III	98.4	TMB-H	MSI-H	Moderately differentiated
crc_nigerian_2020	p_PK_crc_107	s_PK_crc_107_T	crc_nigerian_2020	56	Male	NA	NA	NA	NA	NA	III	8.80848	TMB-L	MSS	NA
crc_nigerian_2020	p_PK_crc_108	s_PK_crc_108_T	crc_nigerian_2020	29	Female	NA	NA	NA	NA	NA	IV	3.91488	TMB-L	MSS	Well differentiated
crc_nigerian_2020	p_PK_crc_111	s_PK_crc_111_T	crc_nigerian_2020	52	Female	NA	NA	NA	NA	NA	II	6.85104	TMB-L	MSS	Poorly differentiated
rectal_msk_2022	P-0075275	P-0075275-T01-IM7	rectal_msk_2022	60	Female	NA	NA	NA	NA	NA	III	NA	NA	MSI-H	NA
crc_nigerian_2020	p_PK_crc_113	s_PK_crc_113_T	crc_nigerian_2020	37	Male	NA	NA	NA	NA	NA	III	0.97872	TMB-L	MSS	Moderately differentiated
crc_nigerian_2020	p_PK_crc_114	s_PK_crc_114_T	crc_nigerian_2020	45	Male	NA	NA	NA	NA	NA	NA	5.87232	TMB-L	MSS	Poorly differentiated
crc_nigerian_2020	p_PK_crc_115	s_PK_crc_115_T	crc_nigerian_2020	70	Female	NA	NA	NA	NA	NA	III	11.7446	TMB-H	MSS	NA
crc_nigerian_2020	p_PK_crc_116	s_PK_crc_116_T	crc_nigerian_2020	59	Male	NA	NA	NA	NA	NA	IV	4.8936	TMB-L	MSS	Moderately differentiated
crc_nigerian_2020	p_PK_crc_117	s_PK_crc_117_T	crc_nigerian_2020	29	Male	NA	NA	NA	NA	NA	III	8.80848	TMB-L	MSS	NA
crc_nigerian_2020	p_PK_crc_119	s_PK_crc_119_T	crc_nigerian_2020	36	Male	NA	NA	NA	NA	NA	IV	5.87232	TMB-L	MSS	Poorly differentiated
crc_nigerian_2020	p_PK_crc_120	s_PK_crc_120_T	crc_nigerian_2020	80	Female	NA	NA	NA	NA	NA	IV	10.7659	TMB-H	MSS	Moderately differentiated
crc_nigerian_2020	p_PK_crc_121	s_PK_crc_121_T	crc_nigerian_2020	28	Female	NA	NA	NA	NA	NA	II	4.8936	TMB-L	MSS	Moderately differentiated
crc_nigerian_2020	p_PK_crc_123	s_PK_crc_123_T	crc_nigerian_2020	68	Female	NA	NA	NA	NA	NA	III	5.87232	TMB-L	MSS	Moderately differentiated
crc_nigerian_2020	p_PK_crc_124	s_PK_crc_124_T	crc_nigerian_2020	58	Male	NA	NA	NA	NA	NA	IV	2.93616	TMB-L	MSS	NA
crc_nigerian_2020	p_PK_crc_125	s_PK_crc_125_T	crc_nigerian_2020	70	Male	NA	NA	NA	NA	NA	IV	1.95744	TMB-L	MSS	NA
crc_nigerian_2020	p_PK_crc_126	s_PK_crc_126_T	crc_nigerian_2020	36	Male	NA	NA	NA	NA	NA	II	5.87232	TMB-L	MSS	Moderately differentiated
crc_nigerian_2020	p_PK_crc_127	s_PK_crc_127_T	crc_nigerian_2020	34	Male	NA	NA	NA	NA	NA	IV	12.7234	TMB-H	MSS	Moderately differentiated
crc_nigerian_2020	p_PK_crc_128	s_PK_crc_128_T	crc_nigerian_2020	68	Male	NA	NA	NA	NA	NA	IV	2.93616	TMB-L	MSS	Well differentiated
crc_nigerian_2020	p_PK_crc_132	s_PK_crc_132_T	crc_nigerian_2020	36	Female	NA	NA	NA	NA	NA	III	1.95744	TMB-L	MSS	Poorly differentiated
crc_nigerian_2020	p_PK_crc_133	s_PK_crc_133_T	crc_nigerian_2020	62	Male	NA	NA	NA	NA	NA	IV	5.87232	TMB-L	MSS	NA
crc_nigerian_2020	p_PK_crc_100	s_PK_crc_100_T	crc_nigerian_2020	64	Male	NA	NA	NA	NA	NA	IV	113.531	TMB-H	MSI-H	NA
coad_cptac_2019	11CO051	11CO051	coad_cptac_2019	61	Female	0:LIVING	35	0:DiseaseFree	35	Right	II	32.4667	TMB-H	MSI-H	NA
crc_nigerian_2020	p_PK_crc_136	s_PK_crc_136_T	crc_nigerian_2020	39	Female	NA	NA	NA	NA	NA	III	3.91488	TMB-L	MSS	Moderately differentiated
crc_nigerian_2020	p_PK_crc_137	s_PK_crc_137_T	crc_nigerian_2020	79	Male	NA	NA	NA	NA	NA	NA	9.7872	TMB-H	MSS	Poorly differentiated
crc_nigerian_2020	p_PK_crc_138	s_PK_crc_138_T	crc_nigerian_2020	54	Male	NA	NA	NA	NA	NA	III	6.85104	TMB-L	MSS	Moderately differentiated
crc_eo_2020	P-0000119	P-0000119-T01-IM3	crc_eo_2020	67	Female	1:DECEASED	27.3504	1:PROGRESSED	10.1	Right	IV	10	TMB-H	MSS	Moderately differentiated
crc_apc_impact_2020	P-0000241	P-0000241-T01-IM3	crc_apc_impact_2020	50	Female	1:DECEASED	23.3	1:PROGRESSED	17.1	Right	IV	8.87324	TMB-H	MSS	Poorly differentiated
crc_apc_impact_2020	P-0000493	P-0000493-T01-IM3	crc_apc_impact_2020	24	Male	1:DECEASED	24	1:PROGRESSED	10.9	Left	IV	4.43662	TMB-L	MSS	Moderately differentiated
crc_apc_impact_2020	P-0000511	P-0000511-T01-IM3	crc_apc_impact_2020	40	Female	1:DECEASED	22.3	1:PROGRESSED	10	Left	IV	4.43662	TMB-L	MSS	Poorly differentiated
crc_eo_2020	P-0000520	P-0000520-T01-IM3	crc_eo_2020	64	Male	0:LIVING	63.7738	NA	NA	Right	II	5.6	TMB-L	MSS	Moderate poorly differentiated
crc_msk_2017	P-0000526	P-0000526-T01-IM3	crc_msk_2017	24	Female	0:LIVING	85.97	NA	NA	Left	IV	6.65493	TMB-L	NA	Moderately differentiated
crc_eo_2020	P-0000552	P-0000552-T01-IM3	crc_eo_2020	63	Male	1:DECEASED	16.0421	1:PROGRESSED	6.7	Left	IV	6.7	TMB-L	MSS	Moderately differentiated
crc_eo_2020	P-0002671	P-0002671-T01-IM3	crc_eo_2020	61	Female	NA	NA	1:PROGRESSED	2.7	Left	IV	79.2	TMB-H	MSI-H	Poorly differentiated
crc_msk_2017	P-0000562	P-0000562-T01-IM3	crc_msk_2017	43	Female	0:LIVING	37.33	NA	NA	Right	III	7.76409	TMB-L	MSS	Moderately differentiated
crc_eo_2020	P-0000616	P-0000616-T01-IM3	crc_eo_2020	58	Female	1:DECEASED	19.3951	1:PROGRESSED	2.3	Right	I	7.8	TMB-L	MSS	Moderately differentiated
crc_eo_2020	P-0000625	P-0000625-T01-IM3	crc_eo_2020	68	Female	1:DECEASED	16.7982	1:PROGRESSED	10.7	Right	IV	10	TMB-H	MSS	Moderately differentiated
crc_eo_2020	P-0000635	P-0000635-T01-IM3	crc_eo_2020	65	Male	1:DECEASED	29.2571	1:PROGRESSED	12.8	Left	IV	5.6	TMB-L	MSS	Moderately differentiated
crc_eo_2020	P-0000674	P-0000674-T01-IM3	crc_eo_2020	65	Female	1:DECEASED	22.288	1:PROGRESSED	20.6	Left	IV	6.7	TMB-L	MSS	Moderately differentiated
crc_eo_2020	P-0000675	P-0000675-T02-IM3	crc_eo_2020	54	Male	NA	NA	NA	NA	Left	I	4.5	TMB-L	MSS	Moderately differentiated
crc_eo_2020	P-0000678	P-0000678-T01-IM3	crc_eo_2020	82	Male	1:DECEASED	35.3715	NA	NA	Right	IV	12.3	TMB-H	MSS	Moderately differentiated
crc_eo_2020	P-0000682	P-0000682-T01-IM3	crc_eo_2020	50	Male	0:LIVING	48.8166	1:PROGRESSED	10	Right	III	13.4	TMB-H	MSS	Moderately differentiated
crc_msk_2017	P-0000687	P-0000687-T01-IM3	crc_msk_2017	46	Female	0:LIVING	43.07	NA	NA	Left	IV	7.76409	TMB-L	MSS	Moderately differentiated
crc_eo_2020	P-0000695	P-0000695-T01-IM3	crc_eo_2020	54	Male	1:DECEASED	28.8297	NA	NA	Left	IV	5.6	TMB-L	MSS	Poorly differentiated
crc_msk_2017	P-0000699	P-0000699-T01-IM3	crc_msk_2017	41	Male	0:LIVING	57.5	NA	NA	Left	IV	5.54578	TMB-L	MSS	Moderately differentiated
crc_eo_2020	P-0000703	P-0000703-T01-IM3	crc_eo_2020	80	Male	1:DECEASED	29.8159	1:PROGRESSED	21.4	Right	IV	6.7	TMB-L	MSS	Poorly differentiated
crc_msk_2017	P-0000714	P-0000714-T01-IM3	crc_msk_2017	38	Female	1:DECEASED	13.67	NA	NA	Left	IV	11.0916	TMB-H	MSS	Moderate poorly differentiated
crc_eo_2020	P-0000721	P-0000721-T01-IM3	crc_eo_2020	58	Female	1:DECEASED	23.2742	NA	NA	Right	IV	8.9	TMB-H	MSS	Poorly differentiated
crc_eo_2020	P-0000736	P-0000736-T01-IM3	crc_eo_2020	66	Female	0:LIVING	71.6634	NA	NA	Right	IV	8.9	TMB-H	MSS	Moderately differentiated
crc_msk_2017	P-0000737	P-0000737-T01-IM3	crc_msk_2017	47	Female	1:DECEASED	69.8	NA	NA	Left	IV	4.43662	TMB-L	MSS	Moderately differentiated
crc_msk_2017	P-0000738	P-0000738-T01-IM3	crc_msk_2017	49	Male	0:LIVING	54.17	NA	NA	Left	IV	6.65493	TMB-L	MSS	Moderately differentiated
crc_eo_2020	P-0000739	P-0000739-T01-IM3	crc_eo_2020	76	Male	1:DECEASED	78.5339	1:PROGRESSED	15.1	Left	IV	7.8	TMB-L	MSS	Moderately differentiated
crc_msk_2017	P-0000742	P-0000742-T01-IM3	crc_msk_2017	43	Male	0:LIVING	54.63	NA	NA	Right	IV	5.54578	TMB-L	MSS	Moderately differentiated
crc_eo_2020	P-0000744	P-0000744-T01-IM3	crc_eo_2020	61	Female	1:DECEASED	50.0329	NA	NA	Left	IV	6.7	TMB-L	MSS	Moderately differentiated
crc_eo_2020	P-0000745	P-0000745-T01-IM3	crc_eo_2020	72	Female	1:DECEASED	49.6713	NA	NA	Right	IV	6.7	TMB-L	MSS	Moderately differentiated
crc_apc_impact_2020	P-0000754	P-0000754-T01-IM3	crc_apc_impact_2020	47	Female	1:DECEASED	22.4	1:PROGRESSED	5.4	Right	IV	7.76409	TMB-L	MSS	Moderately differentiated
crc_eo_2020	P-0000757	P-0000757-T01-IM3	crc_eo_2020	67	Female	1:DECEASED	13.478	1:PROGRESSED	2.3	Left	IV	5.6	TMB-L	MSS	Moderately differentiated
crc_eo_2020	P-0000762	P-0000762-T01-IM3	crc_eo_2020	63	Male	1:DECEASED	67.3899	NA	NA	Right	IV	4.5	TMB-L	MSS	Moderately differentiated
crc_msk_2017	P-0000763	P-0000763-T01-IM3	crc_msk_2017	45	Female	1:DECEASED	38.73	NA	NA	Left	III	9.9824	TMB-H	MSS	Moderately differentiated
crc_eo_2020	P-0000769	P-0000769-T01-IM3	crc_eo_2020	50	Male	1:DECEASED	142.768	NA	NA	Left	IV	8.9	TMB-H	MSS	Moderately differentiated
crc_msk_2017	P-0000772	P-0000772-T01-IM3	crc_msk_2017	38	Female	1:DECEASED	61.03	NA	NA	Left	IV	9.9824	TMB-H	MSS	NA
crc_msk_2017	P-0000777	P-0000777-T01-IM3	crc_msk_2017	40	Female	0:LIVING	96.87	NA	NA	Left	I	4.43662	TMB-L	MSS	Moderately differentiated
crc_eo_2020	P-0000788	P-0000788-T01-IM3	crc_eo_2020	65	Female	1:DECEASED	15.7462	1:PROGRESSED	1.5	Left	IV	16.7	TMB-H	MSS	Moderately differentiated
crc_msk_2017	P-0000798	P-0000798-T01-IM3	crc_msk_2017	47	Female	0:LIVING	72.17	NA	NA	Left	I	7.76409	TMB-L	MSS	NA
crc_eo_2020	P-0000802	P-0000802-T01-IM3	crc_eo_2020	54	Female	0:LIVING	186.785	NA	NA	Left	IV	10	TMB-H	MSS	Moderately differentiated
crc_msk_2017	P-0000827	P-0000827-T01-IM3	crc_msk_2017	48	Female	1:DECEASED	26.2	NA	NA	Left	IV	4.43662	TMB-L	MSS	Moderately differentiated
crc_eo_2020	P-0000843	P-0000843-T01-IM3	crc_eo_2020	55	Female	0:LIVING	206.706	NA	NA	Left	IV	3.3	TMB-L	MSS	Moderately differentiated
crc_eo_2020	P-0000854	P-0000854-T01-IM3	crc_eo_2020	56	Male	0:LIVING	67.5542	NA	NA	Right	IV	8.9	TMB-H	MSS	Moderately differentiated
crc_msk_2017	P-0000860	P-0000860-T01-IM3	crc_msk_2017	49	Female	0:LIVING	104.07	NA	NA	Left	IV	3.32747	TMB-L	MSS	Moderately differentiated
coadread_tcga	TCGA-CM-4746	TCGA-CM-4746-01	coadread_tcga	61	Male	0:LIVING	36.99	0:DiseaseFree	36.99	Left	I	24.1333	TMB-H	MSI-H	NA
crc_msk_2017	P-0000868	P-0000868-T01-IM3	crc_msk_2017	49	Female	0:LIVING	123.43	NA	NA	Left	IV	5.54578	TMB-L	MSS	Moderately differentiated
crc_eo_2020	P-0000869	P-0000869-T01-IM3	crc_eo_2020	50	Male	0:LIVING	84.0894	NA	NA	Left	IV	5.6	TMB-L	MSS	Moderately differentiated
crc_eo_2020	P-0000874	P-0000874-T01-IM3	crc_eo_2020	59	Female	0:LIVING	61.0454	NA	NA	Left	IV	2.2	TMB-L	MSS	Moderately differentiated
crc_eo_2020	P-0000885	P-0000885-T01-IM3	crc_eo_2020	51	Female	0:LIVING	73.0769	NA	NA	Right	IV	11.2	TMB-H	MSS	Moderately differentiated
crc_apc_impact_2020	P-0000911	P-0000911-T01-IM3	crc_apc_impact_2020	50	Male	1:DECEASED	30.4	1:PROGRESSED	8.1	Left	IV	4.43662	TMB-L	MSS	Moderately differentiated
rectal_msk_2019	P-0000915	P-0000915-T01-IM3	rectal_msk_2019	68	Male	NA	NA	NA	NA	Left	NA	0	TMB-L	MSS	NA
crc_msk_2017	P-0000933	P-0000933-T01-IM3	crc_msk_2017	39	Female	1:DECEASED	31.17	NA	NA	Left	IV	6.65493	TMB-L	MSS	Moderately differentiated
crc_eo_2020	P-0000940	P-0000940-T01-IM3	crc_eo_2020	62	Female	1:DECEASED	77.5148	NA	NA	Right	IV	10	TMB-H	MSS	Moderately differentiated
crc_eo_2020	P-0000979	P-0000979-T01-IM3	crc_eo_2020	55	Female	1:DECEASED	14.7929	1:PROGRESSED	13.1	Right	III	7.8	TMB-L	MSS	Moderately differentiated
rectal_msk_2022	P-0000982	P-0000982-T01-IM3	rectal_msk_2022	58	Female	NA	NA	NA	NA	NA	IV	10.0372	TMB-H	MSS	NA
crc_eo_2020	P-0000988	P-0000988-T01-IM3	crc_eo_2020	58	Male	1:DECEASED	26.3971	NA	NA	Left	IV	10	TMB-H	MSS	Moderately differentiated
crc_apc_impact_2020	P-0000994	P-0000994-T01-IM3	crc_apc_impact_2020	49	Female	1:DECEASED	29.8	1:PROGRESSED	4.7	Left	IV	3.32747	TMB-L	MSS	Moderately differentiated
crc_eo_2020	P-0000997	P-0000997-T01-IM3	crc_eo_2020	78	Male	1:DECEASED	31.4924	NA	NA	Right	III	17.8	TMB-H	MSS	Moderately differentiated
crc_msk_2017	P-0001017	P-0001017-T01-IM3	crc_msk_2017	46	Male	1:DECEASED	42.83	NA	NA	Left	III	4.43662	TMB-L	MSS	NA
coad_cptac_2019	22CO006	22CO006	coad_cptac_2019	62	Male	NA	NA	NA	NA	Left	I	34.9333	TMB-H	MSI-H	NA
crc_eo_2020	P-0001054	P-0001054-T03-IM6	crc_eo_2020	34	Female	0:LIVING	43.4911	NA	NA	Right	IV	13.2	TMB-H	MSS	Moderately differentiated
crc_eo_2020	P-0001079	P-0001079-T01-IM3	crc_eo_2020	72	Male	1:DECEASED	36.5549	NA	NA	Left	IV	11.2	TMB-H	MSS	Moderately differentiated
crc_eo_2020	P-0001104	P-0001104-T02-IM3	crc_eo_2020	75	Female	1:DECEASED	31.5582	NA	NA	Right	IV	16.7	TMB-H	MSS	Poorly differentiated
crc_eo_2020	P-0001150	P-0001150-T01-IM3	crc_eo_2020	51	Female	1:DECEASED	45.8909	1:PROGRESSED	17.2	Right	IV	10	TMB-H	MSS	Moderately differentiated
crc_eo_2020	P-0001151	P-0001151-T01-IM3	crc_eo_2020	66	Female	1:DECEASED	25.4767	1:PROGRESSED	9.7	Right	IV	6.7	TMB-L	MSS	Moderate poorly differentiated
crc_eo_2020	P-0001170	P-0001170-T01-IM3	crc_eo_2020	63	Male	1:DECEASED	24.8521	1:PROGRESSED	10.3	Left	III	8.9	TMB-H	MSS	Poorly differentiated
crc_eo_2020	P-0001190	P-0001190-T01-IM3	crc_eo_2020	52	Male	1:DECEASED	58.3498	NA	NA	Left	III	3.3	TMB-L	MSS	Moderately differentiated
crc_msk_2017	P-0001192	P-0001192-T01-IM3	crc_msk_2017	47	Male	0:LIVING	82.2	NA	NA	Left	I	15.5282	TMB-H	NA	NA
crc_msk_2017	P-0001200	P-0001200-T01-IM3	crc_msk_2017	45	Male	0:LIVING	45.37	NA	NA	Left	IV	3.32747	TMB-L	MSS	Moderately differentiated
crc_eo_2020	P-0001215	P-0001215-T01-IM3	crc_eo_2020	45	Male	NA	NA	NA	NA	Left	III	277.7	TMB-H	NA	Poorly differentiated
crc_eo_2020	P-0001227	P-0001227-T01-IM3	crc_eo_2020	66	Male	1:DECEASED	24.9178	1:PROGRESSED	11.2	Right	IV	3.3	TMB-L	MSS	Moderately differentiated
coadread_dfci_2016	coadread_dfci_2016_1230	coadread_dfci_2016_1230	coadread_dfci_2016	62	Female	NA	NA	NA	NA	Left	I	24.2	TMB-H	MSI-H	Well differentiated
crc_eo_2020	P-0001287	P-0001287-T01-IM3	crc_eo_2020	65	Female	1:DECEASED	21.9264	NA	NA	Left	I	7.8	TMB-L	MSS	Moderately differentiated
crc_eo_2020	P-0001289	P-0001289-T01-IM3	crc_eo_2020	62	Female	1:DECEASED	72.9454	NA	NA	Left	IV	8.9	TMB-H	MSS	Moderately differentiated
crc_apc_impact_2020	P-0001295	P-0001295-T01-IM3	crc_apc_impact_2020	43	Female	1:DECEASED	69.3	1:PROGRESSED	12.4	Left	IV	11.0916	TMB-H	MSS	Moderately differentiated
crc_msk_2017	P-0001302	P-0001302-T01-IM3	crc_msk_2017	34	Female	1:DECEASED	42.83	NA	NA	Left	IV	4.43662	TMB-L	MSS	Moderately differentiated
crc_eo_2020	P-0001316	P-0001316-T01-IM3	crc_eo_2020	49	Male	1:DECEASED	17.62	1:PROGRESSED	11.8	Left	III	7.8	TMB-L	MSS	Moderately differentiated
crc_apc_impact_2020	P-0001317	P-0001317-T01-IM3	crc_apc_impact_2020	28	Male	1:DECEASED	41.1	1:PROGRESSED	18.3	Left	IV	3.32747	TMB-L	MSS	Moderately differentiated
crc_apc_impact_2020	P-0001318	P-0001318-T01-IM3	crc_apc_impact_2020	50	Female	1:DECEASED	37.5	1:PROGRESSED	19.1	Left	IV	7.76409	TMB-L	MSS	Moderately differentiated
crc_eo_2020	P-0001346	P-0001346-T01-IM3	crc_eo_2020	58	Female	1:DECEASED	8.90861	1:PROGRESSED	5.8	Right	IV	4.5	TMB-L	MSS	Poorly differentiated
crc_eo_2020	P-0001347	P-0001347-T02-IM5	crc_eo_2020	44	Male	1:DECEASED	45.8251	NA	NA	Left	IV	8.9	TMB-H	MSS	Moderately differentiated
crc_eo_2020	P-0001391	P-0001391-T01-IM3	crc_eo_2020	65	Male	0:LIVING	63.1821	NA	NA	Left	IV	2.2	TMB-L	MSS	Moderately differentiated
crc_eo_2020	P-0001394	P-0001394-T02-IM5	crc_eo_2020	45	Female	NA	NA	NA	NA	Left	IV	7.9	TMB-L	MSS	Poorly differentiated
crc_msk_2017	P-0001424	P-0001424-T01-IM3	crc_msk_2017	37	Female	1:DECEASED	14.27	NA	NA	Right	IV	11.0916	TMB-H	MSS	NA
crc_eo_2020	P-0001427	P-0001427-T01-IM3	crc_eo_2020	65	Female	1:DECEASED	16.831	NA	NA	Right	IV	4.5	TMB-L	MSS	Moderately differentiated
crc_eo_2020	P-0001428	P-0001428-T01-IM3	crc_eo_2020	67	Male	1:DECEASED	134.024	NA	NA	Left	III	14.5	TMB-H	MSS	Poorly differentiated
crc_msk_2017	P-0001459	P-0001459-T01-IM3	crc_msk_2017	41	Female	0:LIVING	34.63	NA	NA	Left	III	6.65493	TMB-L	NA	NA
crc_eo_2020	P-0001469	P-0001469-T01-IM3	crc_eo_2020	63	Female	0:LIVING	33.6949	NA	NA	Left	IV	6.7	TMB-L	MSS	Moderate poorly differentiated
crc_eo_2020	P-0001470	P-0001470-T01-IM3	crc_eo_2020	55	Female	1:DECEASED	23.1098	1:PROGRESSED	14.6	Left	II	5.6	TMB-L	MSS	Moderately differentiated
crc_eo_2020	P-0001472	P-0001472-T01-IM3	crc_eo_2020	69	Female	0:LIVING	60.8481	0:DiseaseFree	50.4	Left	II	5.6	TMB-L	MSS	Moderately differentiated
crc_eo_2020	P-0004754	P-0004754-T01-IM5	crc_eo_2020	64	Male	NA	NA	NA	NA	NA	II	79.7	TMB-H	MSI-H	Moderately differentiated
crc_msk_2017	P-0001499	P-0001499-T01-IM3	crc_msk_2017	35	Male	1:DECEASED	17.27	NA	NA	Left	IV	3.32747	TMB-L	MSS	NA
rectal_msk_2019	P-0001500	P-0001500-T02-IM5	rectal_msk_2019	56	Female	NA	NA	NA	NA	Left	NA	11.7446	TMB-H	MSS	NA
crc_eo_2020	P-0001525	P-0001525-T01-IM3	crc_eo_2020	61	Male	0:LIVING	70.2498	NA	NA	Left	III	3.3	TMB-L	MSS	Moderately differentiated
crc_eo_2020	P-0001531	P-0001531-T02-IM6	crc_eo_2020	40	Male	1:DECEASED	47.7318	NA	NA	Left	IV	4.4	TMB-L	MSS	Moderately differentiated
crc_msk_2017	P-0001534	P-0001534-T01-IM3	crc_msk_2017	46	Male	1:DECEASED	36.9	NA	NA	Left	IV	1.10916	TMB-L	MSS	Moderately differentiated
crc_eo_2020	P-0001554	P-0001554-T01-IM3	crc_eo_2020	51	Female	0:LIVING	52.4326	NA	NA	Right	IV	5.6	TMB-L	MSS	Moderately differentiated
crc_eo_2020	P-0001577	P-0001577-T01-IM3	crc_eo_2020	74	Female	1:DECEASED	36.785	1:PROGRESSED	8.8	Left	IV	3.3	TMB-L	MSS	Moderately differentiated
crc_eo_2020	P-0001640	P-0001640-T02-IM5	crc_eo_2020	55	Male	0:LIVING	50.8547	NA	NA	Left	III	3	TMB-L	MSS	Moderately differentiated
crc_msk_2017	P-0001647	P-0001647-T01-IM3	crc_msk_2017	40	Male	1:DECEASED	32.7	NA	NA	Left	III	4.43662	TMB-L	MSS	Moderately differentiated
coadread_dfci_2016	coadread_dfci_2016_55	coadread_dfci_2016_55	coadread_dfci_2016	62	Female	NA	NA	NA	NA	Right	II	31.7	TMB-H	MSI-H	Poorly differentiated
crc_eo_2020	P-0001658	P-0001658-T01-IM3	crc_eo_2020	90	Male	1:DECEASED	14.4642	1:PROGRESSED	6.6	Right	III	6.7	TMB-L	MSS	Moderate poorly differentiated
crc_eo_2020	P-0001662	P-0001662-T01-IM3	crc_eo_2020	63	Male	1:DECEASED	16.075	1:PROGRESSED	2.6	Left	III	2.2	TMB-L	MSS	Poorly differentiated
crc_eo_2020	P-0001670	P-0001670-T01-IM3	crc_eo_2020	72	Male	NA	NA	NA	NA	Right	II	4.5	TMB-L	MSS	Moderate poorly differentiated
crc_eo_2020	P-0001673	P-0001673-T01-IM3	crc_eo_2020	56	Female	NA	NA	NA	NA	Right	II	8.9	TMB-H	MSS	Moderately differentiated
crc_eo_2020	P-0001676	P-0001676-T01-IM3	crc_eo_2020	34	Female	0:LIVING	1	NA	NA	Right	III	5.6	TMB-L	MSS	Moderately differentiated
crc_eo_2020	P-0005230	P-0005230-T01-IM5	crc_eo_2020	64	Male	NA	NA	NA	NA	Right	II	63.9	TMB-H	MSI-H	Poorly differentiated
crc_eo_2020	P-0001690	P-0001690-T01-IM3	crc_eo_2020	44	Male	0:LIVING	52.2682	NA	NA	Left	IV	6.7	TMB-L	MSS	Moderately differentiated
crc_eo_2020	P-0001693	P-0001693-T02-IM3	crc_eo_2020	51	Female	1:DECEASED	18.8034	NA	NA	Right	IV	10	TMB-H	MSS	Moderately differentiated
crc_msk_2017	P-0001702	P-0001702-T01-IM3	crc_msk_2017	48	Female	1:DECEASED	32.07	NA	NA	Left	IV	5.54578	TMB-L	MSS	Moderately differentiated
crc_eo_2020	P-0001729	P-0001729-T01-IM3	crc_eo_2020	52	Male	1:DECEASED	24.5891	1:PROGRESSED	11.4	Left	I	3.3	TMB-L	MSS	NA
crc_eo_2020	P-0001732	P-0001732-T01-IM3	crc_eo_2020	63	Female	1:DECEASED	27.6792	1:PROGRESSED	9.6	Left	IV	6.7	TMB-L	MSS	Moderately differentiated
crc_eo_2020	P-0001734	P-0001734-T01-IM3	crc_eo_2020	59	Female	1:DECEASED	9.99343	1:PROGRESSED	3.2	Right	IV	8.9	TMB-H	MSS	Moderately differentiated
crc_eo_2020	P-0001742	P-0001742-T01-IM3	crc_eo_2020	61	Male	1:DECEASED	63.9053	NA	NA	Left	IV	2.2	TMB-L	MSS	Moderately differentiated
crc_eo_2020	P-0001746	P-0001746-T01-IM3	crc_eo_2020	67	Male	1:DECEASED	108.876	NA	NA	Right	III	7.8	TMB-L	MSS	Moderately differentiated
crc_eo_2020	P-0001754	P-0001754-T01-IM3	crc_eo_2020	72	Female	1:DECEASED	35.5358	1:PROGRESSED	6.9	Right	IV	10	TMB-H	MSS	Moderate poorly differentiated
crc_eo_2020	P-0001761	P-0001761-T01-IM3	crc_eo_2020	58	Female	1:DECEASED	34.3195	NA	NA	Left	IV	4.5	TMB-L	MSS	Poorly differentiated
crc_apc_impact_2020	P-0001767	P-0001767-T01-IM3	crc_apc_impact_2020	47	Female	0:LIVING	48.5	1:PROGRESSED	23.3	Left	IV	7.76409	TMB-L	MSS	Moderately differentiated
crc_eo_2020	P-0001769	P-0001769-T01-IM3	crc_eo_2020	77	Male	0:LIVING	52.2354	1:PROGRESSED	11.4	Right	III	14.5	TMB-H	MSS	Moderately differentiated
crc_apc_impact_2020	P-0001771	P-0001771-T01-IM3	crc_apc_impact_2020	42	Female	1:DECEASED	45.7	1:PROGRESSED	22.4	Left	III	4.43662	TMB-L	MSS	Poorly differentiated
crc_eo_2020	P-0001778	P-0001778-T01-IM3	crc_eo_2020	50	Male	1:DECEASED	40.0394	1:PROGRESSED	12.7	Left	IV	8.9	TMB-H	MSS	Moderately differentiated
crc_eo_2020	P-0001807	P-0001807-T01-IM3	crc_eo_2020	60	Male	1:DECEASED	87.2452	NA	NA	Left	II	5.6	TMB-L	MSS	Moderately differentiated
crc_eo_2020	P-0001808	P-0001808-T01-IM3	crc_eo_2020	54	Male	NA	NA	NA	NA	Right	III	178.4	TMB-H	NA	Moderately differentiated
crc_eo_2020	P-0001864	P-0001864-T01-IM3	crc_eo_2020	63	Male	1:DECEASED	21.4333	1:PROGRESSED	5.8	Left	III	12.3	TMB-H	MSS	Moderately differentiated
crc_eo_2020	P-0001867	P-0001867-T01-IM3	crc_eo_2020	66	Male	1:DECEASED	43.4911	1:PROGRESSED	17.5	Left	II	14.5	TMB-H	MSS	Moderately differentiated
crc_eo_2020	P-0001909	P-0001909-T01-IM3	crc_eo_2020	53	Male	1:DECEASED	116.963	NA	NA	Left	IV	6.7	TMB-L	MSS	Moderately differentiated
rectal_msk_2022	P-00JM041	P-00JM041-T01-IM3	rectal_msk_2022	62	Male	0:LIVING	58.6785	0:DiseaseFree	58.6785	NA	III	49.0707	TMB-H	MSI-H	NA
crc_eo_2020	P-0001923	P-0001923-T01-IM3	crc_eo_2020	63	Male	0:LIVING	60.881	NA	NA	Left	IV	3.3	TMB-L	MSS	Moderately differentiated
crc_eo_2020	P-0001940	P-0001940-T01-IM3	crc_eo_2020	75	Female	1:DECEASED	31.1966	1:PROGRESSED	6.5	Left	IV	11.2	TMB-H	MSS	Moderately differentiated
crc_msk_2017	P-0001949	P-0001949-T01-IM3	crc_msk_2017	39	Male	1:DECEASED	91.77	NA	NA	Left	III	12.2007	TMB-H	MSS	Moderate poorly differentiated
crc_eo_2020	P-0001961	P-0001961-T02-IM5	crc_eo_2020	64	Female	1:DECEASED	57.7909	NA	NA	Left	IV	8.9	TMB-H	MSS	Moderately differentiated
crc_apc_impact_2020	P-0001964	P-0001964-T01-IM3	crc_apc_impact_2020	48	Male	1:DECEASED	40.4	1:PROGRESSED	12.9	Right	IV	3.32747	TMB-L	MSS	Moderately differentiated
crc_msk_2017	P-0001984	P-0001984-T01-IM3	crc_msk_2017	48	Female	0:LIVING	97.6	NA	NA	Left	I	3.32747	TMB-L	NA	Moderately differentiated
crc_eo_2020	P-0002025	P-0002025-T01-IM3	crc_eo_2020	78	Female	1:DECEASED	16.3379	1:PROGRESSED	8.6	Right	IV	5.6	TMB-L	MSS	Moderately differentiated
crc_eo_2020	P-0002032	P-0002032-T01-IM3	crc_eo_2020	62	Male	1:DECEASED	56.9362	NA	NA	Left	IV	7.8	TMB-L	MSS	Moderately differentiated
crc_msk_2017	P-0002035	P-0002035-T01-IM3	crc_msk_2017	37	Female	0:LIVING	8.5	NA	NA	Left	IV	2.21831	TMB-L	MSS	Moderately differentiated
crc_apc_impact_2020	P-0002042	P-0002042-T01-IM3	crc_apc_impact_2020	47	Male	1:DECEASED	23.8	1:PROGRESSED	10.3	Right	III	11.0916	TMB-H	MSS	Moderately differentiated
crc_apc_impact_2020	P-0002048	P-0002048-T01-IM3	crc_apc_impact_2020	39	Female	1:DECEASED	22	1:PROGRESSED	7	Left	IV	7.76409	TMB-L	MSS	Moderately differentiated
crc_eo_2020	P-0006753	P-0006753-T01-IM5	crc_eo_2020	64	Male	NA	NA	0:DiseaseFree	37.9	Right	IV	56.1	TMB-H	MSI-H	Poorly differentiated
crc_eo_2020	P-0002057	P-0002057-T01-IM3	crc_eo_2020	60	Male	1:DECEASED	44.4444	NA	NA	Right	III	2.2	TMB-L	MSS	Poorly differentiated
crc_eo_2020	P-0002068	P-0002068-T01-IM3	crc_eo_2020	52	Female	0:LIVING	63.4122	1:PROGRESSED	7.5	Right	IV	6.7	TMB-L	MSS	Moderately differentiated
crc_eo_2020	P-0002070	P-0002070-T01-IM3	crc_eo_2020	60	Male	1:DECEASED	29.8817	NA	NA	Right	IV	10	TMB-H	MSS	Moderately differentiated
crc_msk_2017	P-0002078	P-0002078-T01-IM3	crc_msk_2017	20	Male	1:DECEASED	8.43	NA	NA	Left	IV	2.21831	TMB-L	MSS	NA
crc_eo_2020	P-0002080	P-0002080-T01-IM3	crc_eo_2020	59	Male	1:DECEASED	35.8974	NA	NA	Right	II	31.2	TMB-H	MSS	NA
crc_msk_2017	P-0002095	P-0002095-T01-IM3	crc_msk_2017	44	Female	0:LIVING	40.2	NA	NA	Right	IV	1.10916	TMB-L	MSS	Moderately differentiated
crc_eo_2020	P-0002102	P-0002102-T01-IM3	crc_eo_2020	51	Male	1:DECEASED	18.7705	1:PROGRESSED	5.1	Left	IV	7.8	TMB-L	MSS	Moderately differentiated
crc_eo_2020	P-0002154	P-0002154-T01-IM3	crc_eo_2020	50	Female	0:LIVING	58.0539	NA	NA	Left	III	6.7	TMB-L	MSS	Moderate poorly differentiated
crc_eo_2020	P-0002155	P-0002155-T01-IM3	crc_eo_2020	57	Male	1:DECEASED	9.33596	1:PROGRESSED	7.7	Left	IV	3.3	TMB-L	MSS	Moderately differentiated
crc_eo_2020	P-0002164	P-0002164-T01-IM3	crc_eo_2020	69	Male	NA	NA	NA	NA	Right	III	7.8	TMB-L	MSS	Moderately differentiated
crc_eo_2020	P-0002235	P-0002235-T01-IM3	crc_eo_2020	80	Female	1:DECEASED	32.906	NA	NA	Right	III	4.5	TMB-L	MSS	Moderately differentiated
crc_msk_2017	P-0002251	P-0002251-T01-IM3	crc_msk_2017	48	Male	0:LIVING	43.73	NA	NA	Left	IV	4.43662	TMB-L	NA	Moderately differentiated
crc_eo_2020	P-0002268	P-0002268-T01-IM3	crc_eo_2020	74	Female	0:LIVING	60.7824	NA	NA	Right	IV	5.6	TMB-L	MSS	Moderately differentiated
crc_msk_2017	P-0002291	P-0002291-T01-IM3	crc_msk_2017	42	Female	1:DECEASED	42.6	NA	NA	Right	IV	5.54578	TMB-L	MSS	Moderately differentiated
crc_eo_2020	P-0002321	P-0002321-T01-IM3	crc_eo_2020	56	Female	0:LIVING	41.3215	NA	NA	Right	IV	10	TMB-H	MSS	Moderately differentiated
crc_eo_2020	P-0002323	P-0002323-T01-IM3	crc_eo_2020	50	Male	1:DECEASED	20.4799	1:PROGRESSED	10.9	Left	I	7.8	TMB-L	MSS	Moderately differentiated
crc_eo_2020	P-0002327	P-0002327-T01-IM3	crc_eo_2020	60	Female	1:DECEASED	13.3794	1:PROGRESSED	3.5	Left	IV	8.9	TMB-H	MSS	Moderately differentiated
crc_eo_2020	P-0002339	P-0002339-T01-IM3	crc_eo_2020	76	Female	1:DECEASED	11.7028	1:PROGRESSED	6.3	Right	IV	7.8	TMB-L	MSS	Poorly differentiated
crc_eo_2020	P-0002343	P-0002343-T01-IM3	crc_eo_2020	68	Female	1:DECEASED	24.5891	1:PROGRESSED	8.1	Left	IV	3.3	TMB-L	MSS	Moderately differentiated
crc_eo_2020	P-0002395	P-0002395-T01-IM3	crc_eo_2020	67	Male	1:DECEASED	16.3379	1:PROGRESSED	7.7	Left	IV	2.2	TMB-L	MSS	NA
crc_msk_2017	P-0002407	P-0002407-T01-IM3	crc_msk_2017	45	Female	0:LIVING	0.93	NA	NA	Left	II	5.54578	TMB-L	MSS	Poorly differentiated
crc_eo_2020	P-0002413	P-0002413-T01-IM3	crc_eo_2020	51	Male	0:LIVING	58.0539	NA	NA	NA	IV	8.9	TMB-H	MSS	Moderately differentiated
crc_msk_2017	P-0002438	P-0002438-T01-IM3	crc_msk_2017	24	Male	1:DECEASED	30.73	NA	NA	Left	IV	6.65493	TMB-L	NA	Moderately differentiated
crc_eo_2020	P-0002442	P-0002442-T01-IM3	crc_eo_2020	59	Male	0:LIVING	57.4293	NA	NA	Left	IV	5.6	TMB-L	MSS	Moderate poorly differentiated
crc_dd_2022	P-0033100	P-0033100-T01-IM6	crc_dd_2022	64	Male	NA	NA	NA	NA	NA	IV	68.5	TMB-H	MSI-H	NA
coadread_dfci_2016	coadread_dfci_2016_3005	coadread_dfci_2016_3005	coadread_dfci_2016	63	Female	NA	NA	NA	NA	Right	II	6.93333	TMB-L	MSI-H	Well differentiated
crc_eo_2020	P-0002475	P-0002475-T01-IM3	crc_eo_2020	68	Female	1:DECEASED	42.8994	1:PROGRESSED	9.1	Left	III	10	TMB-H	MSS	Moderately differentiated
crc_msk_2017	P-0002487	P-0002487-T01-IM3	crc_msk_2017	45	Female	1:DECEASED	1.67	NA	NA	Right	III	6.65493	TMB-L	MSS	Poorly differentiated
crc_eo_2020	P-0002488	P-0002488-T01-IM3	crc_eo_2020	64	Male	1:DECEASED	65.3189	1:PROGRESSED	2.6	Left	III	10	TMB-H	MSS	Moderately differentiated
crc_eo_2020	P-0002512	P-0002512-T02-IM5	crc_eo_2020	55	Male	1:DECEASED	20.6772	1:PROGRESSED	1.7	Left	III	3	TMB-L	MSS	Moderately differentiated
crc_eo_2020	P-0002529	P-0002529-T01-IM3	crc_eo_2020	67	Male	1:DECEASED	53.0901	NA	NA	Left	IV	8.9	TMB-H	MSS	Moderate poorly differentiated
crc_eo_2020	P-0002540	P-0002540-T01-IM3	crc_eo_2020	65	Male	1:DECEASED	18.4089	1:PROGRESSED	2.3	Left	IV	8.9	TMB-H	MSS	Poorly differentiated
crc_eo_2020	P-0002542	P-0002542-T01-IM3	crc_eo_2020	65	Male	1:DECEASED	21.0059	1:PROGRESSED	15.5	Right	IV	2.2	TMB-L	MSS	Poorly differentiated
crc_eo_2020	P-0002547	P-0002547-T01-IM3	crc_eo_2020	49	Male	NA	NA	NA	NA	Left	III	6.7	TMB-L	MSS	Moderately differentiated
crc_eo_2020	P-0002563	P-0002563-T01-IM3	crc_eo_2020	68	Male	1:DECEASED	36.9494	NA	NA	Left	II	6.7	TMB-L	MSS	Moderately differentiated
crc_eo_2020	P-0002565	P-0002565-T01-IM3	crc_eo_2020	52	Female	0:LIVING	120.677	NA	NA	Left	IV	5.6	TMB-L	MSS	Moderately differentiated
crc_eo_2020	P-0002653	P-0002653-T01-IM3	crc_eo_2020	17	Female	1:DECEASED	13.5108	1:PROGRESSED	3.2	Right	IV	2.2	TMB-L	MSS	Poorly differentiated
crc_eo_2020	P-0002665	P-0002665-T01-IM3	crc_eo_2020	59	Male	1:DECEASED	4.66798	1:PROGRESSED	2.7	Right	IV	7.8	TMB-L	MSS	NA
crc_eo_2020	P-0002670	P-0002670-T01-IM3	crc_eo_2020	57	Male	0:LIVING	80.5391	1:PROGRESSED	30.8	Left	IV	8.9	TMB-H	MSS	Moderately differentiated
crc_eo_2020	P-0001020	P-0001020-T01-IM3	crc_eo_2020	63	Male	NA	NA	NA	NA	Left	IV	27.9	TMB-H	MSI-H	Moderately differentiated
crc_eo_2020	P-0002673	P-0002673-T01-IM3	crc_eo_2020	53	Male	1:DECEASED	64.3984	NA	NA	Left	IV	3.3	TMB-L	MSS	Moderately differentiated
crc_msk_2017	P-0002678	P-0002678-T01-IM3	crc_msk_2017	37	Male	1:DECEASED	2.53	NA	NA	Left	III	6.65493	TMB-L	MSS	Poorly differentiated
crc_eo_2020	P-0002702	P-0002702-T01-IM3	crc_eo_2020	63	Female	1:DECEASED	71.9592	NA	NA	Right	IV	5.6	TMB-L	MSS	Moderate poorly differentiated
crc_eo_2020	P-0002721	P-0002721-T01-IM3	crc_eo_2020	64	Male	1:DECEASED	75.9698	1:PROGRESSED	25.7	Left	IV	4.5	TMB-L	MSS	Moderate poorly differentiated
crc_eo_2020	P-0002724	P-0002724-T01-IM3	crc_eo_2020	50	Male	0:LIVING	55.5556	NA	NA	Left	IV	4.5	TMB-L	MSS	Moderately differentiated
crc_eo_2020	P-0002728	P-0002728-T01-IM3	crc_eo_2020	52	Male	0:LIVING	55.5884	NA	NA	Left	IV	7.8	TMB-L	MSS	Poorly differentiated
crc_apc_impact_2020	P-0002730	P-0002730-T01-IM3	crc_apc_impact_2020	50	Male	1:DECEASED	28.9	1:PROGRESSED	7.7	Left	IV	4.43662	TMB-L	MSS	Poorly differentiated
crc_eo_2020	P-0002752	P-0002752-T01-IM3	crc_eo_2020	53	Female	0:LIVING	56.5746	NA	NA	Left	IV	5.6	TMB-L	MSS	Moderately differentiated
crc_msk_2017	P-0002769	P-0002769-T01-IM3	crc_msk_2017	49	Female	1:DECEASED	49.93	NA	NA	Left	IV	2.21831	TMB-L	MSS	Moderately differentiated
crc_msk_2017	P-0002770	P-0002770-T01-IM3	crc_msk_2017	31	Male	0:LIVING	58.13	NA	NA	Left	IV	3.32747	TMB-L	MSS	Moderately differentiated
crc_eo_2020	P-0002778	P-0002778-T01-IM3	crc_eo_2020	54	Male	0:LIVING	60.4865	NA	NA	Right	IV	4.5	TMB-L	MSS	Moderate poorly differentiated
crc_eo_2020	P-0002788	P-0002788-T01-IM3	crc_eo_2020	58	Male	NA	NA	NA	NA	Right	IV	15.6	TMB-H	MSS	Poorly differentiated
crc_eo_2020	P-0002791	P-0002791-T01-IM3	crc_eo_2020	78	Female	1:DECEASED	19.165	NA	NA	Left	II	3.3	TMB-L	MSS	Moderately differentiated
crc_eo_2020	P-0002792	P-0002792-T01-IM3	crc_eo_2020	57	Male	1:DECEASED	47.1729	1:PROGRESSED	7.8	Left	IV	5.6	TMB-L	MSS	Moderately differentiated
crc_eo_2020	P-0002795	P-0002795-T01-IM3	crc_eo_2020	57	Male	1:DECEASED	17.2913	1:PROGRESSED	9.8	Left	IV	3.3	TMB-L	MSS	Moderately differentiated
crc_eo_2020	P-0002804	P-0002804-T02-IM6	crc_eo_2020	47	Male	0:LIVING	54.0105	NA	NA	Left	III	2.6	TMB-L	MSS	Moderately differentiated
crc_eo_2020	P-0002814	P-0002814-T01-IM3	crc_eo_2020	54	Female	1:DECEASED	128.074	NA	NA	Left	III	3.3	TMB-L	MSS	Moderately differentiated
crc_eo_2020	P-0002835	P-0002835-T01-IM3	crc_eo_2020	60	Male	1:DECEASED	68.1788	NA	NA	Left	II	10	TMB-H	MSS	Moderately differentiated
crc_eo_2020	P-0002852	P-0002852-T01-IM3	crc_eo_2020	65	Female	1:DECEASED	24.6877	NA	NA	Left	III	10	TMB-H	MSS	Poorly differentiated
crc_eo_2020	P-0002855	P-0002855-T01-IM3	crc_eo_2020	44	Female	1:DECEASED	26.167	1:PROGRESSED	8.1	Left	IV	5.6	TMB-L	MSS	Moderately differentiated
crc_eo_2020	P-0002878	P-0002878-T01-IM3	crc_eo_2020	62	Female	0:LIVING	57.002	NA	NA	Left	II	10	TMB-H	MSS	Moderately differentiated
crc_apc_impact_2020	P-0002884	P-0002884-T01-IM3	crc_apc_impact_2020	47	Male	1:DECEASED	14.1	1:PROGRESSED	7.1	Right	IV	5.54578	TMB-L	MSS	Moderately differentiated
crc_eo_2020	P-0002902	P-0002902-T01-IM3	crc_eo_2020	84	Male	0:LIVING	53.6818	NA	NA	Left	III	11.2	TMB-H	MSS	Moderately differentiated
crc_eo_2020	P-0002951	P-0002951-T01-IM3	crc_eo_2020	62	Male	1:DECEASED	35.4372	1:PROGRESSED	2.2	Left	IV	6.7	TMB-L	MSS	Moderately differentiated
crc_apc_impact_2020	P-0002960	P-0002960-T01-IM3	crc_apc_impact_2020	52	Male	1:DECEASED	27.1	1:PROGRESSED	13	Left	I	6.65493	TMB-L	MSS	Moderately differentiated
crc_msk_2017	P-0002994	P-0002994-T01-IM3	crc_msk_2017	29	Male	0:LIVING	30.77	NA	NA	Left	III	4.43662	TMB-L	MSS	Poorly differentiated
crc_msk_2017	P-0003011	P-0003011-T01-IM3	crc_msk_2017	49	Male	0:LIVING	30.57	NA	NA	Left	III	4.43662	TMB-L	MSS	Moderately differentiated
crc_eo_2020	P-0003035	P-0003035-T01-IM5	crc_eo_2020	93	Female	1:DECEASED	25.7068	1:PROGRESSED	12.4	Left	IV	9.8	TMB-H	MSS	NA
crc_eo_2020	P-0003046	P-0003046-T01-IM5	crc_eo_2020	55	Male	1:DECEASED	97.5667	NA	NA	Left	IV	7.9	TMB-L	MSS	NA
crc_msk_2017	P-0003077	P-0003077-T01-IM5	crc_msk_2017	33	Male	1:DECEASED	39.77	NA	NA	Left	IV	8.80848	TMB-L	MSS	NA
crc_msk_2017	P-0003110	P-0003110-T01-IM5	crc_msk_2017	40	Female	0:LIVING	78.9	NA	NA	Left	III	8.80848	TMB-L	MSS	Moderately differentiated
crc_eo_2020	P-0003124	P-0003124-T01-IM5	crc_eo_2020	54	Male	1:DECEASED	7.69231	1:PROGRESSED	5.2	Right	IV	11.8	TMB-H	MSS	Poorly differentiated
crc_apc_impact_2020	P-0003130	P-0003130-T01-IM5	crc_apc_impact_2020	32	Male	1:DECEASED	11.8	1:PROGRESSED	6.6	Left	IV	6.85104	TMB-L	MSS	Moderately differentiated
crc_eo_2020	P-0003136	P-0003136-T01-IM5	crc_eo_2020	56	Male	1:DECEASED	41.0256	1:PROGRESSED	22.7	Right	IV	4.9	TMB-L	MSS	Poorly differentiated
crc_apc_impact_2020	P-0003154	P-0003154-T01-IM5	crc_apc_impact_2020	53	Female	1:DECEASED	15.7	1:PROGRESSED	6	Left	III	3.91488	TMB-L	MSS	Poorly differentiated
crc_eo_2020	P-0003183	P-0003183-T01-IM5	crc_eo_2020	72	Male	1:DECEASED	37.5411	1:PROGRESSED	11.7	Right	II	7.9	TMB-L	MSS	Poorly differentiated
crc_apc_impact_2020	P-0003184	P-0003184-T01-IM5	crc_apc_impact_2020	48	Male	1:DECEASED	15.7	1:PROGRESSED	7.5	Left	III	1.95744	TMB-L	MSS	Moderately differentiated
crc_eo_2020	P-0011235	P-0011235-T01-IM5	crc_eo_2020	63	Female	NA	NA	NA	NA	Left	II	22.6	TMB-H	MSI-H	Moderately differentiated
crc_eo_2020	P-0003210	P-0003210-T01-IM5	crc_eo_2020	56	Female	0:LIVING	30.3748	1:PROGRESSED	26.6	Left	II	7.9	TMB-L	MSS	Moderately differentiated
crc_eo_2020	P-0003211	P-0003211-T01-IM5	crc_eo_2020	57	Female	0:LIVING	31.0322	1:PROGRESSED	18.5	Right	IV	7.9	TMB-L	MSS	Moderately differentiated
crc_msk_2017	P-0003254	P-0003254-T01-IM5	crc_msk_2017	30	Male	0:LIVING	25.07	NA	NA	Left	II	10.7659	TMB-H	MSS	Moderately differentiated
crc_msk_2017	P-0003258	P-0003258-T01-IM5	crc_msk_2017	34	Female	0:LIVING	28.8	NA	NA	Left	III	6.85104	TMB-L	NA	NA
crc_msk_2017	P-0003284	P-0003284-T01-IM5	crc_msk_2017	26	Male	0:LIVING	26.4	NA	NA	Left	III	7.82976	TMB-L	MSS	Moderately differentiated
crc_eo_2020	P-0003285	P-0003285-T01-IM5	crc_eo_2020	33	Female	1:DECEASED	46.6469	NA	NA	Left	III	4.9	TMB-L	MSS	Moderately differentiated
crc_eo_2020	P-0003298	P-0003298-T01-IM5	crc_eo_2020	66	Female	0:LIVING	53.9119	1:PROGRESSED	7.2	Right	IV	6.9	TMB-L	MSS	Moderately differentiated
crc_apc_impact_2020	P-0003301	P-0003301-T01-IM5	crc_apc_impact_2020	52	Male	1:DECEASED	9.5	1:PROGRESSED	5.5	Left	III	5.87232	TMB-L	MSS	Moderately differentiated
crc_msk_2017	P-0003308	P-0003308-T01-IM5	crc_msk_2017	46	Female	0:LIVING	30.67	NA	NA	Left	IV	7.82976	TMB-L	MSS	Moderately differentiated
crc_msk_2017	P-0003348	P-0003348-T01-IM5	crc_msk_2017	38	Female	0:LIVING	105.2	NA	NA	Left	IV	5.87232	TMB-L	MSS	Moderately differentiated
crc_msk_2017	P-0003365	P-0003365-T01-IM5	crc_msk_2017	45	Male	0:LIVING	41.27	NA	NA	Left	IV	1.95744	TMB-L	MSS	Moderately differentiated
crc_apc_impact_2020	P-0016314	P-0016314-T01-IM6	crc_apc_impact_2020	63	Female	1:DECEASED	11.7	1:PROGRESSED	5.5	Right	IV	109.817	TMB-H	MSI-H	Moderately differentiated
crc_msk_2017	P-0003437	P-0003437-T01-IM5	crc_msk_2017	46	Male	0:LIVING	40.93	NA	NA	Left	III	5.87232	TMB-L	MSS	Moderately differentiated
crc_msk_2017	P-0003474	P-0003474-T01-IM5	crc_msk_2017	43	Female	1:DECEASED	18.2	NA	NA	Right	IV	6.85104	TMB-L	MSS	Moderately differentiated
crc_eo_2020	P-0003475	P-0003475-T01-IM5	crc_eo_2020	61	Female	1:DECEASED	34.3195	NA	NA	Left	IV	6.9	TMB-L	MSS	Moderately differentiated
crc_eo_2020	P-0003483	P-0003483-T01-IM5	crc_eo_2020	53	Female	1:DECEASED	5.81854	1:PROGRESSED	3.5	Left	II	4.9	TMB-L	MSS	Poorly differentiated
crc_eo_2020	P-0003499	P-0003499-T01-IM5	crc_eo_2020	51	Male	NA	NA	NA	NA	Right	IV	7.9	TMB-L	MSS	NA
crc_eo_2020	P-0003501	P-0003501-T01-IM5	crc_eo_2020	59	Male	1:DECEASED	19.165	1:PROGRESSED	6.2	Left	IV	2	TMB-L	MSS	Moderately differentiated
crc_eo_2020	P-0003510	P-0003510-T01-IM5	crc_eo_2020	83	Female	1:DECEASED	33.2018	1:PROGRESSED	12.2	Right	III	3.9	TMB-L	MSS	Moderately differentiated
crc_eo_2020	P-0003513	P-0003513-T01-IM5	crc_eo_2020	51	Female	0:LIVING	88.7903	NA	NA	Left	IV	12.8	TMB-H	MSS	Moderately differentiated
crc_eo_2020	P-0003514	P-0003514-T01-IM5	crc_eo_2020	74	Male	1:DECEASED	5.68705	1:PROGRESSED	4.1	Right	IV	5.9	TMB-L	MSS	Moderately differentiated
crc_eo_2020	P-0003518	P-0003518-T01-IM5	crc_eo_2020	40	Female	1:DECEASED	41.716	NA	NA	Left	IV	3	TMB-L	MSS	Moderately differentiated
crc_eo_2020	P-0003575	P-0003575-T01-IM5	crc_eo_2020	36	Male	NA	NA	NA	NA	Left	I	3.9	TMB-L	MSS	Moderately differentiated
crc_eo_2020	P-0003582	P-0003582-T01-IM5	crc_eo_2020	34	Male	0:LIVING	25.3452	NA	NA	Left	IV	8.9	TMB-H	MSS	Poorly differentiated
crc_eo_2020	P-0003611	P-0003611-T01-IM5	crc_eo_2020	67	Female	1:DECEASED	15.1545	1:PROGRESSED	1.7	Right	III	9.8	TMB-H	MSS	Moderate poorly differentiated
crc_eo_2020	P-0003662	P-0003662-T01-IM5	crc_eo_2020	53	Male	1:DECEASED	20.7101	0:DiseaseFree	3.1	Left	IV	3	TMB-L	MSS	Moderate poorly differentiated
crc_eo_2020	P-0003710	P-0003710-T01-IM5	crc_eo_2020	42	Male	0:LIVING	76.2656	NA	NA	Left	II	3.9	TMB-L	MSS	Moderately differentiated
crc_eo_2020	P-0003717	P-0003717-T01-IM5	crc_eo_2020	43	Female	0:LIVING	49.5398	NA	NA	Right	IV	4.9	TMB-L	MSS	Poorly differentiated
crc_eo_2020	P-0003720	P-0003720-T01-IM5	crc_eo_2020	73	Male	1:DECEASED	13.5108	NA	NA	Right	IV	11.8	TMB-H	MSS	Moderately differentiated
crc_eo_2020	P-0003725	P-0003725-T01-IM5	crc_eo_2020	69	Male	1:DECEASED	17.8172	NA	NA	Left	II	6.9	TMB-L	MSS	Moderately differentiated
crc_eo_2020	P-0003753	P-0003753-T01-IM5	crc_eo_2020	71	Male	1:DECEASED	6.1144	1:PROGRESSED	5.3	Left	II	5.9	TMB-L	MSS	Moderately differentiated
crc_eo_2020	P-0003755	P-0003755-T01-IM5	crc_eo_2020	42	Male	1:DECEASED	24.359	1:PROGRESSED	8.2	Left	IV	2	TMB-L	MSS	Poorly differentiated
crc_eo_2020	P-0003756	P-0003756-T01-IM5	crc_eo_2020	61	Male	1:DECEASED	13.0178	NA	NA	Left	III	4.9	TMB-L	MSS	Moderately differentiated
crc_eo_2020	P-0003774	P-0003774-T01-IM5	crc_eo_2020	44	Female	0:LIVING	6.83761	0:DiseaseFree	2.7	Left	IV	4.9	TMB-L	MSS	Moderately differentiated
crc_eo_2020	P-0003780	P-0003780-T01-IM5	crc_eo_2020	47	Female	0:LIVING	37.8698	NA	NA	Right	IV	6.9	TMB-L	MSS	Moderately differentiated
crc_eo_2020	P-0003789	P-0003789-T01-IM5	crc_eo_2020	71	Male	1:DECEASED	34.0894	NA	NA	Right	IV	6.9	TMB-L	MSS	Moderately differentiated
crc_eo_2020	P-0003791	P-0003791-T01-IM5	crc_eo_2020	57	Male	1:DECEASED	19.4938	1:PROGRESSED	12.8	Left	IV	9.8	TMB-H	MSS	Moderately differentiated
crc_eo_2020	P-0003793	P-0003793-T01-IM5	crc_eo_2020	49	Male	0:LIVING	50.263	1:PROGRESSED	31.8	Left	IV	3	TMB-L	MSS	Moderately differentiated
rectal_msk_2022	P-0039283	P-0039283-T01-IM6	rectal_msk_2022	64	Male	NA	NA	NA	NA	NA	IV	NA	NA	MSI-H	NA
crc_eo_2020	P-0003807	P-0003807-T01-IM5	crc_eo_2020	53	Male	0:LIVING	33.2667	NA	NA	Right	III	3	TMB-L	MSS	Moderately differentiated
crc_eo_2020	P-0003839	P-0003839-T01-IM5	crc_eo_2020	59	Male	1:DECEASED	38.4944	1:PROGRESSED	8.6	Right	IV	9.8	TMB-H	MSS	Moderately differentiated
crc_eo_2020	P-0003886	P-0003886-T01-IM5	crc_eo_2020	73	Female	1:DECEASED	30.5391	NA	NA	Left	III	5.9	TMB-L	MSS	Poorly differentiated
crc_eo_2020	P-0003890	P-0003890-T01-IM5	crc_eo_2020	66	Male	1:DECEASED	14.6285	1:PROGRESSED	1.7	Left	IV	4.9	TMB-L	MSS	Moderately differentiated
crc_eo_2020	P-0003901	P-0003901-T01-IM5	crc_eo_2020	49	Female	0:LIVING	21.8935	NA	NA	Left	IV	4.9	TMB-L	MSS	Moderately differentiated
crc_msk_2017	P-0003990	P-0003990-T01-IM3	crc_msk_2017	34	Male	0:LIVING	35.77	NA	NA	Right	IV	4.43662	TMB-L	MSS	Moderately differentiated
crc_eo_2020	P-0003999	P-0003999-T01-IM5	crc_eo_2020	63	Male	0:LIVING	52.9915	NA	NA	Left	IV	6.9	TMB-L	MSS	Moderately differentiated
crc_eo_2020	P-0004010	P-0004010-T01-IM3	crc_eo_2020	63	Female	1:DECEASED	96.9757	NA	NA	Left	III	8.9	TMB-H	MSS	Moderately differentiated
crc_nigerian_2020	p_PK_crc_103	s_PK_crc_103_T	crc_nigerian_2020	65	Female	NA	NA	NA	NA	NA	IV	46.9785	TMB-H	MSI-H	NA
crc_eo_2020	P-0004018	P-0004018-T01-IM3	crc_eo_2020	59	Male	1:DECEASED	25.904	NA	NA	Left	IV	13.4	TMB-H	MSS	Moderately differentiated
crc_eo_2020	P-0005823	P-0005823-T01-IM5	crc_eo_2020	65	Male	NA	NA	NA	NA	Right	IV	89.5	TMB-H	MSI-H	Poorly differentiated
crc_eo_2020	P-0004072	P-0004072-T01-IM5	crc_eo_2020	56	Male	1:DECEASED	25.9369	1:PROGRESSED	7.3	Left	IV	7.9	TMB-L	MSS	Moderate poorly differentiated
crc_eo_2020	P-0004081	P-0004081-T01-IM5	crc_eo_2020	49	Male	0:LIVING	24.5562	1:PROGRESSED	10.7	Left	III	3.9	TMB-L	MSS	Moderately differentiated
rectal_msk_2022	P-0034090	P-0034090-T01-IM6	rectal_msk_2022	63	Male	1:DECEASED	11.6371	1:PROGRESSED	10.5523	NA	III	NA	NA	MSI-H	NA
crc_eo_2020	P-0004140	P-0004140-T03-IM5	crc_eo_2020	59	Male	1:DECEASED	45.7265	NA	NA	Right	IV	8.9	TMB-H	MSS	Moderately differentiated
crc_apc_impact_2020	P-0004159	P-0004159-T01-IM5	crc_apc_impact_2020	33	Female	1:DECEASED	55.3	1:PROGRESSED	15.8	Left	IV	8.80848	TMB-L	MSS	Moderately differentiated
crc_apc_impact_2020	P-0004172	P-0004172-T01-IM5	crc_apc_impact_2020	49	Female	1:DECEASED	15.3	1:PROGRESSED	3.3	Left	IV	7.82976	TMB-L	MSS	Moderately differentiated
crc_eo_2020	P-0004220	P-0004220-T01-IM5	crc_eo_2020	60	Male	1:DECEASED	34.1223	1:PROGRESSED	25.6	Right	IV	11.8	TMB-H	MSS	NA
crc_msk_2017	P-0004249	P-0004249-T01-IM5	crc_msk_2017	48	Female	1:DECEASED	19.43	NA	NA	NA	IV	9.7872	TMB-H	MSS	NA
crc_eo_2020	P-0004251	P-0004251-T01-IM5	crc_eo_2020	50	Female	1:DECEASED	11.5056	NA	NA	Right	IV	4.9	TMB-L	MSS	Moderately differentiated
crc_eo_2020	P-0004322	P-0004322-T01-IM5	crc_eo_2020	42	Male	0:LIVING	61.3741	NA	NA	Left	IV	2	TMB-L	MSS	Poorly differentiated
crc_eo_2020	P-0004323	P-0004323-T01-IM5	crc_eo_2020	68	Female	1:DECEASED	37.9356	NA	NA	Left	IV	7.9	TMB-L	MSS	Moderately differentiated
crc_eo_2020	P-0004350	P-0004350-T01-IM5	crc_eo_2020	34	Male	1:DECEASED	41.3215	NA	NA	Left	IV	7.9	TMB-L	MSS	Moderately differentiated
rectal_msk_2022	P-0051548	P-0051548-T01-IM6	rectal_msk_2022	63	Female	0:LIVING	24.6877	0:DiseaseFree	24.6877	NA	III	NA	NA	MSI-H	NA
crc_eo_2020	P-0004363	P-0004363-T01-IM5	crc_eo_2020	34	Female	1:DECEASED	24.7863	NA	NA	Left	IV	9.8	TMB-H	MSS	Moderately differentiated
crc_eo_2020	P-0004369	P-0004369-T01-IM5	crc_eo_2020	49	Male	NA	NA	NA	NA	Left	II	3.9	TMB-L	MSS	Moderately differentiated
crc_msk_2017	P-0004401	P-0004401-T01-IM5	crc_msk_2017	48	Male	0:LIVING	8.03	NA	NA	Left	III	2.93616	TMB-L	MSS	Poorly differentiated
crc_eo_2020	P-0004402	P-0004402-T01-IM5	crc_eo_2020	66	Female	1:DECEASED	19.5924	1:PROGRESSED	11.2	Right	IV	5.9	TMB-L	MSS	Moderately differentiated
crc_eo_2020	P-0004403	P-0004403-T01-IM5	crc_eo_2020	68	Female	1:DECEASED	38.0342	1:PROGRESSED	9.9	Left	II	5.9	TMB-L	MSS	Moderately differentiated
crc_eo_2020	P-0004431	P-0004431-T01-IM5	crc_eo_2020	62	Female	NA	NA	NA	NA	Left	II	6.9	TMB-L	MSS	Moderately differentiated
crc_eo_2020	P-0004441	P-0004441-T01-IM5	crc_eo_2020	59	Male	NA	NA	NA	NA	Left	III	7.9	TMB-L	MSS	Moderate poorly differentiated
crc_eo_2020	P-0004454	P-0004454-T01-IM5	crc_eo_2020	76	Female	0:LIVING	50.8876	NA	NA	Right	IV	5.9	TMB-L	MSS	Moderately differentiated
coadread_dfci_2016	coadread_dfci_2016_1161	coadread_dfci_2016_1161	coadread_dfci_2016	64	Female	NA	NA	NA	NA	Left	II	5.63333	TMB-L	MSI-H	Well differentiated
crc_eo_2020	P-0004494	P-0004494-T01-IM5	crc_eo_2020	71	Female	1:DECEASED	51.6437	1:PROGRESSED	12.5	Right	III	9.8	TMB-H	MSS	Moderately differentiated
crc_eo_2020	P-0004502	P-0004502-T01-IM5	crc_eo_2020	72	Male	1:DECEASED	3.38593	NA	NA	Left	IV	5.9	TMB-L	MSS	Moderately differentiated
crc_eo_2020	P-0004511	P-0004511-T01-IM5	crc_eo_2020	54	Female	0:LIVING	55.8514	NA	NA	Left	IV	11.8	TMB-H	MSS	Moderately differentiated
crc_eo_2020	P-0004549	P-0004549-T01-IM5	crc_eo_2020	51	Female	1:DECEASED	7.65943	1:PROGRESSED	3.6	Left	IV	3.9	TMB-L	MSS	Poorly differentiated
crc_eo_2020	P-0004566	P-0004566-T01-IM5	crc_eo_2020	56	Male	0:LIVING	35.503	1:PROGRESSED	2.9	Left	IV	6.9	TMB-L	MSS	Moderately differentiated
coadread_dfci_2016	coadread_dfci_2016_3091	coadread_dfci_2016_3091	coadread_dfci_2016	66	Female	NA	NA	NA	NA	Right	II	42.1	TMB-H	MSI-H	Well differentiated
crc_eo_2020	P-0004608	P-0004608-T01-IM5	crc_eo_2020	56	Female	1:DECEASED	13.9382	NA	NA	Right	IV	9.8	TMB-H	MSS	Moderately differentiated
crc_eo_2020	P-0004624	P-0004624-T01-IM5	crc_eo_2020	50	Male	0:LIVING	56.1144	NA	NA	Right	II	2	TMB-L	MSS	Moderately differentiated
crc_eo_2020	P-0004626	P-0004626-T01-IM5	crc_eo_2020	64	Male	1:DECEASED	18.7377	1:PROGRESSED	3.9	Right	IV	2	TMB-L	MSS	Poorly differentiated
crc_eo_2020	P-0004629	P-0004629-T01-IM5	crc_eo_2020	53	Female	1:DECEASED	50.3287	1:PROGRESSED	20.9	Left	IV	3	TMB-L	MSS	Moderately differentiated
crc_eo_2020	P-0004652	P-0004652-T01-IM5	crc_eo_2020	67	Male	1:DECEASED	3.45168	NA	NA	Left	IV	5.9	TMB-L	MSS	Moderate poorly differentiated
crc_eo_2020	P-0004666	P-0004666-T01-IM5	crc_eo_2020	51	Male	1:DECEASED	68.146	NA	NA	Left	IV	5.9	TMB-L	MSS	Moderately differentiated
crc_eo_2020	P-0004673	P-0004673-T01-IM5	crc_eo_2020	73	Female	1:DECEASED	21.6963	NA	NA	Right	IV	3	TMB-L	MSS	Poorly differentiated
crc_eo_2020	P-0004679	P-0004679-T01-IM5	crc_eo_2020	64	Male	1:DECEASED	13.6752	NA	NA	Left	II	4.9	TMB-L	MSS	Poorly differentiated
crc_eo_2020	P-0004690	P-0004690-T01-IM5	crc_eo_2020	68	Male	0:LIVING	51.4464	NA	NA	Left	IV	3.9	TMB-L	MSS	Moderately differentiated
crc_eo_2020	P-0004692	P-0004692-T01-IM5	crc_eo_2020	42	Female	0:LIVING	50	0:DiseaseFree	40.4	Left	II	4.9	TMB-L	MSS	Moderately differentiated
crc_eo_2020	P-0004697	P-0004697-T01-IM5	crc_eo_2020	65	Male	0:LIVING	57.1992	NA	NA	Left	IV	8.9	TMB-H	MSS	Moderately differentiated
crc_eo_2020	P-0004698	P-0004698-T01-IM5	crc_eo_2020	37	Male	1:DECEASED	33.2676	NA	NA	Left	IV	3.9	TMB-L	MSS	Moderately differentiated
crc_eo_2020	P-0004716	P-0004716-T02-IM5	crc_eo_2020	67	Female	0:LIVING	42.8337	NA	NA	Left	II	10.8	TMB-H	MSS	Moderately differentiated
crc_apc_impact_2020	P-0004719	P-0004719-T01-IM5	crc_apc_impact_2020	57	Male	1:DECEASED	32.2	0:DiseaseFree	2.3	Left	IV	0	TMB-L	MSS	Moderately differentiated
crc_eo_2020	P-0004736	P-0004736-T01-IM5	crc_eo_2020	51	Female	0:LIVING	60.1907	NA	NA	Left	II	4.9	TMB-L	MSS	Moderately differentiated
coadread_dfci_2016	coadread_dfci_2016_3249	coadread_dfci_2016_3249	coadread_dfci_2016	64	Male	NA	NA	NA	NA	Right	I	15.5333	TMB-H	MSI-H	Well differentiated
coadread_dfci_2016	coadread_dfci_2016_3646	coadread_dfci_2016_3646	coadread_dfci_2016	66	Female	NA	NA	NA	NA	Right	II	47.6667	TMB-H	MSI-H	Poorly differentiated
crc_msk_2017	P-0004775	P-0004775-T01-IM5	crc_msk_2017	49	Male	1:DECEASED	46.7	NA	NA	Left	IV	2.93616	TMB-L	MSS	Moderately differentiated
crc_eo_2020	P-0004781	P-0004781-T01-IM5	crc_eo_2020	50	Male	1:DECEASED	56.5089	NA	NA	Right	IV	3.9	TMB-L	MSS	Moderately differentiated
crc_eo_2020	P-0013010	P-0013010-T01-IM5	crc_eo_2020	64	Male	NA	NA	NA	NA	Left	III	78.7	TMB-H	MSI-H	Poorly differentiated
crc_eo_2020	P-0004786	P-0004786-T01-IM5	crc_eo_2020	65	Female	1:DECEASED	39.4149	1:PROGRESSED	11.1	Left	IV	5.9	TMB-L	MSS	Moderately differentiated
crc_eo_2020	P-0004792	P-0004792-T01-IM5	crc_eo_2020	59	Male	NA	NA	NA	NA	Right	III	9.8	TMB-H	MSS	Moderately differentiated
crc_eo_2020	P-0004795	P-0004795-T01-IM5	crc_eo_2020	63	Female	0:LIVING	33.7936	1:PROGRESSED	6.5	Right	IV	9.8	TMB-H	MSS	Poorly differentiated
crc_eo_2020	P-0004798	P-0004798-T01-IM5	crc_eo_2020	47	Male	1:DECEASED	12.1631	NA	NA	Left	IV	10.8	TMB-H	MSS	Moderately differentiated
crc_eo_2020	P-0004803	P-0004803-T01-IM5	crc_eo_2020	56	Male	0:LIVING	31.4596	NA	NA	Right	III	7.9	TMB-L	MSS	Moderately differentiated
crc_eo_2020	P-0004823	P-0004823-T01-IM5	crc_eo_2020	66	Female	1:DECEASED	17.7515	1:PROGRESSED	11.8	Right	III	5.9	TMB-L	MSS	Moderately differentiated
crc_eo_2020	P-0004834	P-0004834-T01-IM5	crc_eo_2020	59	Male	1:DECEASED	93.4583	NA	NA	Left	I	5.9	TMB-L	MSS	Moderately differentiated
crc_eo_2020	P-0004844	P-0004844-T01-IM5	crc_eo_2020	62	Male	1:DECEASED	23.833	1:PROGRESSED	16.7	Left	III	7.9	TMB-L	MSS	Moderately differentiated
crc_eo_2020	P-0004845	P-0004845-T01-IM5	crc_eo_2020	48	Male	NA	NA	NA	NA	Left	III	5.9	TMB-L	MSS	Moderately differentiated
crc_msk_2017	P-0004862	P-0004862-T01-IM5	crc_msk_2017	49	Female	0:LIVING	0.57	NA	NA	Left	IV	6.85104	TMB-L	MSS	NA
crc_eo_2020	P-0004865	P-0004865-T01-IM5	crc_eo_2020	55	Male	NA	NA	NA	NA	Right	II	143.6	TMB-H	NA	Moderately differentiated
crc_apc_impact_2020	P-0004872	P-0004872-T01-IM5	crc_apc_impact_2020	51	Female	1:DECEASED	43.8	1:PROGRESSED	19.6	Left	III	8.80848	TMB-L	MSS	Moderately differentiated
crc_msk_2017	P-0004886	P-0004886-T01-IM5	crc_msk_2017	48	Female	0:LIVING	47.33	NA	NA	Right	II	11.7446	TMB-H	MSS	Poorly differentiated
crc_eo_2020	P-0004897	P-0004897-T01-IM5	crc_eo_2020	51	Female	0:LIVING	13.5766	1:PROGRESSED	5.8	Right	IV	6.9	TMB-L	MSS	Moderately differentiated
crc_eo_2020	P-0004904	P-0004904-T01-IM5	crc_eo_2020	65	Male	0:LIVING	62.2288	NA	NA	Left	III	6.9	TMB-L	MSS	Moderately differentiated
crc_msk_2017	P-0004928	P-0004928-T01-IM5	crc_msk_2017	50	Male	0:LIVING	43.27	NA	NA	Left	IV	7.82976	TMB-L	MSS	NA
crc_nigerian_2020	p_PK_crc_086	s_PK_crc_086_T	crc_nigerian_2020	66	Male	NA	NA	NA	NA	Right	III	170.297	TMB-H	MSI-H	Moderately differentiated
crc_eo_2020	P-0004957	P-0004957-T01-IM5	crc_eo_2020	60	Male	1:DECEASED	32.6759	NA	NA	Right	III	6.9	TMB-L	MSS	Moderately differentiated
crc_eo_2020	P-0004960	P-0004960-T01-IM5	crc_eo_2020	50	Male	1:DECEASED	15.812	NA	NA	Left	IV	10.8	TMB-H	MSS	Moderately differentiated
crc_eo_2020	P-0004967	P-0004967-T01-IM5	crc_eo_2020	53	Male	1:DECEASED	31.7883	1:PROGRESSED	12.6	Left	IV	5.9	TMB-L	MSS	Moderately differentiated
crc_msk_2017	P-0004968	P-0004968-T01-IM5	crc_msk_2017	46	Male	0:LIVING	27.17	NA	NA	Right	I	7.82976	TMB-L	MSS	Moderately differentiated
crc_eo_2020	P-0004977	P-0004977-T01-IM5	crc_eo_2020	72	Male	1:DECEASED	65.1874	NA	NA	Left	IV	8.9	TMB-H	MSS	Moderately differentiated
crc_eo_2020	P-0005003	P-0005003-T01-IM5	crc_eo_2020	56	Male	1:DECEASED	18.2117	1:PROGRESSED	9.4	Right	IV	17.7	TMB-H	MSS	Moderately differentiated
crc_eo_2020	P-0005011	P-0005011-T01-IM5	crc_eo_2020	47	Male	1:DECEASED	10.1578	1:PROGRESSED	7.2	Left	IV	4.9	TMB-L	MSS	NA
crc_eo_2020	P-0005016	P-0005016-T01-IM5	crc_eo_2020	68	Female	0:LIVING	53.0243	NA	NA	Right	I	7.9	TMB-L	MSS	Moderately differentiated
crc_eo_2020	P-0005025	P-0005025-T01-IM5	crc_eo_2020	66	Female	0:LIVING	5.81854	NA	NA	Left	IV	5.9	TMB-L	MSS	Moderately differentiated
crc_eo_2020	P-0005029	P-0005029-T01-IM5	crc_eo_2020	32	Female	1:DECEASED	19.8554	1:PROGRESSED	7.4	Left	IV	3	TMB-L	MSS	Moderately differentiated
crc_eo_2020	P-0005091	P-0005091-T01-IM5	crc_eo_2020	67	Male	1:DECEASED	63.215	NA	NA	Left	II	4.9	TMB-L	MSS	Moderately differentiated
crc_eo_2020	P-0005102	P-0005102-T01-IM5	crc_eo_2020	35	Male	0:LIVING	13.8067	1:PROGRESSED	7.5	Left	IV	5.9	TMB-L	MSS	Moderately differentiated
crc_eo_2020	P-0005103	P-0005103-T01-IM5	crc_eo_2020	69	Male	1:DECEASED	12.1631	1:PROGRESSED	8	Right	IV	5.9	TMB-L	MSS	Moderately differentiated
crc_eo_2020	P-0005124	P-0005124-T01-IM5	crc_eo_2020	52	Female	1:DECEASED	14.9573	NA	NA	Left	IV	6.9	TMB-L	MSS	Moderate poorly differentiated
crc_eo_2020	P-0005132	P-0005132-T01-IM5	crc_eo_2020	52	Male	0:LIVING	89.1847	NA	NA	Right	IV	6.9	TMB-L	MSS	Moderately differentiated
crc_eo_2020	P-0005137	P-0005137-T02-IM5	crc_eo_2020	77	Female	1:DECEASED	31.3609	1:PROGRESSED	5.6	Left	III	5.9	TMB-L	MSS	Moderately differentiated
crc_eo_2020	P-0004051	P-0004051-T01-IM5	crc_eo_2020	66	Male	NA	NA	1:PROGRESSED	5.1	Right	II	68.9	TMB-H	MSI-H	Moderate poorly differentiated
crc_apc_impact_2020	P-0005163	P-0005163-T01-IM5	crc_apc_impact_2020	49	Male	0:LIVING	37.5	1:PROGRESSED	9.2	Left	IV	5.87232	TMB-L	MSS	Moderately differentiated
crc_eo_2020	P-0005164	P-0005164-T01-IM5	crc_eo_2020	52	Female	0:LIVING	54.6022	NA	NA	Left	IV	5.9	TMB-L	MSS	Moderately differentiated
crc_eo_2020	P-0005172	P-0005172-T01-IM5	crc_eo_2020	59	Male	0:LIVING	4.53649	1:PROGRESSED	4.6	Left	III	4.9	TMB-L	MSS	Moderately differentiated
crc_eo_2020	P-0005189	P-0005189-T01-IM5	crc_eo_2020	41	Male	0:LIVING	19.5266	NA	NA	Right	IV	5.9	TMB-L	MSS	Moderately differentiated
rectal_msk_2022	P-0066765	P-0066765-T01-IM7	rectal_msk_2022	66	Male	0:LIVING	8.11966	0:DiseaseFree	8.11966	NA	III	NA	NA	MSI-H	NA
crc_eo_2020	P-0005200	P-0005200-T01-IM5	crc_eo_2020	71	Male	NA	NA	NA	NA	Right	III	6.9	TMB-L	MSS	Moderately differentiated
crc_eo_2020	P-0005207	P-0005207-T01-IM5	crc_eo_2020	72	Male	1:DECEASED	23.3728	NA	NA	Left	III	5.9	TMB-L	MSS	Moderately differentiated
crc_eo_2020	P-0005210	P-0005210-T01-IM5	crc_eo_2020	64	Male	0:LIVING	56.0158	NA	NA	Left	II	9.8	TMB-H	MSS	Moderately differentiated
coad_cptac_2019	05CO050	05CO050	coad_cptac_2019	67	Female	0:LIVING	25	0:DiseaseFree	25	NA	III	67.3667	TMB-H	MSI-H	NA
crc_eo_2020	P-0005237	P-0005237-T01-IM5	crc_eo_2020	53	Female	0:LIVING	164.037	NA	NA	Left	IV	9.8	TMB-H	MSS	Moderately differentiated
crc_eo_2020	P-0005240	P-0005240-T01-IM5	crc_eo_2020	62	Male	0:LIVING	148.784	NA	NA	Left	III	9.8	TMB-H	MSS	Moderately differentiated
crc_eo_2020	P-0005247	P-0005247-T01-IM5	crc_eo_2020	57	Male	1:DECEASED	27.6463	1:PROGRESSED	4.6	Left	III	4.9	TMB-L	MSS	Moderately differentiated
crc_eo_2020	P-0005298	P-0005298-T01-IM5	crc_eo_2020	57	Male	NA	NA	NA	NA	NA	II	6.9	TMB-L	MSS	Moderately differentiated
crc_eo_2020	P-0005307	P-0005307-T01-IM5	crc_eo_2020	53	Female	0:LIVING	44.3787	1:PROGRESSED	8.6	Right	IV	8.9	TMB-H	MSS	Moderately differentiated
crc_eo_2020	P-0005311	P-0005311-T02-IM5	crc_eo_2020	59	Male	1:DECEASED	13.5437	NA	NA	Right	III	7.9	TMB-L	MSS	Moderate poorly differentiated
coadread_dfci_2016	coadread_dfci_2016_2197	coadread_dfci_2016_2197	coadread_dfci_2016	67	Male	NA	NA	NA	NA	Right	II	31.7	TMB-H	MSI-H	Well differentiated
crc_msk_2017	P-0005327	P-0005327-T01-IM5	crc_msk_2017	29	Female	1:DECEASED	28.7	NA	NA	Left	III	5.87232	TMB-L	MSS	Moderate poorly differentiated
crc_eo_2020	P-0005343	P-0005343-T01-IM5	crc_eo_2020	62	Male	0:LIVING	18.8034	NA	NA	Left	III	2	TMB-L	MSS	Poorly differentiated
crc_msk_2017	P-0005381	P-0005381-T01-IM5	crc_msk_2017	36	Male	0:LIVING	6.7	NA	NA	Left	IV	6.85104	TMB-L	MSS	NA
crc_eo_2020	P-0013169	P-0013169-T01-IM5	crc_eo_2020	65	Female	NA	NA	NA	NA	Right	III	72.8	TMB-H	MSI-H	Poorly differentiated
crc_eo_2020	P-0005430	P-0005430-T01-IM5	crc_eo_2020	67	Male	1:DECEASED	46.0552	NA	NA	Right	III	9.8	TMB-H	MSS	Moderate poorly differentiated
crc_eo_2020	P-0005439	P-0005439-T01-IM5	crc_eo_2020	45	Male	1:DECEASED	34.2867	1:PROGRESSED	15.8	Left	IV	6.9	TMB-L	MSS	Poorly differentiated
coadread_dfci_2016	coadread_dfci_2016_492	coadread_dfci_2016_492	coadread_dfci_2016	66	Male	NA	NA	NA	NA	Right	IV	6.66667	TMB-L	MSI-H	Poorly differentiated
crc_eo_2020	P-0005446	P-0005446-T01-IM5	crc_eo_2020	56	Female	1:DECEASED	15.4175	1:PROGRESSED	10	Left	IV	5.9	TMB-L	MSS	Moderately differentiated
coadread_dfci_2016	coadread_dfci_2016_1212	coadread_dfci_2016_1212	coadread_dfci_2016	67	Female	NA	NA	NA	NA	Right	II	58.2667	TMB-H	MSI-H	Well differentiated
crc_eo_2020	P-0005487	P-0005487-T01-IM5	crc_eo_2020	54	Male	1:DECEASED	15.0888	NA	NA	Left	III	4.9	TMB-L	MSS	Moderate poorly differentiated
crc_eo_2020	P-0005502	P-0005502-T01-IM5	crc_eo_2020	58	Male	1:DECEASED	63.8725	NA	NA	Left	IV	4.9	TMB-L	MSS	Moderately differentiated
crc_eo_2020	P-0005522	P-0005522-T01-IM5	crc_eo_2020	64	Female	1:DECEASED	117.883	NA	NA	Left	II	6.9	TMB-L	MSS	Moderate poorly differentiated
crc_msk_2017	P-0005528	P-0005528-T01-IM5	crc_msk_2017	45	Female	0:LIVING	30.23	NA	NA	Left	III	5.87232	TMB-L	MSS	Moderately differentiated
coadread_dfci_2016	coadread_dfci_2016_341	coadread_dfci_2016_341	coadread_dfci_2016	67	Female	NA	NA	NA	NA	Left	II	32.5	TMB-H	MSI-H	Well differentiated
coadread_dfci_2016	coadread_dfci_2016_2379	coadread_dfci_2016_2379	coadread_dfci_2016	67	Female	NA	NA	NA	NA	Right	II	36.4333	TMB-H	MSI-H	Poorly differentiated
coadread_dfci_2016	coadread_dfci_2016_2936	coadread_dfci_2016_2936	coadread_dfci_2016	67	Female	NA	NA	NA	NA	Right	II	37.6	TMB-H	MSI-H	Poorly differentiated
crc_eo_2020	P-0005569	P-0005569-T01-IM5	crc_eo_2020	54	Male	0:LIVING	14.4642	1:PROGRESSED	1.1	Left	IV	2	TMB-L	MSS	Moderately differentiated
crc_eo_2020	P-0005589	P-0005589-T01-IM5	crc_eo_2020	41	Male	0:LIVING	58.6456	NA	NA	Left	IV	7.9	TMB-L	MSS	Moderately differentiated
crc_eo_2020	P-0005591	P-0005591-T01-IM5	crc_eo_2020	63	Male	NA	NA	NA	NA	Left	III	2	TMB-L	MSS	Moderately differentiated
crc_apc_impact_2020	P-0005622	P-0005622-T03-IM5	crc_apc_impact_2020	47	Female	0:LIVING	35.4	1:PROGRESSED	22.5	Left	III	1.95744	TMB-L	MSS	Moderately differentiated
crc_msk_2017	P-0005623	P-0005623-T02-IM5	crc_msk_2017	31	Female	0:LIVING	27.93	NA	NA	Left	IV	4.8936	TMB-L	MSS	Moderately differentiated
crc_eo_2020	P-0005634	P-0005634-T01-IM5	crc_eo_2020	31	Male	1:DECEASED	31.1637	NA	NA	Left	IV	8.9	TMB-H	MSS	Moderately differentiated
crc_msk_2017	P-0005670	P-0005670-T01-IM5	crc_msk_2017	47	Female	0:LIVING	6.03	NA	NA	Right	III	6.85104	TMB-L	MSS	Poorly differentiated
crc_eo_2020	P-0005715	P-0005715-T01-IM5	crc_eo_2020	38	Male	0:LIVING	43.261	NA	NA	Left	III	5.9	TMB-L	MSS	Moderately differentiated
crc_eo_2020	P-0005730	P-0005730-T02-IM5	crc_eo_2020	36	Female	0:LIVING	66.0092	NA	NA	Left	IV	4.9	TMB-L	MSS	Moderately differentiated
crc_eo_2020	P-0005739	P-0005739-T02-IM5	crc_eo_2020	70	Female	1:DECEASED	40.1381	1:PROGRESSED	12.6	Left	IV	5.9	TMB-L	MSS	Moderately differentiated
crc_eo_2020	P-0005742	P-0005742-T01-IM5	crc_eo_2020	66	Female	1:DECEASED	20.6772	NA	NA	Right	IV	11.8	TMB-H	MSS	Moderate poorly differentiated
crc_eo_2020	P-0005755	P-0005755-T01-IM5	crc_eo_2020	61	Male	0:LIVING	21.4333	1:PROGRESSED	9.8	Left	III	5.9	TMB-L	MSS	Moderately differentiated
crc_eo_2020	P-0005762	P-0005762-T01-IM5	crc_eo_2020	38	Male	1:DECEASED	63.741	NA	NA	NA	IV	2	TMB-L	MSS	Poorly differentiated
crc_eo_2020	P-0005776	P-0005776-T02-IM5	crc_eo_2020	57	Male	1:DECEASED	59.9934	NA	NA	Left	IV	7.9	TMB-L	MSS	Moderately differentiated
crc_eo_2020	P-0005788	P-0005788-T01-IM5	crc_eo_2020	52	Male	1:DECEASED	12.0973	1:PROGRESSED	8.1	Right	IV	5.9	TMB-L	MSS	Poorly differentiated
crc_msk_2017	P-0005801	P-0005801-T01-IM5	crc_msk_2017	48	Male	0:LIVING	33.6	NA	NA	Left	IV	7.82976	TMB-L	MSS	Moderately differentiated
coadread_dfci_2016	coadread_dfci_2016_92	coadread_dfci_2016_92	coadread_dfci_2016	67	Female	NA	NA	NA	NA	Right	II	32.9333	TMB-H	MSI-H	Well differentiated
crc_msk_2017	P-0005824	P-0005824-T01-IM5	crc_msk_2017	24	Male	0:LIVING	26.87	NA	NA	Left	II	339.616	TMB-H	MSS	Poorly differentiated
crc_msk_2017	P-0005829	P-0005829-T01-IM5	crc_msk_2017	13	Male	0:LIVING	3.67	NA	NA	Right	IV	1.95744	TMB-L	NA	Moderate poorly differentiated
crc_eo_2020	P-0005833	P-0005833-T01-IM5	crc_eo_2020	52	Male	1:DECEASED	35.4701	NA	NA	Left	IV	4.9	TMB-L	MSS	Moderately differentiated
crc_eo_2020	P-0005853	P-0005853-T01-IM5	crc_eo_2020	59	Female	1:DECEASED	8.57988	1:PROGRESSED	6.6	Left	IV	5.9	TMB-L	MSS	Moderately differentiated
crc_eo_2020	P-0005858	P-0005858-T02-IM6	crc_eo_2020	29	Female	0:LIVING	45.5621	NA	NA	Left	IV	7.9	TMB-L	MSS	Moderately differentiated
crc_eo_2020	P-0005865	P-0005865-T01-IM5	crc_eo_2020	66	Female	0:LIVING	12.6233	1:PROGRESSED	6.9	Right	IV	5.9	TMB-L	MSS	Moderately differentiated
crc_eo_2020	P-0005888	P-0005888-T01-IM5	crc_eo_2020	38	Female	1:DECEASED	13.0506	1:PROGRESSED	8.1	Left	IV	7.9	TMB-L	MSS	Moderately differentiated
crc_apc_impact_2020	P-0005908	P-0005908-T01-IM5	crc_apc_impact_2020	49	Male	1:DECEASED	10.8	1:PROGRESSED	1.9	Right	IV	9.7872	TMB-H	MSS	Poorly differentiated
crc_eo_2020	P-0005910	P-0005910-T01-IM5	crc_eo_2020	76	Female	NA	NA	NA	NA	Left	IV	10.8	TMB-H	MSS	Moderately differentiated
crc_eo_2020	P-0005938	P-0005938-T01-IM5	crc_eo_2020	67	Male	1:DECEASED	98.4221	NA	NA	Left	IV	10.8	TMB-H	MSS	Moderately differentiated
crc_eo_2020	P-0005941	P-0005941-T01-IM5	crc_eo_2020	65	Female	1:DECEASED	85.6345	NA	NA	Left	IV	7.9	TMB-L	MSS	Moderately differentiated
crc_msk_2017	P-0005949	P-0005949-T01-IM5	crc_msk_2017	48	Male	0:LIVING	50.77	NA	NA	Right	III	5.87232	TMB-L	MSS	Poorly differentiated
crc_eo_2020	P-0005961	P-0005961-T01-IM5	crc_eo_2020	45	Male	1:DECEASED	3.84615	1:PROGRESSED	2.1	Left	III	3.9	TMB-L	MSS	Poorly differentiated
crc_eo_2020	P-0007596	P-0007596-T01-IM5	crc_eo_2020	67	Female	NA	NA	NA	NA	Left	III	58	TMB-H	MSI-H	Moderate poorly differentiated
crc_eo_2020	P-0005996	P-0005996-T01-IM5	crc_eo_2020	40	Female	0:LIVING	11.8343	1:PROGRESSED	3.1	Left	IV	5.9	TMB-L	MSS	Poorly differentiated
crc_eo_2020	P-0005998	P-0005998-T01-IM5	crc_eo_2020	43	Male	1:DECEASED	31.5911	NA	NA	Left	IV	3.9	TMB-L	MSS	Moderately differentiated
crc_eo_2020	P-0006000	P-0006000-T02-IM5	crc_eo_2020	41	Female	0:LIVING	46.4168	NA	NA	Left	IV	3.9	TMB-L	MSS	Moderately differentiated
crc_eo_2020	P-0006023	P-0006023-T02-IM5	crc_eo_2020	76	Male	NA	NA	NA	NA	Right	II	7.9	TMB-L	MSS	Moderately differentiated
crc_eo_2020	P-0006050	P-0006050-T01-IM5	crc_eo_2020	66	Female	0:LIVING	28.1394	1:PROGRESSED	26.1	Left	IV	4.9	TMB-L	MSS	Moderately differentiated
crc_eo_2020	P-0006075	P-0006075-T01-IM5	crc_eo_2020	41	Female	0:LIVING	27.5148	NA	NA	Left	IV	4.9	TMB-L	MSS	Moderately differentiated
crc_eo_2020	P-0006093	P-0006093-T01-IM5	crc_eo_2020	46	Female	1:DECEASED	41.9461	1:PROGRESSED	2.9	Left	IV	6.9	TMB-L	MSS	Well differentiated
crc_eo_2020	P-0006110	P-0006110-T01-IM5	crc_eo_2020	70	Male	1:DECEASED	11.9987	1:PROGRESSED	4.8	Right	IV	7.9	TMB-L	MSS	NA
crc_eo_2020	P-0006118	P-0006118-T02-IM5	crc_eo_2020	67	Male	1:DECEASED	26.43	1:PROGRESSED	21.8	Left	I	9.8	TMB-H	MSS	Moderate poorly differentiated
crc_eo_2020	P-0007831	P-0007831-T01-IM5	crc_eo_2020	67	Female	NA	NA	NA	NA	Right	II	47.2	TMB-H	MSI-H	Moderately differentiated
crc_eo_2020	P-0006136	P-0006136-T01-IM5	crc_eo_2020	75	Female	1:DECEASED	9.99343	1:PROGRESSED	6.4	Left	II	4.9	TMB-L	MSS	Moderate poorly differentiated
crc_eo_2020	P-0006138	P-0006138-T01-IM5	crc_eo_2020	42	Male	1:DECEASED	23.4057	1:PROGRESSED	7	Right	IV	3.9	TMB-L	MSS	Moderately differentiated
crc_eo_2020	P-0008746	P-0008746-T01-IM5	crc_eo_2020	67	Female	NA	NA	1:PROGRESSED	7.5	Right	II	48.2	TMB-H	MSI-H	Moderately differentiated
crc_eo_2020	P-0006181	P-0006181-T01-IM5	crc_eo_2020	61	Male	1:DECEASED	16.3333	1:PROGRESSED	14.1	Left	II	7.9	TMB-L	MSS	Moderately differentiated
crc_eo_2020	P-0006183	P-0006183-T01-IM5	crc_eo_2020	60	Male	0:LIVING	47.7975	NA	NA	Right	II	8.9	TMB-H	MSS	Moderate poorly differentiated
crc_eo_2020	P-0006184	P-0006184-T01-IM5	crc_eo_2020	57	Male	0:LIVING	77.2189	0:DiseaseFree	77.2189	Left	II	3.9	TMB-L	MSS	Poorly differentiated
crc_msk_2017	P-0006202	P-0006202-T01-IM5	crc_msk_2017	25	Male	1:DECEASED	3.43	NA	NA	Left	IV	11.7446	TMB-H	MSS	NA
coadread_dfci_2016	coadread_dfci_2016_1791	coadread_dfci_2016_1791	coadread_dfci_2016	68	Male	NA	NA	NA	NA	Right	III	43.5	TMB-H	MSI-H	Poorly differentiated
crc_msk_2017	P-0006213	P-0006213-T01-IM5	crc_msk_2017	47	Male	1:DECEASED	51.6	NA	NA	Right	IV	8.80848	TMB-L	MSS	Moderately differentiated
crc_eo_2020	P-0006219	P-0006219-T01-IM5	crc_eo_2020	61	Female	1:DECEASED	41.979	1:PROGRESSED	13.2	Left	IV	5.9	TMB-L	MSS	Moderately differentiated
crc_eo_2020	P-0006225	P-0006225-T01-IM5	crc_eo_2020	60	Male	1:DECEASED	12.952	NA	NA	Left	III	5.9	TMB-L	MSS	Moderately differentiated
crc_eo_2020	P-0006230	P-0006230-T01-IM5	crc_eo_2020	40	Female	0:LIVING	32.4786	NA	NA	Left	IV	7.9	TMB-L	MSS	Moderately differentiated
crc_eo_2020	P-0006261	P-0006261-T01-IM5	crc_eo_2020	51	Female	0:LIVING	121.598	NA	NA	Left	III	3.9	TMB-L	MSS	Moderately differentiated
crc_eo_2020	P-0006271	P-0006271-T01-IM5	crc_eo_2020	46	Male	1:DECEASED	34.7798	NA	NA	Left	IV	3	TMB-L	MSS	Moderately differentiated
crc_eo_2020	P-0006272	P-0006272-T01-IM5	crc_eo_2020	71	Male	1:DECEASED	11.407	1:PROGRESSED	5.5	Right	III	1	TMB-L	MSS	Moderately differentiated
crc_eo_2020	P-0006275	P-0006275-T01-IM5	crc_eo_2020	45	Male	0:LIVING	43.7541	NA	NA	Left	III	3.9	TMB-L	MSS	Moderately differentiated
crc_eo_2020	P-0006287	P-0006287-T01-IM5	crc_eo_2020	55	Female	1:DECEASED	65.5161	NA	NA	Left	III	7.9	TMB-L	MSS	Moderately differentiated
crc_eo_2020	P-0006306	P-0006306-T01-IM5	crc_eo_2020	51	Male	0:LIVING	47.666	NA	NA	Left	III	4.9	TMB-L	MSS	Moderately differentiated
crc_eo_2020	P-0006316	P-0006316-T01-IM5	crc_eo_2020	60	Female	0:LIVING	11.144	NA	NA	Left	IV	6.9	TMB-L	MSS	Moderately differentiated
crc_eo_2020	P-0006317	P-0006317-T01-IM5	crc_eo_2020	55	Male	1:DECEASED	12.5247	1:PROGRESSED	2.6	Left	IV	10.8	TMB-H	MSS	NA
crc_eo_2020	P-0006329	P-0006329-T01-IM5	crc_eo_2020	56	Male	0:LIVING	33.9579	NA	NA	Left	IV	11.8	TMB-H	MSS	Moderately differentiated
crc_eo_2020	P-0006345	P-0006345-T01-IM5	crc_eo_2020	72	Female	0:LIVING	33.6949	NA	NA	Right	IV	11.8	TMB-H	MSS	Moderately differentiated
crc_eo_2020	P-0006359	P-0006359-T01-IM5	crc_eo_2020	60	Female	NA	NA	NA	NA	Left	III	4.9	TMB-L	MSS	Moderately differentiated
crc_eo_2020	P-0010308	P-0010308-T01-IM5	crc_eo_2020	67	Female	NA	NA	NA	NA	Right	II	37.4	TMB-H	MSI-H	Poorly differentiated
crc_eo_2020	P-0006390	P-0006390-T01-IM5	crc_eo_2020	50	Female	1:DECEASED	25.5095	1:PROGRESSED	8.4	Left	IV	3	TMB-L	MSS	Moderate poorly differentiated
crc_msk_2017	P-0006394	P-0006394-T01-IM5	crc_msk_2017	47	Female	0:LIVING	8.9	NA	NA	Left	II	5.87232	TMB-L	MSS	Moderately differentiated
crc_apc_impact_2020	P-0006405	P-0006405-T01-IM5	crc_apc_impact_2020	50	Female	1:DECEASED	39.4	1:PROGRESSED	5.5	Left	IV	4.8936	TMB-L	MSS	Moderately differentiated
crc_eo_2020	P-0006434	P-0006434-T01-IM5	crc_eo_2020	67	Female	0:LIVING	42.998	1:PROGRESSED	29.1	Left	IV	9.8	TMB-H	MSS	Moderately differentiated
crc_eo_2020	P-0006444	P-0006444-T02-IM5	crc_eo_2020	46	Female	0:LIVING	19	NA	NA	Left	II	3.9	TMB-L	MSS	Moderately differentiated
crc_eo_2020	P-0006460	P-0006460-T01-IM5	crc_eo_2020	60	Male	1:DECEASED	3.12295	1:PROGRESSED	1.1	Left	III	5.9	TMB-L	MSS	Moderately differentiated
crc_eo_2020	P-0006468	P-0006468-T02-IM5	crc_eo_2020	62	Male	1:DECEASED	45.4635	NA	NA	Left	IV	4.9	TMB-L	MSS	Poorly differentiated
crc_eo_2020	P-0006469	P-0006469-T01-IM5	crc_eo_2020	65	Male	1:DECEASED	29.4543	1:PROGRESSED	17.5	Left	III	6.9	TMB-L	MSS	Moderately differentiated
crc_eo_2020	P-0006512	P-0006512-T01-IM5	crc_eo_2020	62	Female	1:DECEASED	31.3609	1:PROGRESSED	12.7	Left	IV	7.9	TMB-L	MSS	Moderately differentiated
crc_eo_2020	P-0006548	P-0006548-T01-IM5	crc_eo_2020	44	Female	NA	NA	NA	NA	Left	II	10.8	TMB-H	MSS	Poorly differentiated
crc_eo_2020	P-0006559	P-0006559-T01-IM5	crc_eo_2020	68	Female	NA	NA	NA	NA	Left	IV	5.9	TMB-L	MSS	Moderately differentiated
crc_eo_2020	P-0006564	P-0006564-T01-IM5	crc_eo_2020	58	Male	0:LIVING	49.4083	NA	NA	Left	IV	3	TMB-L	MSS	Moderately differentiated
crc_eo_2020	P-0006575	P-0006575-T01-IM5	crc_eo_2020	49	Female	0:LIVING	178.337	NA	NA	Left	IV	6.9	TMB-L	MSS	Moderately differentiated
crc_eo_2020	P-0006581	P-0006581-T01-IM5	crc_eo_2020	78	Male	1:DECEASED	34.9441	NA	NA	Right	IV	9.8	TMB-H	MSS	Moderately differentiated
crc_eo_2020	P-0006587	P-0006587-T01-IM5	crc_eo_2020	50	Male	1:DECEASED	31.4924	NA	NA	Right	IV	10.8	TMB-H	MSS	Moderate poorly differentiated
crc_apc_impact_2020	P-0006589	P-0006589-T01-IM5	crc_apc_impact_2020	23	Male	0:LIVING	41.1	1:PROGRESSED	17.4	Left	IV	3.91488	TMB-L	MSS	Moderately differentiated
crc_eo_2020	P-0006592	P-0006592-T01-IM5	crc_eo_2020	51	Male	0:LIVING	67.4885	NA	NA	Left	IV	3	TMB-L	MSS	Moderately differentiated
crc_eo_2020	P-0006608	P-0006608-T01-IM5	crc_eo_2020	47	Female	0:LIVING	83.2347	NA	NA	Left	IV	9.8	TMB-H	MSS	Moderately differentiated
crc_eo_2020	P-0006612	P-0006612-T01-IM5	crc_eo_2020	70	Female	NA	NA	NA	NA	Right	III	356.1	TMB-H	NA	Moderate poorly differentiated
crc_eo_2020	P-0006616	P-0006616-T01-IM5	crc_eo_2020	50	Male	1:DECEASED	14.2669	NA	NA	Right	IV	5.9	TMB-L	MSS	Poorly differentiated
crc_eo_2020	P-0006636	P-0006636-T01-IM5	crc_eo_2020	75	Female	1:DECEASED	11.5385	1:PROGRESSED	6.5	Left	III	3.9	TMB-L	MSS	Moderately differentiated
crc_eo_2020	P-0006646	P-0006646-T01-IM5	crc_eo_2020	67	Male	1:DECEASED	52.0381	NA	NA	Left	IV	4.9	TMB-L	MSS	Moderately differentiated
crc_eo_2020	P-0006647	P-0006647-T01-IM5	crc_eo_2020	52	Male	1:DECEASED	25.5424	NA	NA	Left	IV	4.9	TMB-L	MSS	Moderately differentiated
crc_eo_2020	P-0006649	P-0006649-T01-IM5	crc_eo_2020	69	Male	0:LIVING	49.9343	NA	NA	Left	IV	13.8	TMB-H	MSS	Moderately differentiated
crc_eo_2020	P-0006657	P-0006657-T01-IM5	crc_eo_2020	49	Male	1:DECEASED	34.5825	NA	NA	Left	IV	5.9	TMB-L	MSS	Moderately differentiated
crc_eo_2020	P-0006658	P-0006658-T01-IM5	crc_eo_2020	64	Male	1:DECEASED	86.9165	NA	NA	Left	IV	1	TMB-L	MSS	Moderately differentiated
crc_eo_2020	P-0006659	P-0006659-T01-IM5	crc_eo_2020	49	Male	1:DECEASED	61.7357	NA	NA	Left	IV	8.9	TMB-H	MSS	Moderately differentiated
crc_eo_2020	P-0006669	P-0006669-T01-IM5	crc_eo_2020	42	Male	0:LIVING	8.25115	0:DiseaseFree	7.9	Left	IV	4.9	TMB-L	MSS	Moderately differentiated
crc_eo_2020	P-0006680	P-0006680-T01-IM5	crc_eo_2020	80	Female	NA	NA	NA	NA	Left	II	3.9	TMB-L	MSS	Moderately differentiated
crc_eo_2020	P-0006681	P-0006681-T01-IM5	crc_eo_2020	56	Male	0:LIVING	149.869	NA	NA	Left	II	3.9	TMB-L	MSS	Moderately differentiated
crc_eo_2020	P-0006683	P-0006683-T01-IM5	crc_eo_2020	56	Male	NA	NA	NA	NA	Left	IV	5.9	TMB-L	MSS	Moderately differentiated
crc_eo_2020	P-0006685	P-0006685-T01-IM5	crc_eo_2020	57	Male	1:DECEASED	36.3905	NA	NA	Left	IV	4.9	TMB-L	MSS	Moderately differentiated
crc_eo_2020	P-0006686	P-0006686-T01-IM5	crc_eo_2020	58	Male	0:LIVING	71.0717	NA	NA	Right	II	6.9	TMB-L	MSS	Moderately differentiated
crc_eo_2020	P-0006687	P-0006687-T01-IM5	crc_eo_2020	53	Female	0:LIVING	48.6851	NA	NA	Left	IV	3.9	TMB-L	MSS	Moderately differentiated
crc_eo_2020	P-0006693	P-0006693-T01-IM5	crc_eo_2020	35	Male	0:LIVING	23.2413	NA	NA	Right	IV	6.9	TMB-L	MSS	Moderately differentiated
crc_eo_2020	P-0006701	P-0006701-T01-IM5	crc_eo_2020	55	Male	0:LIVING	52.6298	NA	NA	Left	III	4.9	TMB-L	MSS	Moderately differentiated
crc_eo_2020	P-0006704	P-0006704-T01-IM5	crc_eo_2020	44	Female	0:LIVING	47.9947	NA	NA	Right	III	8.9	TMB-H	MSS	Moderately differentiated
crc_eo_2020	P-0006706	P-0006706-T01-IM5	crc_eo_2020	48	Male	0:LIVING	148.784	NA	NA	Left	III	6.9	TMB-L	MSS	Moderately differentiated
crc_eo_2020	P-0006707	P-0006707-T01-IM5	crc_eo_2020	54	Male	0:LIVING	67.2913	NA	NA	Left	IV	4.9	TMB-L	MSS	Moderately differentiated
crc_eo_2020	P-0006708	P-0006708-T01-IM5	crc_eo_2020	31	Female	1:DECEASED	29.2899	NA	NA	Left	IV	9.8	TMB-H	MSS	Well differentiated
crc_eo_2020	P-0006711	P-0006711-T01-IM5	crc_eo_2020	66	Female	0:LIVING	63.215	NA	NA	Left	IV	4.9	TMB-L	MSS	Moderately differentiated
crc_eo_2020	P-0006715	P-0006715-T01-IM5	crc_eo_2020	43	Male	1:DECEASED	42.1433	NA	NA	Left	IV	5.9	TMB-L	MSS	Moderately differentiated
crc_eo_2020	P-0006717	P-0006717-T01-IM5	crc_eo_2020	64	Female	0:LIVING	56.2459	NA	NA	Right	IV	3	TMB-L	MSS	Moderately differentiated
rectal_msk_2019	P-0006721	P-0006721-T01-IM5	rectal_msk_2019	51	Female	NA	NA	NA	NA	Left	NA	3.91488	TMB-L	MSS	NA
crc_eo_2020	P-0006726	P-0006726-T01-IM5	crc_eo_2020	48	Female	0:LIVING	51.8409	NA	NA	Left	IV	4.9	TMB-L	MSS	Moderately differentiated
crc_eo_2020	P-0006729	P-0006729-T01-IM5	crc_eo_2020	53	Female	1:DECEASED	48.7179	NA	NA	Left	IV	3.9	TMB-L	MSS	Moderately differentiated
crc_eo_2020	P-0006730	P-0006730-T01-IM5	crc_eo_2020	56	Female	1:DECEASED	7.23208	1:PROGRESSED	4	Right	IV	5.9	TMB-L	MSS	Poorly differentiated
crc_eo_2020	P-0006735	P-0006735-T01-IM5	crc_eo_2020	69	Male	1:DECEASED	48.3892	NA	NA	Left	II	3.9	TMB-L	MSS	Moderate poorly differentiated
crc_eo_2020	P-0006737	P-0006737-T01-IM5	crc_eo_2020	39	Male	1:DECEASED	55.6542	NA	NA	Left	IV	3	TMB-L	MSS	Moderately differentiated
crc_eo_2020	P-0006740	P-0006740-T01-IM5	crc_eo_2020	65	Female	1:DECEASED	63.2479	NA	NA	Right	IV	3.9	TMB-L	MSS	Poorly differentiated
crc_eo_2020	P-0006743	P-0006743-T01-IM5	crc_eo_2020	31	Female	1:DECEASED	62.952	NA	NA	Left	IV	5.9	TMB-L	MSS	Moderately differentiated
crc_eo_2020	P-0006744	P-0006744-T01-IM5	crc_eo_2020	50	Male	0:LIVING	56.9362	NA	NA	Left	III	5.9	TMB-L	MSS	Moderately differentiated
crc_eo_2020	P-0006750	P-0006750-T01-IM5	crc_eo_2020	48	Male	0:LIVING	38.6259	NA	NA	Left	IV	4.9	TMB-L	MSS	Moderately differentiated
coadread_dfci_2016	coadread_dfci_2016_197	coadread_dfci_2016_197	coadread_dfci_2016	68	Female	NA	NA	NA	NA	Right	II	56	TMB-H	MSI-H	Well differentiated
crc_eo_2020	P-0006758	P-0006758-T01-IM5	crc_eo_2020	47	Male	NA	NA	1:PROGRESSED	25.6	Right	IV	25.6	TMB-H	MSS	Moderately differentiated
crc_eo_2020	P-0006759	P-0006759-T01-IM5	crc_eo_2020	51	Male	0:LIVING	130.835	NA	NA	Left	IV	6.9	TMB-L	MSS	Moderately differentiated
crc_eo_2020	P-0006761	P-0006761-T01-IM5	crc_eo_2020	46	Female	0:LIVING	104.405	NA	NA	Left	IV	8.9	TMB-H	MSS	Moderately differentiated
crc_eo_2020	P-0006763	P-0006763-T01-IM5	crc_eo_2020	57	Male	0:LIVING	224.063	NA	NA	Left	IV	5.9	TMB-L	MSS	Moderately differentiated
crc_eo_2020	P-0006764	P-0006764-T01-IM5	crc_eo_2020	57	Female	1:DECEASED	71.1045	NA	NA	NA	IV	2	TMB-L	MSS	Moderately differentiated
crc_apc_impact_2020	P-0006766	P-0006766-T01-IM5	crc_apc_impact_2020	49	Female	0:LIVING	61.2	1:PROGRESSED	33.9	Left	III	2.93616	TMB-L	MSS	Moderately differentiated
crc_eo_2020	P-0006770	P-0006770-T01-IM5	crc_eo_2020	45	Male	0:LIVING	44.0828	NA	NA	Left	IV	6.9	TMB-L	MSS	Poorly differentiated
crc_eo_2020	P-0006778	P-0006778-T01-IM5	crc_eo_2020	68	Female	0:LIVING	46.9099	NA	NA	Right	IV	4.9	TMB-L	MSS	Moderately differentiated
crc_eo_2020	P-0006794	P-0006794-T01-IM5	crc_eo_2020	63	Female	0:LIVING	99.5398	NA	NA	Left	IV	5.9	TMB-L	MSS	Moderately differentiated
crc_eo_2020	P-0006813	P-0006813-T01-IM5	crc_eo_2020	58	Female	1:DECEASED	31.4924	NA	NA	Left	IV	5.9	TMB-L	MSS	Moderately differentiated
crc_eo_2020	P-0006816	P-0006816-T01-IM5	crc_eo_2020	55	Female	1:DECEASED	26.8902	NA	NA	Left	II	11.8	TMB-H	MSS	Moderately differentiated
crc_eo_2020	P-0006819	P-0006819-T02-IM5	crc_eo_2020	59	Male	0:LIVING	120.513	NA	NA	Left	II	8.9	TMB-H	MSS	Moderately differentiated
crc_eo_2020	P-0006821	P-0006821-T01-IM5	crc_eo_2020	68	Male	0:LIVING	84.4181	NA	NA	Left	IV	5.9	TMB-L	MSS	Moderately differentiated
crc_eo_2020	P-0006822	P-0006822-T01-IM5	crc_eo_2020	46	Male	1:DECEASED	105.786	NA	NA	Left	IV	6.9	TMB-L	MSS	Poorly differentiated
crc_eo_2020	P-0006825	P-0006825-T01-IM5	crc_eo_2020	78	Male	1:DECEASED	27.712	1:PROGRESSED	20.1	Right	III	3	TMB-L	MSS	Moderately differentiated
crc_eo_2020	P-0006835	P-0006835-T01-IM5	crc_eo_2020	28	Female	1:DECEASED	46.9099	NA	NA	Left	IV	2	TMB-L	MSS	Moderately differentiated
crc_eo_2020	P-0006853	P-0006853-T01-IM5	crc_eo_2020	62	Female	1:DECEASED	28.0736	NA	NA	Left	IV	3.9	TMB-L	MSS	Moderately differentiated
crc_eo_2020	P-0006860	P-0006860-T01-IM5	crc_eo_2020	64	Female	1:DECEASED	12.952	1:PROGRESSED	3	Left	IV	7.9	TMB-L	MSS	Moderately differentiated
crc_eo_2020	P-0006861	P-0006861-T01-IM5	crc_eo_2020	83	Female	0:LIVING	56.1144	NA	NA	Left	IV	6.9	TMB-L	MSS	Moderately differentiated
coadread_dfci_2016	coadread_dfci_2016_1241	coadread_dfci_2016_1241	coadread_dfci_2016	68	Female	NA	NA	NA	NA	Right	II	58.3	TMB-H	MSI-H	Well differentiated
crc_eo_2020	P-0006864	P-0006864-T01-IM5	crc_eo_2020	51	Female	0:LIVING	46.9099	NA	NA	Right	IV	2	TMB-L	MSS	Moderately differentiated
crc_msk_2017	P-0006865	P-0006865-T01-IM5	crc_msk_2017	37	Male	0:LIVING	22.33	NA	NA	Left	III	1.95744	TMB-L	MSS	Poorly differentiated
crc_msk_2017	P-0006867	P-0006867-T01-IM5	crc_msk_2017	43	Female	0:LIVING	28.63	NA	NA	Left	II	1.95744	TMB-L	NA	NA
crc_eo_2020	P-0006872	P-0006872-T01-IM5	crc_eo_2020	50	Male	NA	NA	NA	NA	Left	IV	5.9	TMB-L	MSS	Moderately differentiated
crc_eo_2020	P-0006887	P-0006887-T01-IM5	crc_eo_2020	69	Female	1:DECEASED	16.4366	1:PROGRESSED	5.6	Left	IV	6.9	TMB-L	MSS	Moderately differentiated
crc_eo_2020	P-0006888	P-0006888-T01-IM5	crc_eo_2020	46	Female	0:LIVING	53.4188	1:PROGRESSED	6	Right	IV	12.8	TMB-H	MSS	Poorly differentiated
crc_eo_2020	P-0006889	P-0006889-T01-IM5	crc_eo_2020	61	Female	0:LIVING	57.5937	NA	NA	Left	III	6.9	TMB-L	MSS	Moderately differentiated
crc_eo_2020	P-0006890	P-0006890-T01-IM5	crc_eo_2020	73	Female	1:DECEASED	12.2288	1:PROGRESSED	5.4	Left	IV	4.9	TMB-L	MSS	Moderately differentiated
crc_eo_2020	P-0006906	P-0006906-T01-IM5	crc_eo_2020	75	Female	0:LIVING	92.7022	NA	NA	Right	IV	9.8	TMB-H	MSS	Moderately differentiated
crc_eo_2020	P-0006909	P-0006909-T01-IM5	crc_eo_2020	83	Male	NA	NA	NA	NA	Left	II	7.9	TMB-L	MSS	Moderately differentiated
crc_eo_2020	P-0006933	P-0006933-T01-IM5	crc_eo_2020	51	Female	1:DECEASED	60.0263	1:PROGRESSED	15.4	Left	IV	4.9	TMB-L	MSS	Moderately differentiated
crc_eo_2020	P-0006936	P-0006936-T01-IM5	crc_eo_2020	51	Male	1:DECEASED	108.941	NA	NA	Right	IV	3	TMB-L	MSS	Moderately differentiated
crc_eo_2020	P-0002455	P-0002455-T01-IM3	crc_eo_2020	68	Female	NA	NA	1:PROGRESSED	3.9	Right	III	91.4	TMB-H	MSI-H	Poorly differentiated
crc_eo_2020	P-0006967	P-0006967-T01-IM5	crc_eo_2020	46	Female	NA	NA	NA	NA	Left	IV	2	TMB-L	MSS	Moderately differentiated
crc_eo_2020	P-0006968	P-0006968-T01-IM5	crc_eo_2020	76	Female	0:LIVING	24.2932	NA	NA	Left	III	7.9	TMB-L	MSS	Moderately differentiated
crc_eo_2020	P-0006978	P-0006978-T01-IM5	crc_eo_2020	54	Female	0:LIVING	95.8909	NA	NA	Left	IV	11.8	TMB-H	MSS	Moderately differentiated
crc_apc_impact_2020	P-0006981	P-0006981-T01-IM5	crc_apc_impact_2020	39	Male	1:DECEASED	22.9	1:PROGRESSED	19.8	Left	IV	2.93616	TMB-L	MSS	Poorly differentiated
crc_eo_2020	P-0006983	P-0006983-T01-IM5	crc_eo_2020	63	Male	1:DECEASED	43.2939	NA	NA	Left	III	3.9	TMB-L	MSS	Moderately differentiated
crc_eo_2020	P-0006999	P-0006999-T02-IM5	crc_eo_2020	57	Female	1:DECEASED	187.245	NA	NA	Right	IV	4.9	TMB-L	MSS	Moderately differentiated
crc_eo_2020	P-0007012	P-0007012-T01-IM5	crc_eo_2020	58	Male	1:DECEASED	28.3037	NA	NA	Left	IV	8.9	TMB-H	MSS	Moderately differentiated
crc_eo_2020	P-0007035	P-0007035-T01-IM5	crc_eo_2020	67	Female	0:LIVING	86.4234	NA	NA	Left	IV	6.9	TMB-L	MSS	Moderately differentiated
crc_eo_2020	P-0007036	P-0007036-T01-IM5	crc_eo_2020	57	Female	0:LIVING	113.872	NA	NA	Left	IV	5.9	TMB-L	MSS	Moderately differentiated
crc_eo_2020	P-0007039	P-0007039-T01-IM5	crc_eo_2020	44	Female	1:DECEASED	49.1453	NA	NA	Left	IV	4.9	TMB-L	MSS	Moderately differentiated
coadread_dfci_2016	coadread_dfci_2016_3503	coadread_dfci_2016_3503	coadread_dfci_2016	68	Male	NA	NA	NA	NA	Right	II	32.3	TMB-H	MSI-H	Well differentiated
crc_msk_2017	P-0007066	P-0007066-T01-IM5	crc_msk_2017	41	Male	0:LIVING	28.53	NA	NA	Left	IV	3.91488	TMB-L	MSS	Moderately differentiated
crc_apc_impact_2020	P-0007069	P-0007069-T01-IM5	crc_apc_impact_2020	49	Female	1:DECEASED	25.5	1:PROGRESSED	8.4	Right	IV	6.85104	TMB-L	MSS	Moderately differentiated
crc_eo_2020	P-0007070	P-0007070-T01-IM5	crc_eo_2020	70	Male	0:LIVING	51.5122	NA	NA	Right	III	3.9	TMB-L	MSS	Moderately differentiated
crc_eo_2020	P-0007079	P-0007079-T01-IM5	crc_eo_2020	67	Male	0:LIVING	53.5832	NA	NA	Left	II	6.9	TMB-L	MSS	Moderately differentiated
crc_eo_2020	P-0007080	P-0007080-T02-IM5	crc_eo_2020	54	Female	0:LIVING	109.467	NA	NA	Left	III	6.9	TMB-L	MSS	Moderately differentiated
crc_eo_2020	P-0007081	P-0007081-T02-IM5	crc_eo_2020	44	Male	1:DECEASED	51.8738	NA	NA	Left	IV	3	TMB-L	MSS	Moderately differentiated
crc_eo_2020	P-0007085	P-0007085-T02-IM5	crc_eo_2020	72	Female	0:LIVING	70.0197	NA	NA	Left	I	5.9	TMB-L	MSS	Moderately differentiated
crc_eo_2020	P-0007090	P-0007090-T02-IM5	crc_eo_2020	47	Male	1:DECEASED	56.4103	NA	NA	Left	IV	4.9	TMB-L	MSS	Moderately differentiated
crc_eo_2020	P-0007092	P-0007092-T01-IM5	crc_eo_2020	48	Male	0:LIVING	62.3274	NA	NA	Left	III	5.9	TMB-L	MSS	Moderately differentiated
crc_eo_2020	P-0007097	P-0007097-T01-IM5	crc_eo_2020	45	Female	1:DECEASED	51.9066	NA	NA	Left	II	7.9	TMB-L	MSS	Moderately differentiated
crc_eo_2020	P-0007112	P-0007112-T01-IM5	crc_eo_2020	45	Male	0:LIVING	26	NA	NA	Left	IV	5.9	TMB-L	MSS	Moderately differentiated
crc_eo_2020	P-0007115	P-0007115-T01-IM5	crc_eo_2020	43	Female	NA	NA	NA	NA	Right	IV	7.9	TMB-L	MSS	Moderately differentiated
crc_eo_2020	P-0007120	P-0007120-T01-IM5	crc_eo_2020	54	Male	1:DECEASED	11.67	NA	NA	Right	III	3	TMB-L	MSS	Poorly differentiated
crc_eo_2020	P-0007126	P-0007126-T01-IM5	crc_eo_2020	46	Male	0:LIVING	84.6811	NA	NA	Left	III	7.9	TMB-L	MSS	Moderately differentiated
crc_eo_2020	P-0007128	P-0007128-T01-IM5	crc_eo_2020	70	Female	0:LIVING	151.479	NA	NA	Left	IV	10.8	TMB-H	MSS	Moderately differentiated
crc_eo_2020	P-0007132	P-0007132-T01-IM5	crc_eo_2020	66	Male	0:LIVING	135.733	NA	NA	Left	I	10.8	TMB-H	MSS	Moderately differentiated
crc_eo_2020	P-0007133	P-0007133-T01-IM5	crc_eo_2020	58	Female	0:LIVING	135.93	NA	NA	Right	IV	4.9	TMB-L	MSS	Moderately differentiated
crc_eo_2020	P-0007135	P-0007135-T02-IM6	crc_eo_2020	37	Male	0:LIVING	82.6759	NA	NA	Left	IV	7	TMB-L	MSS	Moderately differentiated
crc_eo_2020	P-0007136	P-0007136-T02-IM6	crc_eo_2020	41	Female	0:LIVING	24.359	NA	NA	Right	IV	8.8	TMB-L	MSS	Moderately differentiated
crc_eo_2020	P-0007140	P-0007140-T01-IM5	crc_eo_2020	67	Male	1:DECEASED	55.8843	NA	NA	Left	II	9.8	TMB-H	MSS	Moderately differentiated
crc_msk_2017	P-0007144	P-0007144-T01-IM5	crc_msk_2017	34	Male	0:LIVING	32.8	NA	NA	Right	IV	18.5957	TMB-H	MSS	Moderate poorly differentiated
crc_eo_2020	P-0014143	P-0014143-T01-IM5	crc_eo_2020	68	Female	NA	NA	NA	NA	Right	IV	52.1	TMB-H	MSI-H	Poorly differentiated
crc_eo_2020	P-0007162	P-0007162-T01-IM5	crc_eo_2020	69	Male	0:LIVING	60.9139	NA	NA	Left	IV	5.9	TMB-L	MSS	Moderately differentiated
crc_eo_2020	P-0007168	P-0007168-T01-IM5	crc_eo_2020	67	Female	0:LIVING	57.6923	NA	NA	Left	IV	7.9	TMB-L	MSS	Moderately differentiated
crc_eo_2020	P-0007169	P-0007169-T01-IM5	crc_eo_2020	75	Male	NA	NA	NA	NA	Left	I	8.9	TMB-H	MSS	Moderately differentiated
crc_msk_2017	P-0007171	P-0007171-T01-IM5	crc_msk_2017	48	Female	0:LIVING	23.33	NA	NA	Left	III	0.97872	TMB-L	NA	Moderately differentiated
crc_eo_2020	P-0007175	P-0007175-T02-IM6	crc_eo_2020	47	Female	0:LIVING	101.512	NA	NA	Left	IV	5.3	TMB-L	MSS	Moderately differentiated
crc_eo_2020	P-0007177	P-0007177-T01-IM5	crc_eo_2020	64	Female	0:LIVING	97.3044	NA	NA	Right	IV	4.9	TMB-L	MSS	Moderately differentiated
crc_eo_2020	P-0007180	P-0007180-T01-IM5	crc_eo_2020	48	Male	0:LIVING	70.6114	NA	NA	Left	IV	3.9	TMB-L	MSS	Moderately differentiated
crc_eo_2020	P-0007181	P-0007181-T01-IM5	crc_eo_2020	46	Male	0:LIVING	181.328	NA	NA	Left	IV	5.9	TMB-L	MSS	Moderately differentiated
crc_eo_2020	P-0007185	P-0007185-T01-IM5	crc_eo_2020	50	Male	1:DECEASED	84.6483	NA	NA	Left	IV	11.8	TMB-H	MSS	Moderately differentiated
crc_msk_2017	P-0007203	P-0007203-T01-IM5	crc_msk_2017	49	Female	0:LIVING	11.77	NA	NA	Right	IV	1.95744	TMB-L	MSS	Poorly differentiated
crc_eo_2020	P-0007207	P-0007207-T01-IM5	crc_eo_2020	70	Female	0:LIVING	45.9566	1:PROGRESSED	18	Left	IV	7.9	TMB-L	MSS	Moderately differentiated
crc_eo_2020	P-0007214	P-0007214-T01-IM5	crc_eo_2020	53	Male	1:DECEASED	15.023	NA	NA	Left	IV	5.9	TMB-L	MSS	NA
crc_eo_2020	P-0007216	P-0007216-T02-IM6	crc_eo_2020	46	Male	0:LIVING	100.822	NA	NA	Right	IV	11.4	TMB-H	MSS	Moderately differentiated
crc_eo_2020	P-0007218	P-0007218-T01-IM5	crc_eo_2020	55	Female	0:LIVING	314.661	NA	NA	Left	III	8.9	TMB-H	MSS	Moderately differentiated
crc_eo_2020	P-0007222	P-0007222-T01-IM5	crc_eo_2020	68	Female	NA	NA	NA	NA	Left	II	8.9	TMB-H	MSS	NA
crc_eo_2020	P-0007226	P-0007226-T01-IM5	crc_eo_2020	43	Male	1:DECEASED	40.664	NA	NA	Left	IV	6.9	TMB-L	MSS	Moderately differentiated
crc_eo_2020	P-0007272	P-0007272-T01-IM5	crc_eo_2020	47	Male	1:DECEASED	42.2748	NA	NA	Right	IV	5.9	TMB-L	MSS	Well differentiated
crc_eo_2020	P-0007279	P-0007279-T01-IM5	crc_eo_2020	37	Male	0:LIVING	78.8955	NA	NA	Left	IV	4.9	TMB-L	MSS	Moderately differentiated
crc_eo_2020	P-0007287	P-0007287-T01-IM5	crc_eo_2020	63	Female	1:DECEASED	54.8981	NA	NA	Right	IV	7.9	TMB-L	MSS	Moderately differentiated
crc_eo_2020	P-0007294	P-0007294-T01-IM5	crc_eo_2020	52	Male	0:LIVING	66.2393	NA	NA	Left	IV	5.9	TMB-L	MSS	Moderately differentiated
crc_eo_2020	P-0007296	P-0007296-T01-IM5	crc_eo_2020	35	NA	NA	NA	NA	NA	NA	NA	88.5	TMB-H	NA	NA
crc_eo_2020	P-0007303	P-0007303-T01-IM5	crc_eo_2020	52	Male	1:DECEASED	40.5983	1:PROGRESSED	11.9	Left	IV	8.9	TMB-H	MSS	Moderately differentiated
crc_eo_2020	P-0007305	P-0007305-T01-IM5	crc_eo_2020	36	Male	0:LIVING	49.1782	NA	NA	Left	IV	5.9	TMB-L	MSS	Moderately differentiated
crc_eo_2020	P-0007315	P-0007315-T01-IM5	crc_eo_2020	53	Female	0:LIVING	79.4872	NA	NA	Left	III	3.9	TMB-L	MSS	Moderately differentiated
crc_eo_2020	P-0007334	P-0007334-T01-IM5	crc_eo_2020	63	Male	0:LIVING	62.3274	NA	NA	Left	IV	4.9	TMB-L	MSS	Moderately differentiated
crc_eo_2020	P-0007342	P-0007342-T01-IM5	crc_eo_2020	33	Female	1:DECEASED	15.9435	1:PROGRESSED	5	Left	IV	5.9	TMB-L	MSS	Poorly differentiated
crc_eo_2020	P-0007357	P-0007357-T01-IM5	crc_eo_2020	50	Male	1:DECEASED	71.5976	NA	NA	Left	II	7.9	TMB-L	MSS	NA
crc_eo_2020	P-0007361	P-0007361-T01-IM5	crc_eo_2020	76	Female	0:LIVING	137.936	NA	NA	Left	IV	7.9	TMB-L	MSS	Moderately differentiated
crc_eo_2020	P-0007365	P-0007365-T01-IM5	crc_eo_2020	45	Female	1:DECEASED	110.651	NA	NA	Left	IV	7.9	TMB-L	MSS	Moderately differentiated
crc_msk_2017	P-0007368	P-0007368-T01-IM5	crc_msk_2017	44	Male	1:DECEASED	70.03	NA	NA	Right	IV	6.85104	TMB-L	NA	Moderately differentiated
crc_eo_2020	P-0007373	P-0007373-T01-IM5	crc_eo_2020	65	Male	0:LIVING	61.407	NA	NA	Left	III	4.9	TMB-L	MSS	Moderately differentiated
crc_apc_impact_2020	P-0007377	P-0007377-T02-IM5	crc_apc_impact_2020	47	Male	1:DECEASED	29.1	1:PROGRESSED	10.8	Left	IV	9.7872	TMB-H	MSS	Moderately differentiated
crc_eo_2020	P-0007380	P-0007380-T01-IM5	crc_eo_2020	57	Male	0:LIVING	97.5345	NA	NA	Left	IV	6.9	TMB-L	MSS	Moderately differentiated
crc_eo_2020	P-0007381	P-0007381-T01-IM5	crc_eo_2020	43	Female	0:LIVING	56.3445	NA	NA	Right	III	5.9	TMB-L	MSS	Moderately differentiated
crc_eo_2020	P-0007389	P-0007389-T01-IM5	crc_eo_2020	51	Female	0:LIVING	87.8041	NA	NA	Left	II	4.9	TMB-L	MSS	Moderately differentiated
crc_eo_2020	P-0007391	P-0007391-T01-IM5	crc_eo_2020	47	Male	1:DECEASED	36.5549	NA	NA	Right	II	7.9	TMB-L	MSS	Poorly differentiated
crc_eo_2020	P-0007405	P-0007405-T01-IM5	crc_eo_2020	53	Male	0:LIVING	76.7587	NA	NA	Right	IV	6.9	TMB-L	MSS	Moderately differentiated
crc_eo_2020	P-0007410	P-0007410-T01-IM5	crc_eo_2020	33	Male	0:LIVING	72.8139	NA	NA	Left	IV	2	TMB-L	MSS	Moderately differentiated
crc_eo_2020	P-0007414	P-0007414-T01-IM5	crc_eo_2020	47	Female	1:DECEASED	48.1262	1:PROGRESSED	9.8	Left	III	2	TMB-L	MSS	Well differentiated
crc_eo_2020	P-0007419	P-0007419-T01-IM5	crc_eo_2020	39	Male	0:LIVING	45.1348	NA	NA	Right	II	3	TMB-L	MSS	Moderately differentiated
crc_eo_2020	P-0007483	P-0007483-T01-IM5	crc_eo_2020	75	Male	1:DECEASED	76.8573	NA	NA	Right	IV	9.8	TMB-H	MSS	Moderately differentiated
crc_eo_2020	P-0007486	P-0007486-T01-IM5	crc_eo_2020	49	Female	1:DECEASED	51.1834	NA	NA	Left	IV	5.9	TMB-L	MSS	Moderately differentiated
crc_eo_2020	P-0007488	P-0007488-T01-IM5	crc_eo_2020	43	Female	0:LIVING	74.0302	NA	NA	Left	IV	3	TMB-L	MSS	Moderately differentiated
crc_eo_2020	P-0007489	P-0007489-T01-IM5	crc_eo_2020	39	Female	0:LIVING	194.247	NA	NA	Left	IV	4.9	TMB-L	MSS	Moderately differentiated
crc_eo_2020	P-0007490	P-0007490-T01-IM5	crc_eo_2020	54	Female	0:LIVING	63.4122	NA	NA	Left	IV	4.9	TMB-L	MSS	Moderately differentiated
crc_eo_2020	P-0007495	P-0007495-T01-IM5	crc_eo_2020	78	Male	NA	NA	NA	NA	Left	I	13.8	TMB-H	MSS	Poorly differentiated
crc_eo_2020	P-0007511	P-0007511-T01-IM5	crc_eo_2020	50	Female	0:LIVING	44.4773	1:PROGRESSED	14.2	Right	IV	9.8	TMB-H	MSS	Moderately differentiated
crc_eo_2020	P-0007541	P-0007541-T01-IM5	crc_eo_2020	69	Male	0:LIVING	35.4701	NA	NA	Right	IV	4.9	TMB-L	MSS	Moderately differentiated
crc_eo_2020	P-0007548	P-0007548-T01-IM5	crc_eo_2020	67	Male	1:DECEASED	13.9382	1:PROGRESSED	11.3	Left	IV	7.9	TMB-L	MSS	Moderate poorly differentiated
crc_eo_2020	P-0007550	P-0007550-T02-IM6	crc_eo_2020	46	Female	0:LIVING	30.7692	NA	NA	Left	IV	3.5	TMB-L	MSS	Moderately differentiated
crc_eo_2020	P-0007554	P-0007554-T01-IM5	crc_eo_2020	57	Female	0:LIVING	90.7298	NA	NA	Right	IV	11.8	TMB-H	MSS	Moderately differentiated
crc_eo_2020	P-0007555	P-0007555-T01-IM5	crc_eo_2020	60	Male	0:LIVING	45.1677	NA	NA	Left	I	3	TMB-L	MSS	Moderately differentiated
crc_eo_2020	P-0007558	P-0007558-T01-IM5	crc_eo_2020	34	Female	0:LIVING	40.8284	NA	NA	Left	IV	NA	NA	MSS	Moderately differentiated
crc_eo_2020	P-0007560	P-0007560-T01-IM5	crc_eo_2020	61	Male	1:DECEASED	36.259	NA	NA	Right	IV	5.9	TMB-L	MSS	Moderately differentiated
crc_eo_2020	P-0007567	P-0007567-T01-IM5	crc_eo_2020	51	Male	1:DECEASED	71.3346	1:PROGRESSED	6.5	Left	III	7.9	TMB-L	MSS	Moderately differentiated
crc_eo_2020	P-0007581	P-0007581-T01-IM5	crc_eo_2020	57	Male	1:DECEASED	52.5312	NA	NA	Left	IV	11.8	TMB-H	MSS	Moderately differentiated
crc_eo_2020	P-0007584	P-0007584-T01-IM5	crc_eo_2020	64	Female	1:DECEASED	129.06	NA	NA	Left	IV	4.9	TMB-L	MSS	Moderately differentiated
crc_eo_2020	P-0007586	P-0007586-T01-IM5	crc_eo_2020	45	Male	1:DECEASED	85.503	NA	NA	Left	IV	3.9	TMB-L	MSS	Moderately differentiated
crc_eo_2020	P-0007588	P-0007588-T01-IM5	crc_eo_2020	46	Female	0:LIVING	84.714	NA	NA	Left	IV	4.9	TMB-L	MSS	Poorly differentiated
crc_eo_2020	P-0007590	P-0007590-T01-IM5	crc_eo_2020	58	Male	1:DECEASED	69.1321	NA	NA	Left	IV	8.9	TMB-H	MSS	Moderately differentiated
crc_eo_2020	P-0007591	P-0007591-T01-IM5	crc_eo_2020	66	Female	1:DECEASED	78.764	NA	NA	Left	IV	5.9	TMB-L	MSS	Moderately differentiated
crc_eo_2020	P-0007592	P-0007592-T01-IM5	crc_eo_2020	51	Male	0:LIVING	72.1893	NA	NA	Right	II	8.9	TMB-H	MSS	Moderately differentiated
crc_eo_2020	P-0007593	P-0007593-T01-IM5	crc_eo_2020	71	Female	0:LIVING	190.27	NA	NA	Left	IV	11.8	TMB-H	MSS	Moderately differentiated
coadread_dfci_2016	coadread_dfci_2016_3641	coadread_dfci_2016_3641	coadread_dfci_2016	68	Female	NA	NA	NA	NA	Right	I	38.3	TMB-H	MSI-H	Well differentiated
crc_eo_2020	P-0007600	P-0007600-T01-IM5	crc_eo_2020	50	Female	1:DECEASED	42.8665	1:PROGRESSED	8.8	Left	IV	4.9	TMB-L	MSS	Moderately differentiated
crc_eo_2020	P-0007602	P-0007602-T01-IM5	crc_eo_2020	65	Male	1:DECEASED	5.55556	1:PROGRESSED	2.6	Right	IV	8.9	TMB-H	MSS	Moderately differentiated
crc_eo_2020	P-0007631	P-0007631-T01-IM5	crc_eo_2020	43	Female	0:LIVING	91.3872	NA	NA	Left	IV	5.9	TMB-L	MSS	Moderately differentiated
crc_eo_2020	P-0007632	P-0007632-T01-IM5	crc_eo_2020	68	Female	0:LIVING	90.8284	NA	NA	Right	IV	7.9	TMB-L	MSS	Moderately differentiated
crc_msk_2017	P-0007637	P-0007637-T01-IM5	crc_msk_2017	49	Male	0:LIVING	22.5	NA	NA	Left	II	0.97872	TMB-L	MSS	Moderately differentiated
crc_eo_2020	P-0007645	P-0007645-T01-IM5	crc_eo_2020	84	Male	1:DECEASED	9.10585	1:PROGRESSED	5.4	Left	IV	5.9	TMB-L	MSS	Moderately differentiated
crc_eo_2020	P-0007654	P-0007654-T01-IM5	crc_eo_2020	49	Male	1:DECEASED	12.6233	NA	NA	Left	III	9.8	TMB-H	MSS	Moderately differentiated
crc_msk_2017	P-0007657	P-0007657-T01-IM5	crc_msk_2017	42	Female	0:LIVING	49.57	NA	NA	Left	II	5.87232	TMB-L	NA	Moderately differentiated
crc_eo_2020	P-0007664	P-0007664-T01-IM5	crc_eo_2020	48	Male	0:LIVING	79.9474	NA	NA	Left	IV	7.9	TMB-L	MSS	Moderately differentiated
crc_eo_2020	P-0007669	P-0007669-T01-IM5	crc_eo_2020	38	Female	0:LIVING	138.067	NA	NA	Left	I	4.9	TMB-L	MSS	Moderately differentiated
crc_eo_2020	P-0007676	P-0007676-T01-IM5	crc_eo_2020	54	Female	0:LIVING	184.451	NA	NA	Left	IV	3	TMB-L	MSS	Moderately differentiated
crc_eo_2020	P-0007683	P-0007683-T01-IM5	crc_eo_2020	54	Male	0:LIVING	48.455	NA	NA	Left	IV	3.9	TMB-L	MSS	Moderate poorly differentiated
crc_eo_2020	P-0007686	P-0007686-T01-IM5	crc_eo_2020	32	Male	1:DECEASED	32.6101	NA	NA	Left	III	4.9	TMB-L	MSS	Moderately differentiated
coadread_dfci_2016	coadread_dfci_2016_2448	coadread_dfci_2016_2448	coadread_dfci_2016	69	Female	NA	NA	NA	NA	Right	II	73.1333	TMB-H	MSI-H	Well differentiated
crc_eo_2020	P-0007691	P-0007691-T01-IM5	crc_eo_2020	44	Female	0:LIVING	28.4681	NA	NA	Left	III	6.9	TMB-L	MSS	Moderately differentiated
crc_eo_2020	P-0007698	P-0007698-T01-IM5	crc_eo_2020	57	Female	0:LIVING	27.7778	1:PROGRESSED	7.5	Right	IV	5.9	TMB-L	MSS	Moderate poorly differentiated
coadread_dfci_2016	coadread_dfci_2016_3202	coadread_dfci_2016_3202	coadread_dfci_2016	69	Male	NA	NA	NA	NA	Right	II	28.9	TMB-H	MSI-H	Well differentiated
crc_eo_2020	P-0007740	P-0007740-T01-IM5	crc_eo_2020	40	Female	NA	NA	NA	NA	Left	IV	4.9	TMB-L	MSS	Moderately differentiated
crc_eo_2020	P-0007746	P-0007746-T01-IM5	crc_eo_2020	65	Female	NA	NA	NA	NA	Left	I	6.9	TMB-L	MSS	NA
crc_eo_2020	P-0007771	P-0007771-T01-IM5	crc_eo_2020	48	Female	1:DECEASED	131.394	NA	NA	Left	IV	4.9	TMB-L	MSS	Moderately differentiated
crc_eo_2020	P-0007774	P-0007774-T01-IM5	crc_eo_2020	73	Male	NA	NA	NA	NA	Left	III	7.9	TMB-L	MSS	Moderately differentiated
crc_eo_2020	P-0007781	P-0007781-T01-IM5	crc_eo_2020	60	Male	0:LIVING	197.107	NA	NA	Left	III	3.9	TMB-L	MSS	Poorly differentiated
crc_eo_2020	P-0007793	P-0007793-T01-IM5	crc_eo_2020	64	Male	1:DECEASED	53.1229	NA	NA	Left	IV	8.9	TMB-H	MSS	Moderately differentiated
crc_eo_2020	P-0007804	P-0007804-T01-IM5	crc_eo_2020	47	Male	NA	NA	NA	NA	Right	IV	9.8	TMB-H	MSS	NA
crc_eo_2020	P-0007809	P-0007809-T01-IM5	crc_eo_2020	70	Male	1:DECEASED	22.288	1:PROGRESSED	14.2	NA	IV	8.9	TMB-H	MSS	NA
crc_nigerian_2020	p_PK_crc_027	s_PK_crc_027_T	crc_nigerian_2020	68	Male	NA	NA	NA	NA	Right	IV	42.1479	TMB-H	MSI-H	Moderately differentiated
crc_eo_2020	P-0007055	P-0007055-T01-IM5	crc_eo_2020	68	Female	NA	NA	NA	NA	Right	II	54.1	TMB-H	MSI-H	Moderate poorly differentiated
coadread_dfci_2016	coadread_dfci_2016_3269	coadread_dfci_2016_3269	coadread_dfci_2016	69	Female	NA	NA	NA	NA	Right	II	40.7667	TMB-H	MSI-H	Poorly differentiated
crc_eo_2020	P-0007860	P-0007860-T01-IM5	crc_eo_2020	55	Male	1:DECEASED	59.2045	NA	NA	Right	IV	1	TMB-L	MSS	Moderately differentiated
crc_msk_2017	P-0007863	P-0007863-T01-IM5	crc_msk_2017	34	Male	1:DECEASED	33.4	NA	NA	Left	IV	4.8936	TMB-L	MSS	Moderate poorly differentiated
crc_eo_2020	P-0007866	P-0007866-T01-IM5	crc_eo_2020	69	Male	0:LIVING	63.3794	NA	NA	Left	IV	6.9	TMB-L	MSS	Poorly differentiated
crc_eo_2020	P-0007868	P-0007868-T01-IM5	crc_eo_2020	54	Male	0:LIVING	140.138	NA	NA	Left	I	7.9	TMB-L	MSS	Moderately differentiated
crc_msk_2017	P-0007869	P-0007869-T01-IM5	crc_msk_2017	49	Female	0:LIVING	45.67	NA	NA	Left	II	3.91488	TMB-L	MSS	Moderately differentiated
crc_eo_2020	P-0007836	P-0007836-T01-IM5	crc_eo_2020	68	Female	NA	NA	NA	NA	Left	III	64.9	TMB-H	MSI-H	Moderately differentiated
crc_eo_2020	P-0007883	P-0007883-T01-IM5	crc_eo_2020	42	Female	0:LIVING	97.7975	NA	NA	Left	III	8.9	TMB-H	MSS	Moderately differentiated
crc_eo_2020	P-0007887	P-0007887-T01-IM5	crc_eo_2020	58	Male	0:LIVING	146.088	NA	NA	Left	IV	9.8	TMB-H	MSS	Moderately differentiated
crc_eo_2020	P-0007889	P-0007889-T01-IM5	crc_eo_2020	48	Male	0:LIVING	160.947	NA	NA	Left	IV	3	TMB-L	MSS	Moderately differentiated
crc_eo_2020	P-0007892	P-0007892-T01-IM5	crc_eo_2020	35	Female	0:LIVING	93.7541	NA	NA	Left	IV	0	TMB-L	MSS	Moderately differentiated
crc_eo_2020	P-0007893	P-0007893-T01-IM5	crc_eo_2020	63	Male	0:LIVING	149.54	NA	NA	Left	IV	5.9	TMB-L	MSS	Moderately differentiated
crc_eo_2020	P-0007909	P-0007909-T01-IM5	crc_eo_2020	61	Male	0:LIVING	188.067	NA	NA	Left	IV	6.9	TMB-L	MSS	Moderately differentiated
crc_eo_2020	P-0007912	P-0007912-T01-IM5	crc_eo_2020	43	Female	0:LIVING	100.296	NA	NA	Left	IV	6.9	TMB-L	MSS	Moderately differentiated
crc_eo_2020	P-0007929	P-0007929-T01-IM5	crc_eo_2020	59	Male	0:LIVING	71.2689	NA	NA	Left	IV	3	TMB-L	MSS	Moderately differentiated
coadread_dfci_2016	coadread_dfci_2016_407	coadread_dfci_2016_407	coadread_dfci_2016	69	Female	NA	NA	NA	NA	Right	II	17.9333	TMB-H	MSI-H	Well differentiated
crc_eo_2020	P-0007975	P-0007975-T01-IM5	crc_eo_2020	71	Male	1:DECEASED	54.7995	1:PROGRESSED	12.1	Left	III	3	TMB-L	MSS	Moderately differentiated
crc_eo_2020	P-0007979	P-0007979-T01-IM5	crc_eo_2020	56	Male	1:DECEASED	6.34451	1:PROGRESSED	1.7	Left	IV	3	TMB-L	MSS	Poorly differentiated
crc_eo_2020	P-0007990	P-0007990-T01-IM5	crc_eo_2020	33	Male	1:DECEASED	9.79619	1:PROGRESSED	3.5	Right	IV	6.9	TMB-L	MSS	Moderately differentiated
crc_eo_2020	P-0007996	P-0007996-T01-IM5	crc_eo_2020	51	Female	0:LIVING	82.4458	NA	NA	Left	I	4.9	TMB-L	MSS	Moderately differentiated
crc_eo_2020	P-0013735	P-0013735-T01-IM5	crc_eo_2020	68	Female	NA	NA	NA	NA	Right	II	35.4	TMB-H	MSI-H	Moderately differentiated
crc_eo_2020	P-0007998	P-0007998-T01-IM5	crc_eo_2020	67	Male	1:DECEASED	23.9645	NA	NA	Right	III	10.8	TMB-H	MSS	Moderate poorly differentiated
crc_eo_2020	P-0007999	P-0007999-T01-IM5	crc_eo_2020	65	Female	1:DECEASED	7.72518	1:PROGRESSED	5.9	Right	III	10.8	TMB-H	MSS	Moderate poorly differentiated
crc_eo_2020	P-0008019	P-0008019-T01-IM5	crc_eo_2020	32	Male	NA	NA	NA	NA	Left	III	6.9	TMB-L	MSS	Moderately differentiated
crc_eo_2020	P-0008022	P-0008022-T02-IM5	crc_eo_2020	50	Male	1:DECEASED	29.2242	NA	NA	Right	IV	6.9	TMB-L	MSS	Moderately differentiated
crc_eo_2020	P-0008031	P-0008031-T01-IM5	crc_eo_2020	44	Male	1:DECEASED	40.2367	NA	NA	Left	IV	4.9	TMB-L	MSS	Moderately differentiated
crc_eo_2020	P-0008042	P-0008042-T01-IM5	crc_eo_2020	42	Male	0:LIVING	66.1407	NA	NA	Left	IV	6.9	TMB-L	MSS	Moderately differentiated
crc_eo_2020	P-0008059	P-0008059-T01-IM5	crc_eo_2020	58	Male	NA	NA	NA	NA	Left	IV	3	TMB-L	MSS	Moderately differentiated
crc_eo_2020	P-0008063	P-0008063-T01-IM5	crc_eo_2020	40	Male	0:LIVING	86.1933	NA	NA	Right	IV	6.9	TMB-L	MSS	Moderately differentiated
rectal_msk_2019	P-0008068	P-0008068-T01-IM5	rectal_msk_2019	49	Female	NA	NA	NA	NA	Left	NA	4.8936	TMB-L	MSS	NA
crc_eo_2020	P-0008075	P-0008075-T01-IM5	crc_eo_2020	29	Female	1:DECEASED	50.9533	NA	NA	Left	IV	4.9	TMB-L	MSS	Moderately differentiated
crc_eo_2020	P-0008079	P-0008079-T01-IM5	crc_eo_2020	59	Male	0:LIVING	109.402	NA	NA	Left	III	6.9	TMB-L	MSS	NA
crc_eo_2020	P-0008083	P-0008083-T01-IM5	crc_eo_2020	64	Male	0:LIVING	86.6864	NA	NA	Right	IV	13.8	TMB-H	MSS	Moderate poorly differentiated
crc_eo_2020	P-0008094	P-0008094-T01-IM5	crc_eo_2020	57	Male	1:DECEASED	105.917	NA	NA	Left	IV	NA	NA	MSS	Moderately differentiated
crc_eo_2020	P-0008095	P-0008095-T01-IM5	crc_eo_2020	74	Female	1:DECEASED	138.067	NA	NA	Left	II	5.9	TMB-L	MSS	Moderately differentiated
crc_eo_2020	P-0008128	P-0008128-T01-IM5	crc_eo_2020	59	Male	0:LIVING	44.4773	NA	NA	Left	IV	5.9	TMB-L	MSS	Moderately differentiated
crc_eo_2020	P-0008133	P-0008133-T01-IM5	crc_eo_2020	55	Male	1:DECEASED	10.4208	1:PROGRESSED	1.9	Right	IV	9.8	TMB-H	MSS	NA
crc_eo_2020	P-0008141	P-0008141-T01-IM5	crc_eo_2020	50	Female	0:LIVING	44.7074	NA	NA	Left	II	3.9	TMB-L	MSS	Moderately differentiated
crc_eo_2020	P-0008159	P-0008159-T01-IM5	crc_eo_2020	57	Female	0:LIVING	10.8153	NA	NA	Left	IV	5.9	TMB-L	MSS	Moderately differentiated
crc_eo_2020	P-0008167	P-0008167-T01-IM5	crc_eo_2020	61	Male	1:DECEASED	147.469	NA	NA	Left	I	5.9	TMB-L	MSS	NA
crc_eo_2020	P-0008173	P-0008173-T01-IM5	crc_eo_2020	60	Male	0:LIVING	46.0552	NA	NA	Left	III	3.9	TMB-L	MSS	Moderately differentiated
coadread_dfci_2016	coadread_dfci_2016_613	coadread_dfci_2016_613	coadread_dfci_2016	69	Male	NA	NA	NA	NA	Right	III	18.2	TMB-H	MSI-H	Poorly differentiated
crc_eo_2020	P-0008226	P-0008226-T02-IM5	crc_eo_2020	27	NA	NA	NA	NA	NA	NA	NA	57.1	TMB-H	NA	NA
crc_eo_2020	P-0008259	P-0008259-T01-IM5	crc_eo_2020	54	Female	0:LIVING	44.313	NA	NA	Left	IV	4.9	TMB-L	MSS	Moderately differentiated
crc_msk_2017	P-0008267	P-0008267-T01-IM5	crc_msk_2017	40	Female	0:LIVING	25.2	NA	NA	Left	IV	4.8936	TMB-L	MSS	Moderate poorly differentiated
crc_eo_2020	P-0008283	P-0008283-T01-IM5	crc_eo_2020	39	Male	0:LIVING	20.5128	1:PROGRESSED	11.6	Left	IV	3.9	TMB-L	MSS	Moderately differentiated
crc_eo_2020	P-0008288	P-0008288-T01-IM5	crc_eo_2020	53	Male	0:LIVING	115.483	NA	NA	Left	IV	3	TMB-L	MSS	NA
crc_eo_2020	P-0008308	P-0008308-T01-IM5	crc_eo_2020	56	Male	1:DECEASED	53.7804	NA	NA	Left	IV	7.9	TMB-L	MSS	Moderately differentiated
coadread_dfci_2016	coadread_dfci_2016_1762	coadread_dfci_2016_1762	coadread_dfci_2016	70	Male	NA	NA	NA	NA	Left	II	31.4333	TMB-H	MSI-H	Well differentiated
crc_eo_2020	P-0008321	P-0008321-T01-IM5	crc_eo_2020	53	Male	1:DECEASED	22.0579	1:PROGRESSED	9.3	Left	IV	6.9	TMB-L	MSS	Poorly differentiated
crc_eo_2020	P-0008343	P-0008343-T01-IM5	crc_eo_2020	59	Female	0:LIVING	148.093	NA	NA	Left	IV	5.9	TMB-L	MSS	Moderate poorly differentiated
crc_eo_2020	P-0008350	P-0008350-T02-IM5	crc_eo_2020	59	Female	1:DECEASED	22.6496	1:PROGRESSED	7.2	Right	III	13.8	TMB-H	MSS	Moderately differentiated
crc_eo_2020	P-0008357	P-0008357-T01-IM5	crc_eo_2020	50	Male	1:DECEASED	49.8685	NA	NA	Left	II	3	TMB-L	MSS	Moderately differentiated
crc_eo_2020	P-0008377	P-0008377-T01-IM5	crc_eo_2020	51	Male	0:LIVING	45.069	NA	NA	Right	IV	8.9	TMB-H	MSS	Moderate poorly differentiated
crc_eo_2020	P-0008396	P-0008396-T01-IM5	crc_eo_2020	71	Male	1:DECEASED	159.369	NA	NA	Left	IV	15.7	TMB-H	MSS	Moderately differentiated
crc_eo_2020	P-0008429	P-0008429-T02-IM5	crc_eo_2020	61	Male	1:DECEASED	10.8481	NA	NA	Left	IV	5.9	TMB-L	MSS	Moderately differentiated
crc_eo_2020	P-0008467	P-0008467-T01-IM5	crc_eo_2020	43	Female	1:DECEASED	16.5352	1:PROGRESSED	4.9	Left	IV	5.9	TMB-L	MSS	Poorly differentiated
crc_eo_2020	P-0008483	P-0008483-T01-IM5	crc_eo_2020	54	Female	1:DECEASED	29.1913	NA	NA	Left	IV	3	TMB-L	MSS	Moderately differentiated
crc_eo_2020	P-0008521	P-0008521-T01-IM5	crc_eo_2020	63	Female	1:DECEASED	7.29783	1:PROGRESSED	2.7	Left	III	8.9	TMB-H	MSS	Moderately differentiated
crc_eo_2020	P-0008529	P-0008529-T01-IM5	crc_eo_2020	50	Female	0:LIVING	31.3281	NA	NA	Right	IV	8.9	TMB-H	MSS	Moderately differentiated
crc_eo_2020	P-0008534	P-0008534-T01-IM5	crc_eo_2020	36	Male	0:LIVING	42.6693	NA	NA	Left	IV	5.9	TMB-L	MSS	Moderately differentiated
crc_eo_2020	P-0008540	P-0008540-T01-IM5	crc_eo_2020	75	Female	0:LIVING	135.01	NA	NA	NA	IV	6.9	TMB-L	MSS	Moderately differentiated
crc_eo_2020	P-0008541	P-0008541-T01-IM5	crc_eo_2020	39	Male	0:LIVING	67.883	NA	NA	Left	III	4.9	TMB-L	MSS	Moderately differentiated
crc_eo_2020	P-0008551	P-0008551-T01-IM5	crc_eo_2020	59	Male	0:LIVING	44.9704	NA	NA	Left	IV	4.9	TMB-L	MSS	Moderate poorly differentiated
crc_eo_2020	P-0008565	P-0008565-T01-IM5	crc_eo_2020	59	Female	1:DECEASED	45.0033	1:PROGRESSED	10.1	Left	IV	12.8	TMB-H	MSS	Moderately differentiated
crc_eo_2020	P-0008579	P-0008579-T01-IM5	crc_eo_2020	74	Female	1:DECEASED	8.54701	1:PROGRESSED	1.3	Left	IV	5.9	TMB-L	MSS	Moderately differentiated
crc_eo_2020	P-0008582	P-0008582-T01-IM5	crc_eo_2020	56	Female	0:LIVING	50.5917	NA	NA	Right	IV	5.9	TMB-L	MSS	Moderately differentiated
crc_eo_2020	P-0008583	P-0008583-T01-IM5	crc_eo_2020	44	Female	1:DECEASED	41.9461	1:PROGRESSED	23.8	Left	IV	2	TMB-L	MSS	Poorly differentiated
crc_eo_2020	P-0008584	P-0008584-T01-IM5	crc_eo_2020	63	Male	0:LIVING	139.086	NA	NA	Left	IV	3.9	TMB-L	MSS	Moderately differentiated
crc_eo_2020	P-0008588	P-0008588-T01-IM5	crc_eo_2020	68	Female	1:DECEASED	38.9546	NA	NA	Left	IV	5.9	TMB-L	MSS	Moderately differentiated
crc_eo_2020	P-0008590	P-0008590-T01-IM5	crc_eo_2020	55	Female	1:DECEASED	65.4832	NA	NA	Right	IV	7.9	TMB-L	MSS	Moderately differentiated
crc_eo_2020	P-0008594	P-0008594-T01-IM5	crc_eo_2020	54	Female	0:LIVING	57.1663	NA	NA	Left	IV	6.9	TMB-L	MSS	Moderately differentiated
crc_eo_2020	P-0008600	P-0008600-T01-IM5	crc_eo_2020	50	Female	1:DECEASED	54.5036	NA	NA	Left	I	4.9	TMB-L	MSS	Moderately differentiated
crc_eo_2020	P-0008651	P-0008651-T01-IM5	crc_eo_2020	52	Female	0:LIVING	46.5812	1:PROGRESSED	6.8	Right	III	6.9	TMB-L	MSS	Moderately differentiated
crc_eo_2020	P-0008652	P-0008652-T01-IM5	crc_eo_2020	48	Female	0:LIVING	15.9106	NA	NA	Left	III	4.9	TMB-L	MSS	Moderately differentiated
crc_eo_2020	P-0008662	P-0008662-T01-IM5	crc_eo_2020	67	Female	NA	NA	NA	NA	Left	II	2	TMB-L	MSS	Moderately differentiated
crc_eo_2020	P-0008671	P-0008671-T01-IM5	crc_eo_2020	51	Male	0:LIVING	119.034	NA	NA	Left	II	3	TMB-L	MSS	Moderately differentiated
crc_eo_2020	P-0008683	P-0008683-T01-IM5	crc_eo_2020	66	Female	0:LIVING	39.8751	NA	NA	Left	IV	3.9	TMB-L	MSS	Moderately differentiated
crc_eo_2020	P-0008690	P-0008690-T01-IM5	crc_eo_2020	67	Male	1:DECEASED	38.33	NA	NA	Right	III	9.8	TMB-H	MSS	Moderately differentiated
crc_eo_2020	P-0014258	P-0014258-T01-IM6	crc_eo_2020	69	Male	NA	NA	1:PROGRESSED	2.6	Left	IV	79.9	TMB-H	MSI-H	Moderate poorly differentiated
crc_eo_2020	P-0008724	P-0008724-T01-IM5	crc_eo_2020	87	Male	1:DECEASED	39.7765	1:PROGRESSED	6.5	Right	IV	5.9	TMB-L	MSS	Moderate poorly differentiated
crc_eo_2020	P-0008727	P-0008727-T01-IM5	crc_eo_2020	59	Female	0:LIVING	151.446	NA	NA	Left	IV	8.9	TMB-H	MSS	Moderately differentiated
coadread_dfci_2016	coadread_dfci_2016_546	coadread_dfci_2016_546	coadread_dfci_2016	70	Male	NA	NA	NA	NA	Right	IV	41.0667	TMB-H	MSI-H	Well differentiated
crc_eo_2020	P-0008735	P-0008735-T01-IM5	crc_eo_2020	61	Female	1:DECEASED	93.3268	NA	NA	Right	IV	9.8	TMB-H	MSS	Moderately differentiated
coadread_dfci_2016	coadread_dfci_2016_2227	coadread_dfci_2016_2227	coadread_dfci_2016	70	Male	NA	NA	NA	NA	Right	NA	19.6667	TMB-H	MSI-H	Well differentiated
coadread_dfci_2016	coadread_dfci_2016_261	coadread_dfci_2016_261	coadread_dfci_2016	70	Female	NA	NA	NA	NA	Right	II	35.4667	TMB-H	MSI-H	Poorly differentiated
crc_eo_2020	P-0008747	P-0008747-T01-IM5	crc_eo_2020	69	Female	0:LIVING	25.9369	1:PROGRESSED	8	Right	IV	3.9	TMB-L	MSS	Poorly differentiated
crc_eo_2020	P-0008753	P-0008753-T01-IM5	crc_eo_2020	60	Male	NA	NA	NA	NA	Left	III	3	TMB-L	MSS	Moderately differentiated
crc_eo_2020	P-0008782	P-0008782-T01-IM5	crc_eo_2020	62	Female	1:DECEASED	4.50362	1:PROGRESSED	2.2	Left	III	10.8	TMB-H	MSS	Moderately differentiated
crc_eo_2020	P-0008819	P-0008819-T01-IM5	crc_eo_2020	64	Male	NA	NA	NA	NA	Left	IV	3.9	TMB-L	MSS	Moderate poorly differentiated
crc_eo_2020	P-0008841	P-0008841-T01-IM5	crc_eo_2020	67	Female	0:LIVING	43.3925	1:PROGRESSED	6.2	Left	IV	3.9	TMB-L	MSS	Moderately differentiated
crc_eo_2020	P-0008853	P-0008853-T01-IM5	crc_eo_2020	63	Male	NA	NA	NA	NA	Left	III	4.9	TMB-L	MSS	Moderately differentiated
crc_eo_2020	P-0008868	P-0008868-T01-IM5	crc_eo_2020	70	Female	1:DECEASED	11.9329	1:PROGRESSED	8.4	Left	IV	3.9	TMB-L	MSS	Moderate poorly differentiated
crc_eo_2020	P-0008875	P-0008875-T01-IM5	crc_eo_2020	75	Male	1:DECEASED	36.1275	1:PROGRESSED	2	Right	III	7.9	TMB-L	MSS	Moderately differentiated
crc_eo_2020	P-0008913	P-0008913-T01-IM5	crc_eo_2020	66	Male	NA	NA	NA	NA	Left	II	4.9	TMB-L	MSS	Moderately differentiated
crc_apc_impact_2020	P-0008940	P-0008940-T01-IM5	crc_apc_impact_2020	31	Male	0:LIVING	11.9	1:PROGRESSED	8.9	Right	IV	0	TMB-L	MSS	Poorly differentiated
crc_eo_2020	P-0008941	P-0008941-T01-IM5	crc_eo_2020	69	Male	NA	NA	NA	NA	Left	I	5.9	TMB-L	MSS	Moderately differentiated
crc_eo_2020	P-0009000	P-0009000-T01-IM5	crc_eo_2020	62	Male	0:LIVING	44.1157	NA	NA	Left	IV	5.9	TMB-L	MSS	Moderately differentiated
rectal_msk_2022	P-0009009	P-0009009-T01-IM5	rectal_msk_2022	75	Male	0:LIVING	69.9869	0:DiseaseFree	69.9869	NA	II	NA	NA	MSS	NA
crc_eo_2020	P-0009012	P-0009012-T01-IM5	crc_eo_2020	72	Male	1:DECEASED	15.6805	1:PROGRESSED	5.7	Left	III	7.9	TMB-L	MSS	Moderately differentiated
rectal_msk_2019	P-0009013	P-0009013-T01-IM5	rectal_msk_2019	45	Male	NA	NA	NA	NA	Left	NA	0	TMB-L	MSS	NA
crc_eo_2020	P-0009016	P-0009016-T01-IM5	crc_eo_2020	39	Female	1:DECEASED	15.7791	1:PROGRESSED	7.7	Left	IV	4.9	TMB-L	MSS	Moderately differentiated
crc_eo_2020	P-0009053	P-0009053-T01-IM5	crc_eo_2020	69	Female	1:DECEASED	6.18014	1:PROGRESSED	5	Left	IV	4.9	TMB-L	MSS	Moderately differentiated
crc_eo_2020	P-0009058	P-0009058-T01-IM5	crc_eo_2020	51	Female	0:LIVING	63.1821	NA	NA	Left	IV	6.9	TMB-L	MSS	Moderately differentiated
crc_eo_2020	P-0009059	P-0009059-T01-IM5	crc_eo_2020	39	Female	1:DECEASED	10.5194	1:PROGRESSED	4.5	Right	IV	1	TMB-L	MSS	Poorly differentiated
crc_msk_2017	P-0009062	P-0009062-T01-IM5	crc_msk_2017	41	Male	0:LIVING	26.07	NA	NA	Left	IV	3.91488	TMB-L	MSS	Moderately differentiated
crc_eo_2020	P-0009114	P-0009114-T01-IM5	crc_eo_2020	49	Male	NA	NA	NA	NA	Left	III	4.9	TMB-L	MSS	Moderately differentiated
crc_eo_2020	P-0009121	P-0009121-T01-IM5	crc_eo_2020	46	Male	1:DECEASED	12.5575	NA	NA	Left	III	2	TMB-L	MSS	Poorly differentiated
crc_msk_2017	P-0009139	P-0009139-T01-IM5	crc_msk_2017	30	Male	0:LIVING	8.27	NA	NA	Left	III	2.93616	TMB-L	MSS	Moderately differentiated
crc_eo_2020	P-0009142	P-0009142-T01-IM5	crc_eo_2020	58	Male	0:LIVING	48.9152	NA	NA	Left	IV	6.9	TMB-L	MSS	Moderately differentiated
crc_eo_2020	P-0009145	P-0009145-T02-IM5	crc_eo_2020	55	Female	0:LIVING	41.5845	NA	NA	Left	III	2	TMB-L	MSS	Moderately differentiated
crc_eo_2020	P-0009149	P-0009149-T01-IM5	crc_eo_2020	64	Male	0:LIVING	43.6226	NA	NA	Left	III	7.9	TMB-L	MSS	Moderately differentiated
crc_eo_2020	P-0004954	P-0004954-T01-IM5	crc_eo_2020	70	Male	NA	NA	NA	NA	Right	II	40.3	TMB-H	MSI-H	Poorly differentiated
crc_eo_2020	P-0009163	P-0009163-T01-IM5	crc_eo_2020	65	Male	1:DECEASED	40.7627	NA	NA	Left	II	6.9	TMB-L	MSS	NA
crc_eo_2020	P-0009167	P-0009167-T01-IM5	crc_eo_2020	54	Male	0:LIVING	25.6739	1:PROGRESSED	11.7	Left	IV	4.9	TMB-L	MSS	Moderately differentiated
crc_msk_2017	P-0009169	P-0009169-T01-IM5	crc_msk_2017	32	Male	1:DECEASED	23.03	NA	NA	Right	IV	4.8936	TMB-L	MSS	Moderately differentiated
crc_eo_2020	P-0009170	P-0009170-T01-IM5	crc_eo_2020	52	Female	1:DECEASED	3.81328	NA	NA	Left	IV	2	TMB-L	MSS	Poorly differentiated
crc_eo_2020	P-0009185	P-0009185-T01-IM5	crc_eo_2020	69	Male	1:DECEASED	54.5365	NA	NA	Left	IV	4.9	TMB-L	MSS	Moderately differentiated
crc_eo_2020	P-0009192	P-0009192-T01-IM5	crc_eo_2020	48	Female	0:LIVING	22.1893	1:PROGRESSED	4.6	Left	III	7.9	TMB-L	MSS	Moderately differentiated
crc_eo_2020	P-0009200	P-0009200-T01-IM5	crc_eo_2020	64	Female	1:DECEASED	1.90664	1:PROGRESSED	1.1	Left	IV	3.9	TMB-L	MSS	Moderately differentiated
crc_eo_2020	P-0009224	P-0009224-T02-IM5	crc_eo_2020	41	Male	0:LIVING	40.5325	NA	NA	Left	IV	6.9	TMB-L	MSS	Moderately differentiated
crc_apc_impact_2020	P-0009252	P-0009252-T01-IM5	crc_apc_impact_2020	28	Male	1:DECEASED	7.9	1:PROGRESSED	2.6	Right	III	2.93616	TMB-L	MSS	Poorly differentiated
crc_eo_2020	P-0009294	P-0009294-T01-IM5	crc_eo_2020	62	Female	1:DECEASED	84.0565	NA	NA	Left	IV	5.9	TMB-L	MSS	Poorly differentiated
crc_eo_2020	P-0009302	P-0009302-T01-IM5	crc_eo_2020	44	Male	1:DECEASED	28.4352	NA	NA	Left	IV	3	TMB-L	MSS	Poorly differentiated
crc_eo_2020	P-0009303	P-0009303-T01-IM5	crc_eo_2020	64	Male	1:DECEASED	18.7048	NA	NA	Left	IV	7.9	TMB-L	MSS	Moderate poorly differentiated
crc_eo_2020	P-0009305	P-0009305-T01-IM5	crc_eo_2020	48	Female	0:LIVING	39.8093	NA	NA	Left	IV	6.9	TMB-L	MSS	Moderately differentiated
crc_eo_2020	P-0009341	P-0009341-T01-IM5	crc_eo_2020	40	Female	0:LIVING	36.7521	NA	NA	Left	III	3.9	TMB-L	MSS	Moderately differentiated
crc_eo_2020	P-0009355	P-0009355-T01-IM5	crc_eo_2020	60	Female	1:DECEASED	13.3794	1:PROGRESSED	7.4	Left	IV	3	TMB-L	MSS	Moderately differentiated
crc_eo_2020	P-0009362	P-0009362-T01-IM5	crc_eo_2020	69	Male	0:LIVING	47.9619	NA	NA	Left	IV	8.9	TMB-H	MSS	Moderately differentiated
crc_eo_2020	P-0009363	P-0009363-T01-IM5	crc_eo_2020	61	Female	1:DECEASED	18.7705	NA	NA	Left	IV	6.9	TMB-L	MSS	Moderately differentiated
crc_eo_2020	P-0009377	P-0009377-T01-IM5	crc_eo_2020	65	Male	0:LIVING	122.748	NA	NA	Left	IV	3.9	TMB-L	MSS	Moderately differentiated
coadread_dfci_2016	coadread_dfci_2016_3263	coadread_dfci_2016_3263	coadread_dfci_2016	70	Female	NA	NA	NA	NA	Right	II	52.6333	TMB-H	MSI-H	Poorly differentiated
crc_eo_2020	P-0009418	P-0009418-T01-IM5	crc_eo_2020	71	Male	0:LIVING	73.2742	NA	NA	Right	III	7.9	TMB-L	MSS	Moderately differentiated
crc_eo_2020	P-0009433	P-0009433-T01-IM5	crc_eo_2020	47	Female	1:DECEASED	31.3281	NA	NA	Left	IV	5.9	TMB-L	MSS	Moderately differentiated
crc_eo_2020	P-0009445	P-0009445-T01-IM5	crc_eo_2020	53	Male	0:LIVING	43.1624	NA	NA	Left	IV	4.9	TMB-L	MSS	Moderately differentiated
crc_eo_2020	P-0009464	P-0009464-T01-IM5	crc_eo_2020	57	Female	0:LIVING	72.6167	NA	NA	Left	III	6.9	TMB-L	MSS	Moderately differentiated
rectal_msk_2019	P-0009488	P-0009488-T01-IM5	rectal_msk_2019	47	Female	NA	NA	NA	NA	Left	NA	6.85104	TMB-L	MSS	NA
crc_eo_2020	P-0009561	P-0009561-T01-IM5	crc_eo_2020	58	Male	0:LIVING	51.8738	1:PROGRESSED	14.7	Right	III	6.9	TMB-L	MSS	Moderately differentiated
crc_eo_2020	P-0009617	P-0009617-T01-IM5	crc_eo_2020	52	Female	0:LIVING	31.1966	NA	NA	Right	IV	7.9	TMB-L	MSS	Moderately differentiated
crc_eo_2020	P-0009645	P-0009645-T01-IM5	crc_eo_2020	70	Male	0:LIVING	54.405	NA	NA	Right	III	5.9	TMB-L	MSS	Moderately differentiated
crc_eo_2020	P-0009650	P-0009650-T01-IM5	crc_eo_2020	29	Male	1:DECEASED	28.7311	NA	NA	Left	IV	3	TMB-L	MSS	Moderately differentiated
crc_eo_2020	P-0009690	P-0009690-T01-IM5	crc_eo_2020	33	Male	0:LIVING	52.0381	NA	NA	Left	III	9.8	TMB-H	MSS	Moderately differentiated
crc_eo_2020	P-0009703	P-0009703-T01-IM5	crc_eo_2020	71	Female	1:DECEASED	9.27022	1:PROGRESSED	2.3	Left	IV	3	TMB-L	MSS	Moderately differentiated
crc_eo_2020	P-0009707	P-0009707-T01-IM5	crc_eo_2020	52	Male	0:LIVING	81.2952	NA	NA	Left	IV	3	TMB-L	MSS	Moderately differentiated
crc_eo_2020	P-0009712	P-0009712-T01-IM5	crc_eo_2020	48	Male	1:DECEASED	15.7462	NA	NA	Left	III	5.9	TMB-L	MSS	Poorly differentiated
crc_eo_2020	P-0009716	P-0009716-T01-IM5	crc_eo_2020	65	Female	1:DECEASED	30.9665	NA	NA	Right	III	6.9	TMB-L	MSS	Poorly differentiated
crc_eo_2020	P-0009741	P-0009741-T01-IM5	crc_eo_2020	63	Male	0:LIVING	127.548	NA	NA	Left	IV	5.9	TMB-L	MSS	Moderately differentiated
crc_eo_2020	P-0009751	P-0009751-T01-IM5	crc_eo_2020	37	Female	0:LIVING	18.7377	1:PROGRESSED	7.9	Left	IV	5.9	TMB-L	MSS	Moderately differentiated
crc_eo_2020	P-0009757	P-0009757-T01-IM5	crc_eo_2020	63	Female	1:DECEASED	9.79619	1:PROGRESSED	3	Right	IV	3.9	TMB-L	MSS	Well differentiated
crc_eo_2020	P-0009760	P-0009760-T01-IM5	crc_eo_2020	40	Female	1:DECEASED	21.6634	1:PROGRESSED	8.9	Left	IV	4.9	TMB-L	MSS	Poorly differentiated
crc_eo_2020	P-0009798	P-0009798-T01-IM5	crc_eo_2020	39	Male	0:LIVING	42.2419	NA	NA	Left	III	8.9	TMB-H	MSS	Moderately differentiated
crc_eo_2020	P-0009826	P-0009826-T01-IM5	crc_eo_2020	57	Female	0:LIVING	59.6647	NA	NA	Left	IV	2	TMB-L	MSS	Moderately differentiated
crc_eo_2020	P-0010798	P-0010798-T01-IM5	crc_eo_2020	70	Male	NA	NA	NA	NA	Right	III	24.6	TMB-H	MSI-H	Moderately differentiated
crc_eo_2020	P-0009838	P-0009838-T01-IM5	crc_eo_2020	38	Female	NA	NA	NA	NA	Left	III	3	TMB-L	MSS	Moderately differentiated
crc_eo_2020	P-0009842	P-0009842-T01-IM5	crc_eo_2020	60	Female	0:LIVING	67.8172	NA	NA	Left	IV	7.9	TMB-L	MSS	Moderately differentiated
crc_eo_2020	P-0009850	P-0009850-T01-IM5	crc_eo_2020	51	Female	0:LIVING	58.6456	NA	NA	Left	III	7.9	TMB-L	MSS	Poorly differentiated
crc_eo_2020	P-0009851	P-0009851-T01-IM5	crc_eo_2020	43	Female	NA	NA	NA	NA	Left	II	6.9	TMB-L	MSS	Moderately differentiated
crc_eo_2020	P-0009863	P-0009863-T01-IM5	crc_eo_2020	49	Female	1:DECEASED	4.33925	1:PROGRESSED	2.3	Left	IV	7.9	TMB-L	MSS	Poorly differentiated
crc_eo_2020	P-0009871	P-0009871-T01-IM5	crc_eo_2020	63	Male	1:DECEASED	24.3918	NA	NA	Left	IV	5.9	TMB-L	MSS	Moderately differentiated
crc_eo_2020	P-0009902	P-0009902-T01-IM5	crc_eo_2020	46	Female	0:LIVING	63.0506	NA	NA	Right	IV	6.9	TMB-L	MSS	Moderately differentiated
crc_eo_2020	P-0009903	P-0009903-T01-IM5	crc_eo_2020	68	Male	0:LIVING	203.353	NA	NA	NA	IV	4.9	TMB-L	MSS	Moderately differentiated
crc_eo_2020	P-0009905	P-0009905-T01-IM5	crc_eo_2020	60	Female	0:LIVING	14.2012	1:PROGRESSED	8.3	Right	IV	6.9	TMB-L	MSS	Moderate poorly differentiated
crc_eo_2020	P-0009949	P-0009949-T01-IM5	crc_eo_2020	52	Female	0:LIVING	41.3215	1:PROGRESSED	9.3	Left	III	6.9	TMB-L	MSS	Moderately differentiated
crc_eo_2020	P-0009954	P-0009954-T01-IM5	crc_eo_2020	53	Female	0:LIVING	42.0447	NA	NA	Right	IV	6.9	TMB-L	MSS	Moderately differentiated
coad_cptac_2019	05CO044	05CO044	coad_cptac_2019	71	Female	0:LIVING	30	0:DiseaseFree	30	Left	II	82.1667	TMB-H	MSI-H	NA
crc_eo_2020	P-0009971	P-0009971-T01-IM5	crc_eo_2020	44	Male	1:DECEASED	21.6963	NA	NA	Left	III	14.8	TMB-H	MSS	Moderately differentiated
crc_eo_2020	P-0009972	P-0009972-T01-IM5	crc_eo_2020	36	Male	0:LIVING	31.9527	NA	NA	Left	IV	3.9	TMB-L	MSS	Moderately differentiated
crc_eo_2020	P-0009993	P-0009993-T01-IM5	crc_eo_2020	69	Male	0:LIVING	102.334	NA	NA	Left	IV	3.9	TMB-L	MSS	Moderately differentiated
crc_eo_2020	P-0010007	P-0010007-T01-IM5	crc_eo_2020	56	Female	1:DECEASED	20.4799	1:PROGRESSED	10.9	Right	IV	7.9	TMB-L	MSS	Moderately differentiated
crc_msk_2017	P-0010009	P-0010009-T01-IM5	crc_msk_2017	35	Male	0:LIVING	85.4	NA	NA	NA	IV	2.93616	TMB-L	MSS	NA
crc_eo_2020	P-0010014	P-0010014-T01-IM5	crc_eo_2020	50	Male	1:DECEASED	131.295	NA	NA	Left	IV	3	TMB-L	MSS	Moderately differentiated
crc_eo_2020	P-0010018	P-0010018-T01-IM5	crc_eo_2020	66	Female	0:LIVING	98.3892	NA	NA	Left	II	5.9	TMB-L	MSS	Moderately differentiated
crc_eo_2020	P-0010020	P-0010020-T01-IM5	crc_eo_2020	54	Female	0:LIVING	253.978	NA	NA	Left	IV	12.8	TMB-H	MSS	Moderately differentiated
crc_eo_2020	P-0010022	P-0010022-T01-IM5	crc_eo_2020	57	Female	NA	NA	NA	NA	Right	III	8.9	TMB-H	MSS	Moderately differentiated
crc_eo_2020	P-0010044	P-0010044-T01-IM5	crc_eo_2020	58	Female	0:LIVING	48.7508	NA	NA	Left	IV	6.9	TMB-L	MSS	Moderately differentiated
crc_eo_2020	P-0010049	P-0010049-T01-IM5	crc_eo_2020	49	Female	0:LIVING	1	NA	NA	Left	II	3	TMB-L	MSS	Moderately differentiated
crc_eo_2020	P-0010062	P-0010062-T01-IM5	crc_eo_2020	45	Female	1:DECEASED	27.9093	NA	NA	Right	IV	5.9	TMB-L	MSS	Moderately differentiated
crc_eo_2020	P-0010074	P-0010074-T01-IM5	crc_eo_2020	49	Female	0:LIVING	145.135	NA	NA	Left	IV	3.9	TMB-L	MSS	Moderately differentiated
crc_apc_impact_2020	P-0010098	P-0010098-T01-IM5	crc_apc_impact_2020	53	Male	1:DECEASED	30.7	1:PROGRESSED	5.3	Left	IV	11.7446	TMB-H	MSS	Moderately differentiated
crc_eo_2020	P-0010112	P-0010112-T01-IM5	crc_eo_2020	34	Female	NA	NA	NA	NA	Right	II	7.9	TMB-L	MSS	Moderately differentiated
crc_eo_2020	P-0010118	P-0010118-T01-IM5	crc_eo_2020	48	NA	NA	NA	1:PROGRESSED	7.9	Left	NA	3.9	TMB-L	NA	NA
crc_eo_2020	P-0010125	P-0010125-T01-IM5	crc_eo_2020	68	Female	1:DECEASED	1.21631	NA	NA	Left	III	14.8	TMB-H	MSS	Poorly differentiated
crc_eo_2020	P-0010134	P-0010134-T01-IM5	crc_eo_2020	57	Female	0:LIVING	19.1321	1:PROGRESSED	4.2	Left	IV	3.9	TMB-L	MSS	Moderately differentiated
crc_eo_2020	P-0010138	P-0010138-T01-IM5	crc_eo_2020	43	Female	0:LIVING	37.0809	NA	NA	Left	III	3.9	TMB-L	MSS	Moderately differentiated
crc_eo_2020	P-0010139	P-0010139-T01-IM5	crc_eo_2020	37	Male	0:LIVING	13.7081	1:PROGRESSED	7.3	Right	IV	7.9	TMB-L	MSS	Poorly differentiated
crc_eo_2020	P-0010141	P-0010141-T01-IM5	crc_eo_2020	57	Female	1:DECEASED	65.8448	NA	NA	Left	IV	4.9	TMB-L	MSS	Moderately differentiated
crc_apc_impact_2020	P-0010146	P-0010146-T01-IM5	crc_apc_impact_2020	45	Female	1:DECEASED	17.7	1:PROGRESSED	10.8	Left	IV	6.85104	TMB-L	MSS	Moderately differentiated
crc_eo_2020	P-0010147	P-0010147-T01-IM5	crc_eo_2020	53	Female	1:DECEASED	14.6943	NA	NA	Right	III	7.9	TMB-L	MSS	Moderate poorly differentiated
crc_eo_2020	P-0010159	P-0010159-T01-IM5	crc_eo_2020	76	Male	NA	NA	NA	NA	Left	II	8.9	TMB-H	MSS	Moderately differentiated
crc_eo_2020	P-0010160	P-0010160-T01-IM5	crc_eo_2020	65	Male	NA	NA	NA	NA	Right	II	4.9	TMB-L	MSS	Moderately differentiated
coadread_dfci_2016	coadread_dfci_2016_345	coadread_dfci_2016_345	coadread_dfci_2016	70	Female	NA	NA	NA	NA	Right	II	46.4333	TMB-H	MSI-H	Well differentiated
crc_eo_2020	P-0010180	P-0010180-T01-IM5	crc_eo_2020	57	Male	0:LIVING	117.258	NA	NA	Left	IV	3	TMB-L	MSS	Moderately differentiated
crc_eo_2020	P-0010203	P-0010203-T01-IM5	crc_eo_2020	33	Female	1:DECEASED	38.3958	NA	NA	Left	IV	7.9	TMB-L	MSS	Moderately differentiated
crc_msk_2017	P-0010207	P-0010207-T01-IM5	crc_msk_2017	41	Male	0:LIVING	20.67	NA	NA	Left	III	3.91488	TMB-L	MSS	Moderately differentiated
crc_eo_2020	P-0010219	P-0010219-T01-IM5	crc_eo_2020	65	Male	1:DECEASED	23.8659	1:PROGRESSED	8.4	Left	IV	6.9	TMB-L	MSS	Moderately differentiated
crc_eo_2020	P-0010238	P-0010238-T01-IM5	crc_eo_2020	47	Female	1:DECEASED	72.7811	NA	NA	Left	IV	7.9	TMB-L	MSS	Moderately differentiated
crc_eo_2020	P-0010243	P-0010243-T01-IM5	crc_eo_2020	31	Male	NA	NA	NA	NA	Left	III	4.9	TMB-L	MSS	Moderately differentiated
crc_eo_2020	P-0010268	P-0010268-T01-IM5	crc_eo_2020	32	Male	1:DECEASED	16.9625	1:PROGRESSED	7.9	Left	IV	10.8	TMB-H	MSS	Poorly differentiated
coadread_dfci_2016	coadread_dfci_2016_3653	coadread_dfci_2016_3653	coadread_dfci_2016	70	Female	NA	NA	NA	NA	Right	I	15.2	TMB-H	MSI-H	Well differentiated
coadread_dfci_2016	coadread_dfci_2016_3676	coadread_dfci_2016_3676	coadread_dfci_2016	70	Female	NA	NA	NA	NA	Right	II	25.4	TMB-H	MSI-H	Well differentiated
crc_eo_2020	P-0010330	P-0010330-T01-IM5	crc_eo_2020	74	Male	0:LIVING	40.6312	NA	NA	Left	IV	9.8	TMB-H	MSS	Moderately differentiated
crc_eo_2020	P-0010342	P-0010342-T01-IM5	crc_eo_2020	55	Male	1:DECEASED	15.4175	1:PROGRESSED	6.7	Left	IV	6.9	TMB-L	MSS	Moderately differentiated
crc_apc_impact_2020	P-0010343	P-0010343-T01-IM5	crc_apc_impact_2020	49	Male	0:LIVING	34.5	1:PROGRESSED	5.8	Left	IV	2.93616	TMB-L	MSS	Moderately differentiated
crc_eo_2020	P-0010350	P-0010350-T01-IM5	crc_eo_2020	58	Female	1:DECEASED	14.1683	1:PROGRESSED	6.3	Left	IV	7.9	TMB-L	MSS	Poorly differentiated
crc_eo_2020	P-0010352	P-0010352-T01-IM5	crc_eo_2020	53	Female	0:LIVING	27.0874	1:PROGRESSED	15.9	Left	IV	6.9	TMB-L	MSS	Moderately differentiated
crc_eo_2020	P-0010360	P-0010360-T01-IM5	crc_eo_2020	67	Male	NA	NA	NA	NA	Left	IV	5.9	TMB-L	MSS	NA
crc_eo_2020	P-0010363	P-0010363-T01-IM5	crc_eo_2020	64	Female	0:LIVING	50.2959	NA	NA	Right	IV	5.9	TMB-L	MSS	Moderately differentiated
crc_msk_2017	P-0010364	P-0010364-T01-IM5	crc_msk_2017	49	Female	0:LIVING	47.73	NA	NA	Left	IV	4.8936	TMB-L	MSS	NA
crc_eo_2020	P-0010365	P-0010365-T01-IM5	crc_eo_2020	32	Female	0:LIVING	14.4313	NA	NA	Left	IV	6.9	TMB-L	MSS	Moderately differentiated
crc_eo_2020	P-0010367	P-0010367-T01-IM5	crc_eo_2020	44	Male	0:LIVING	58.021	NA	NA	Left	IV	6.9	TMB-L	MSS	Moderately differentiated
crc_eo_2020	P-0010393	P-0010393-T01-IM5	crc_eo_2020	44	Male	0:LIVING	151.151	NA	NA	Left	IV	5.9	TMB-L	MSS	Moderately differentiated
crc_eo_2020	P-0010406	P-0010406-T01-IM5	crc_eo_2020	46	Female	1:DECEASED	22.025	NA	NA	Left	IV	3.9	TMB-L	MSS	Poorly differentiated
crc_eo_2020	P-0010407	P-0010407-T01-IM5	crc_eo_2020	47	Male	1:DECEASED	41.3872	1:PROGRESSED	10.6	Left	IV	13.8	TMB-H	MSS	Moderately differentiated
crc_eo_2020	P-0010422	P-0010422-T01-IM5	crc_eo_2020	83	Male	0:LIVING	41.5516	1:PROGRESSED	1.7	Left	III	6.9	TMB-L	MSS	Moderate poorly differentiated
crc_eo_2020	P-0010425	P-0010425-T01-IM5	crc_eo_2020	65	Male	0:LIVING	49.3754	1:PROGRESSED	7.9	Left	III	4.9	TMB-L	MSS	Moderately differentiated
crc_eo_2020	P-0010428	P-0010428-T01-IM5	crc_eo_2020	65	Female	1:DECEASED	34.188	NA	NA	Right	IV	5.9	TMB-L	MSS	Moderately differentiated
crc_eo_2020	P-0010432	P-0010432-T01-IM5	crc_eo_2020	48	Male	NA	NA	1:PROGRESSED	8.5	Left	III	5.9	TMB-L	MSS	Moderately differentiated
bowel_colitis_msk_2022	P-0010497	P-0010497-T01-IM5	bowel_colitis_msk_2022	29	Female	NA	NA	NA	NA	Left	III	15.6595	TMB-H	MSS	Poorly differentiated
crc_eo_2020	P-0010499	P-0010499-T01-IM5	crc_eo_2020	63	Male	NA	NA	1:PROGRESSED	3.8	Left	III	153.5	TMB-H	NA	Poorly differentiated
crc_eo_2020	P-0010504	P-0010504-T01-IM5	crc_eo_2020	45	NA	NA	NA	NA	NA	NA	NA	106.2	TMB-H	NA	NA
crc_eo_2020	P-0010506	P-0010506-T01-IM5	crc_eo_2020	66	Male	0:LIVING	39.7436	NA	NA	Left	III	6.9	TMB-L	MSS	Poorly differentiated
crc_eo_2020	P-0010509	P-0010509-T01-IM5	crc_eo_2020	58	Male	1:DECEASED	59.073	NA	NA	Right	IV	7.9	TMB-L	MSS	Moderately differentiated
crc_eo_2020	P-0010512	P-0010512-T01-IM5	crc_eo_2020	50	Female	0:LIVING	40.7627	1:PROGRESSED	15.4	Left	IV	5.9	TMB-L	MSS	Moderately differentiated
crc_eo_2020	P-0010513	P-0010513-T01-IM5	crc_eo_2020	51	Female	0:LIVING	94.6088	NA	NA	Left	III	5.9	TMB-L	MSS	Moderately differentiated
crc_eo_2020	P-0010535	P-0010535-T01-IM5	crc_eo_2020	49	Male	0:LIVING	45.1677	NA	NA	Left	IV	8.9	TMB-H	MSS	Moderately differentiated
rectal_msk_2019	P-0010555	P-0010555-T02-IM5	rectal_msk_2019	65	Male	NA	NA	NA	NA	Left	NA	6.85104	TMB-L	MSS	NA
crc_eo_2020	P-0010581	P-0010581-T01-IM5	crc_eo_2020	71	Male	NA	NA	1:PROGRESSED	8.6	Right	III	66.9	TMB-H	MSI-H	Poorly differentiated
rectal_msk_2022	P-0028266	P-0028266-T01-IM6	rectal_msk_2022	71	Male	NA	NA	NA	NA	NA	I	123.758	TMB-H	MSI-H	NA
crc_eo_2020	P-0010599	P-0010599-T01-IM5	crc_eo_2020	56	Male	0:LIVING	44.1815	NA	NA	Left	IV	5.9	TMB-L	MSS	Moderately differentiated
crc_eo_2020	P-0010627	P-0010627-T01-IM5	crc_eo_2020	61	Female	1:DECEASED	9.10585	1:PROGRESSED	5	Left	II	7.9	TMB-L	MSS	Moderately differentiated
crc_msk_2017	P-0010665	P-0010665-T01-IM5	crc_msk_2017	48	Female	0:LIVING	142.33	NA	NA	Left	II	7.82976	TMB-L	NA	Moderately differentiated
crc_eo_2020	P-0010673	P-0010673-T01-IM5	crc_eo_2020	51	Male	0:LIVING	41.0256	NA	NA	Right	IV	5.9	TMB-L	MSS	Moderately differentiated
crc_eo_2020	P-0010680	P-0010680-T01-IM5	crc_eo_2020	58	Female	1:DECEASED	49.6055	NA	NA	Right	IV	13.8	TMB-H	MSS	Moderate poorly differentiated
crc_apc_impact_2020	P-0010710	P-0010710-T01-IM5	crc_apc_impact_2020	27	Male	1:DECEASED	15	1:PROGRESSED	9.4	Right	IV	5.87232	TMB-L	NA	Poorly differentiated
crc_eo_2020	P-0010734	P-0010734-T01-IM5	crc_eo_2020	55	Male	0:LIVING	58.1197	NA	NA	Left	IV	6.9	TMB-L	MSS	Moderately differentiated
crc_apc_impact_2020	P-0010742	P-0010742-T01-IM5	crc_apc_impact_2020	49	Female	1:DECEASED	41.2	1:PROGRESSED	8.7	Left	IV	4.8936	TMB-L	MSS	Poorly differentiated
crc_eo_2020	P-0010749	P-0010749-T01-IM5	crc_eo_2020	70	Female	0:LIVING	42.2667	NA	NA	Left	III	5.9	TMB-L	MSS	Moderately differentiated
crc_eo_2020	P-0010751	P-0010751-T01-IM5	crc_eo_2020	62	Female	0:LIVING	89.7436	NA	NA	Left	III	5.9	TMB-L	MSS	Moderately differentiated
crc_eo_2020	P-0010781	P-0010781-T01-IM5	crc_eo_2020	35	Male	1:DECEASED	15.8448	1:PROGRESSED	6.7	Right	III	4.9	TMB-L	MSS	Poorly differentiated
rectal_msk_2022	P-00JM114	P-00JM114-T01-IM5	rectal_msk_2022	71	Female	0:LIVING	66.2393	0:DiseaseFree	66.2393	NA	III	97.3951	TMB-H	MSI-H	NA
coadread_dfci_2016	coadread_dfci_2016_1222	coadread_dfci_2016_1222	coadread_dfci_2016	72	Female	NA	NA	NA	NA	Right	II	47.9667	TMB-H	MSI-H	Well differentiated
crc_eo_2020	P-0010832	P-0010832-T01-IM5	crc_eo_2020	25	Female	1:DECEASED	19.8554	NA	NA	Left	IV	5.9	TMB-L	MSS	Moderately differentiated
crc_eo_2020	P-0010861	P-0010861-T01-IM5	crc_eo_2020	38	Female	0:LIVING	46.2196	0:DiseaseFree	46.2196	Left	III	10.8	TMB-H	MSS	Moderately differentiated
crc_eo_2020	P-0010898	P-0010898-T01-IM5	crc_eo_2020	80	Male	0:LIVING	3.28731	NA	NA	Right	IV	13.8	TMB-H	MSS	Moderately differentiated
coadread_dfci_2016	coadread_dfci_2016_293	coadread_dfci_2016_293	coadread_dfci_2016	72	Female	NA	NA	NA	NA	Right	II	40.4667	TMB-H	MSI-H	Poorly differentiated
crc_eo_2020	P-0010932	P-0010932-T01-IM5	crc_eo_2020	56	Female	0:LIVING	40.664	1:PROGRESSED	6.2	Left	IV	3	TMB-L	MSS	Moderate poorly differentiated
bowel_colitis_msk_2022	P-0010951	P-0010951-T01-IM5	bowel_colitis_msk_2022	37	Male	NA	NA	NA	NA	Right	II	5.87232	TMB-L	MSS	Moderately differentiated
crc_eo_2020	P-0010959	P-0010959-T01-IM5	crc_eo_2020	79	Male	NA	NA	NA	NA	Left	I	3	TMB-L	MSS	Moderately differentiated
crc_eo_2020	P-0010960	P-0010960-T01-IM5	crc_eo_2020	69	Female	1:DECEASED	19.1979	NA	NA	Right	IV	10.8	TMB-H	MSS	Poorly differentiated
crc_eo_2020	P-0010965	P-0010965-T01-IM5	crc_eo_2020	64	Male	NA	NA	NA	NA	Left	III	3.9	TMB-L	MSS	Moderately differentiated
crc_eo_2020	P-0010966	P-0010966-T01-IM5	crc_eo_2020	44	Male	1:DECEASED	50.3287	NA	NA	Left	IV	3.9	TMB-L	MSS	Moderately differentiated
crc_eo_2020	P-0010968	P-0010968-T01-IM5	crc_eo_2020	64	Male	0:LIVING	39.2834	NA	NA	Left	III	4.9	TMB-L	MSS	Moderately differentiated
crc_eo_2020	P-0010985	P-0010985-T01-IM5	crc_eo_2020	81	Male	NA	NA	NA	NA	Right	III	9.8	TMB-H	MSS	Moderately differentiated
crc_eo_2020	P-0011014	P-0011014-T01-IM5	crc_eo_2020	65	Male	1:DECEASED	8.08679	NA	NA	Left	IV	2	TMB-L	MSS	Poorly differentiated
crc_eo_2020	P-0011027	P-0011027-T01-IM5	crc_eo_2020	53	Male	NA	NA	NA	NA	Left	III	5.9	TMB-L	MSS	Moderate poorly differentiated
crc_eo_2020	P-0011039	P-0011039-T01-IM5	crc_eo_2020	68	Female	1:DECEASED	29.2899	1:PROGRESSED	8.5	Right	IV	5.9	TMB-L	MSS	Moderately differentiated
coadread_dfci_2016	coadread_dfci_2016_102	coadread_dfci_2016_102	coadread_dfci_2016	73	Female	NA	NA	NA	NA	Right	II	49.5667	TMB-H	MSI-H	Well differentiated
coadread_dfci_2016	coadread_dfci_2016_111	coadread_dfci_2016_111	coadread_dfci_2016	71	Female	NA	NA	NA	NA	Right	I	22.2333	TMB-H	MSI-H	Well differentiated
crc_eo_2020	P-0011074	P-0011074-T01-IM5	crc_eo_2020	80	Male	0:LIVING	34.0237	NA	NA	Left	III	7.9	TMB-L	MSS	Moderately differentiated
crc_eo_2020	P-0011084	P-0011084-T02-IM5	crc_eo_2020	58	Female	0:LIVING	21.8606	NA	NA	Left	IV	5.9	TMB-L	MSS	Moderately differentiated
crc_eo_2020	P-0011108	P-0011108-T01-IM5	crc_eo_2020	69	Female	1:DECEASED	23.1427	1:PROGRESSED	1.6	Right	III	8.9	TMB-H	MSS	Moderately differentiated
crc_eo_2020	P-0011109	P-0011109-T01-IM5	crc_eo_2020	71	Female	0:LIVING	46.8442	NA	NA	Right	IV	8.9	TMB-H	MSS	Poorly differentiated
crc_eo_2020	P-0011110	P-0011110-T01-IM5	crc_eo_2020	71	Male	1:DECEASED	17.5871	1:PROGRESSED	9.7	Left	IV	3	TMB-L	MSS	Moderately differentiated
crc_eo_2020	P-0011120	P-0011120-T01-IM5	crc_eo_2020	64	Female	0:LIVING	41.1571	NA	NA	Left	III	6.9	TMB-L	MSS	Moderate poorly differentiated
crc_eo_2020	P-0011124	P-0011124-T01-IM5	crc_eo_2020	54	Female	1:DECEASED	37.9356	NA	NA	Left	IV	5.9	TMB-L	MSS	Moderately differentiated
crc_eo_2020	P-0011131	P-0011131-T01-IM5	crc_eo_2020	42	Female	1:DECEASED	28.3695	1:PROGRESSED	17.2	Left	IV	6.9	TMB-L	MSS	Moderately differentiated
crc_eo_2020	P-0011144	P-0011144-T01-IM5	crc_eo_2020	25	Female	1:DECEASED	15.023	NA	NA	Left	IV	4.9	TMB-L	MSS	Moderately differentiated
crc_msk_2017	P-0011158	P-0011158-T01-IM5	crc_msk_2017	49	Male	1:DECEASED	47.57	NA	NA	Right	II	6.85104	TMB-L	MSS	Moderately differentiated
coadread_dfci_2016	coadread_dfci_2016_3152	coadread_dfci_2016_3152	coadread_dfci_2016	71	Male	NA	NA	NA	NA	Right	III	40.8	TMB-H	MSI-H	Poorly differentiated
crc_msk_2017	P-0011184	P-0011184-T01-IM5	crc_msk_2017	31	Male	0:LIVING	21.03	NA	NA	Right	IV	6.85104	TMB-L	NA	NA
crc_eo_2020	P-0011195	P-0011195-T01-IM5	crc_eo_2020	33	Female	1:DECEASED	58.1854	NA	NA	Left	IV	3	TMB-L	MSS	Moderately differentiated
coadread_dfci_2016	coadread_dfci_2016_3321	coadread_dfci_2016_3321	coadread_dfci_2016	71	Female	NA	NA	NA	NA	Right	II	41.8667	TMB-H	MSI-H	Well differentiated
coadread_dfci_2016	coadread_dfci_2016_3704	coadread_dfci_2016_3704	coadread_dfci_2016	71	Female	NA	NA	NA	NA	Right	II	15.8333	TMB-H	MSI-H	Well differentiated
crc_apc_impact_2020	P-0019428	P-0019428-T01-IM6	crc_apc_impact_2020	71	Female	1:DECEASED	10.5	1:PROGRESSED	2.8	Left	IV	44.0996	TMB-H	MSI-H	Poorly differentiated
crc_eo_2020	P-0011255	P-0011255-T01-IM5	crc_eo_2020	39	Male	0:LIVING	123.274	NA	NA	Left	IV	5.9	TMB-L	MSS	Moderately differentiated
crc_eo_2020	P-0011258	P-0011258-T01-IM5	crc_eo_2020	57	Male	0:LIVING	50.789	NA	NA	Left	IV	9.8	TMB-H	MSS	Moderate poorly differentiated
crc_eo_2020	P-0011259	P-0011259-T01-IM5	crc_eo_2020	50	Male	1:DECEASED	36.6864	1:PROGRESSED	18.9	Left	III	6.9	TMB-L	MSS	Moderate poorly differentiated
crc_eo_2020	P-0011264	P-0011264-T01-IM5	crc_eo_2020	61	Female	0:LIVING	9.82906	NA	NA	Right	IV	9.8	TMB-H	MSS	Moderately differentiated
crc_eo_2020	P-0011282	P-0011282-T01-IM5	crc_eo_2020	72	Male	1:DECEASED	35.7988	NA	NA	Left	IV	2	TMB-L	MSS	Moderately differentiated
crc_eo_2020	P-0011283	P-0011283-T01-IM5	crc_eo_2020	42	Male	0:LIVING	83.3991	NA	NA	Left	IV	3.9	TMB-L	MSS	Poorly differentiated
crc_eo_2020	P-0011287	P-0011287-T01-IM5	crc_eo_2020	44	Male	1:DECEASED	8.94149	1:PROGRESSED	4.4	Right	III	6.9	TMB-L	MSS	Moderately differentiated
crc_eo_2020	P-0011288	P-0011288-T01-IM5	crc_eo_2020	69	Female	1:DECEASED	50.9533	NA	NA	Left	IV	10.8	TMB-H	MSS	Moderately differentiated
crc_eo_2020	P-0011291	P-0011291-T01-IM5	crc_eo_2020	76	Female	NA	NA	1:PROGRESSED	6.6	Left	III	1	TMB-L	MSS	Moderately differentiated
crc_eo_2020	P-0011296	P-0011296-T01-IM5	crc_eo_2020	51	Male	0:LIVING	131.591	NA	NA	Left	IV	7.9	TMB-L	MSS	Moderately differentiated
crc_eo_2020	P-0011300	P-0011300-T01-IM5	crc_eo_2020	52	Male	0:LIVING	19.954	1:PROGRESSED	10.7	Left	IV	6.9	TMB-L	MSS	Moderately differentiated
crc_msk_2017	P-0011306	P-0011306-T01-IM5	crc_msk_2017	49	Male	0:LIVING	20.73	NA	NA	Left	IV	5.87232	TMB-L	MSS	Moderately differentiated
coadread_dfci_2016	coadread_dfci_2016_207	coadread_dfci_2016_207	coadread_dfci_2016	73	Female	NA	NA	NA	NA	Right	II	19.3667	TMB-H	MSI-H	Well differentiated
crc_msk_2017	P-0011347	P-0011347-T01-IM5	crc_msk_2017	43	Male	0:LIVING	22.27	NA	NA	Left	III	5.87232	TMB-L	MSS	Moderately differentiated
rectal_msk_2019	P-0011353	P-0011353-T01-IM5	rectal_msk_2019	59	Female	NA	NA	NA	NA	Left	NA	0	TMB-L	MSS	NA
crc_eo_2020	P-0011357	P-0011357-T01-IM5	crc_eo_2020	50	Male	NA	NA	NA	NA	Right	II	203.6	TMB-H	NA	Moderately differentiated
crc_eo_2020	P-0011366	P-0011366-T01-IM5	crc_eo_2020	63	Male	0:LIVING	41.4859	0:DiseaseFree	32.4	Left	IV	12.8	TMB-H	MSS	Moderately differentiated
crc_eo_2020	P-0011374	P-0011374-T01-IM5	crc_eo_2020	31	Female	0:LIVING	38.8231	NA	NA	Left	III	3.9	TMB-L	MSS	Moderately differentiated
crc_eo_2020	P-0011380	P-0011380-T01-IM5	crc_eo_2020	56	Female	0:LIVING	14.9244	1:PROGRESSED	12.4	Right	IV	5.9	TMB-L	MSS	Moderately differentiated
crc_eo_2020	P-0011384	P-0011384-T01-IM5	crc_eo_2020	71	Male	1:DECEASED	25.3452	1:PROGRESSED	22	Left	IV	5.9	TMB-L	MSS	Moderately differentiated
bowel_colitis_msk_2022	P-0011396	P-0011396-T01-IM5	bowel_colitis_msk_2022	54	Male	NA	NA	NA	NA	Left	I	11.7446	TMB-H	MSS	Moderate poorly differentiated
bowel_colitis_msk_2022	P-0011445	P-0011445-T01-IM5	bowel_colitis_msk_2022	43	Female	NA	NA	NA	NA	Left	III	11.7446	TMB-H	MSS	Moderate poorly differentiated
coadread_dfci_2016	coadread_dfci_2016_3640	coadread_dfci_2016_3640	coadread_dfci_2016	72	Female	NA	NA	NA	NA	Right	II	39.5	TMB-H	MSI-H	Poorly differentiated
crc_eo_2020	P-0011455	P-0011455-T01-IM5	crc_eo_2020	55	Female	1:DECEASED	39.119	NA	NA	Left	IV	5.9	TMB-L	MSS	Moderately differentiated
crc_eo_2020	P-0011468	P-0011468-T01-IM5	crc_eo_2020	72	Male	1:DECEASED	15.1874	NA	NA	Right	IV	7.9	TMB-L	MSS	Moderately differentiated
crc_eo_2020	P-0011484	P-0011484-T01-IM5	crc_eo_2020	41	Female	0:LIVING	21.0717	NA	NA	Left	IV	2	TMB-L	MSS	Moderately differentiated
crc_eo_2020	P-0011510	P-0011510-T01-IM5	crc_eo_2020	57	Female	0:LIVING	44.5431	0:DiseaseFree	44.5431	Left	II	5.9	TMB-L	MSS	NA
crc_eo_2020	P-0011511	P-0011511-T01-IM5	crc_eo_2020	66	Male	0:LIVING	19.0664	NA	NA	Right	IV	9.8	TMB-H	MSS	Poorly differentiated
crc_eo_2020	P-0011512	P-0011512-T01-IM5	crc_eo_2020	69	Male	0:LIVING	29.2242	NA	NA	Left	IV	2	TMB-L	MSS	Moderately differentiated
crc_eo_2020	P-0011520	P-0011520-T01-IM5	crc_eo_2020	33	Female	1:DECEASED	30.4076	NA	NA	Left	IV	8.9	TMB-H	MSS	Moderately differentiated
crc_eo_2020	P-0011533	P-0011533-T01-IM5	crc_eo_2020	64	Female	0:LIVING	125.608	NA	NA	Right	IV	5.9	TMB-L	MSS	Moderately differentiated
crc_eo_2020	P-0011545	P-0011545-T01-IM5	crc_eo_2020	73	Female	0:LIVING	41.5516	NA	NA	Right	IV	5.9	TMB-L	MSS	Moderate poorly differentiated
crc_eo_2020	P-0011563	P-0011563-T01-IM5	crc_eo_2020	39	Male	1:DECEASED	23.1427	1:PROGRESSED	2.3	Left	IV	5.9	TMB-L	MSS	Moderately differentiated
crc_eo_2020	P-0011603	P-0011603-T03-IM5	crc_eo_2020	59	Male	NA	NA	NA	NA	Left	II	4.9	TMB-L	MSS	Moderate poorly differentiated
crc_msk_2017	P-0012032	P-0012032-T01-IM5	crc_msk_2017	45	Male	0:LIVING	21	NA	NA	Left	III	5.87232	TMB-L	MSS	NA
crc_eo_2020	P-0012033	P-0012033-T01-IM5	crc_eo_2020	53	Female	1:DECEASED	21.9592	1:PROGRESSED	3	Left	IV	7.9	TMB-L	MSS	Moderate poorly differentiated
crc_eo_2020	P-0012074	P-0012074-T01-IM5	crc_eo_2020	62	Male	0:LIVING	42.3077	NA	NA	Left	III	5.9	TMB-L	MSS	Moderately differentiated
crc_eo_2020	P-0012100	P-0012100-T01-IM5	crc_eo_2020	74	Male	0:LIVING	38.3629	NA	NA	Left	I	7.9	TMB-L	MSS	Moderately differentiated
bowel_colitis_msk_2022	P-0012110	P-0012110-T01-IM5	bowel_colitis_msk_2022	35	Female	NA	NA	1:PROGRESSED	1.7	Left	IV	5.87232	TMB-L	MSS	Poorly differentiated
coadread_dfci_2016	coadread_dfci_2016_2624	coadread_dfci_2016_2624	coadread_dfci_2016	73	Female	NA	NA	NA	NA	Right	II	47.4667	TMB-H	MSI-H	Poorly differentiated
crc_apc_impact_2020	P-0012133	P-0012133-T01-IM5	crc_apc_impact_2020	38	Male	1:DECEASED	18.1	1:PROGRESSED	1.8	Right	IV	3.91488	TMB-L	MSS	Moderately differentiated
crc_eo_2020	P-0012135	P-0012135-T01-IM5	crc_eo_2020	33	Female	1:DECEASED	40.0066	NA	NA	Left	IV	2	TMB-L	MSS	Moderately differentiated
crc_eo_2020	P-0012147	P-0012147-T01-IM5	crc_eo_2020	55	Female	0:LIVING	100.23	NA	NA	Left	II	7.9	TMB-L	MSS	NA
crc_eo_2020	P-0012233	P-0012233-T01-IM5	crc_eo_2020	61	Female	1:DECEASED	4.63511	NA	NA	Left	IV	6.9	TMB-L	MSS	Moderately differentiated
coadread_dfci_2016	coadread_dfci_2016_2944	coadread_dfci_2016_2944	coadread_dfci_2016	73	Female	NA	NA	NA	NA	Right	II	27.1333	TMB-H	MSI-H	Well differentiated
crc_eo_2020	P-0012266	P-0012266-T01-IM5	crc_eo_2020	72	Female	NA	NA	NA	NA	Left	III	6.9	TMB-L	MSS	Moderately differentiated
crc_eo_2020	P-0012268	P-0012268-T01-IM5	crc_eo_2020	49	Male	0:LIVING	15.3846	NA	NA	Left	IV	8.9	TMB-H	MSS	Moderately differentiated
crc_eo_2020	P-0012277	P-0012277-T01-IM5	crc_eo_2020	82	Male	1:DECEASED	25.0822	NA	NA	Left	IV	6.9	TMB-L	MSS	Moderately differentiated
crc_eo_2020	P-0012281	P-0012281-T01-IM5	crc_eo_2020	35	Male	1:DECEASED	58.3169	NA	NA	Left	IV	3	TMB-L	MSS	Moderately differentiated
crc_eo_2020	P-0013357	P-0013357-T01-IM5	crc_eo_2020	73	Female	NA	NA	NA	NA	Right	II	52.1	TMB-H	MSI-H	Moderately differentiated
crc_eo_2020	P-0012340	P-0012340-T01-IM5	crc_eo_2020	68	Male	0:LIVING	48.0276	NA	NA	Left	IV	3	TMB-L	MSS	Moderately differentiated
crc_eo_2020	P-0012366	P-0012366-T01-IM5	crc_eo_2020	60	Female	1:DECEASED	20.3813	1:PROGRESSED	3.7	Left	IV	5.9	TMB-L	MSS	Moderately differentiated
crc_eo_2020	P-0012383	P-0012383-T01-IM5	crc_eo_2020	62	Female	1:DECEASED	23.9316	NA	NA	Left	II	8.9	TMB-H	MSS	Moderately differentiated
crc_eo_2020	P-0012384	P-0012384-T01-IM5	crc_eo_2020	59	Male	1:DECEASED	33.1032	NA	NA	Left	IV	4.9	TMB-L	MSS	Moderately differentiated
crc_eo_2020	P-0012389	P-0012389-T01-IM5	crc_eo_2020	40	Male	1:DECEASED	9.1716	1:PROGRESSED	2.4	Left	IV	1	TMB-L	MSS	Poorly differentiated
crc_eo_2020	P-0012399	P-0012399-T01-IM5	crc_eo_2020	58	Female	0:LIVING	35.9632	NA	NA	Left	III	7.9	TMB-L	MSS	Moderate poorly differentiated
crc_eo_2020	P-0012402	P-0012402-T01-IM5	crc_eo_2020	47	Male	NA	NA	NA	NA	Right	IV	236.1	TMB-H	NA	Moderately differentiated
crc_eo_2020	P-0012406	P-0012406-T01-IM5	crc_eo_2020	29	Female	0:LIVING	119.888	NA	NA	Left	III	3	TMB-L	MSS	Moderately differentiated
crc_eo_2020	P-0012415	P-0012415-T01-IM5	crc_eo_2020	55	Female	0:LIVING	39.4806	NA	NA	Right	IV	10.8	TMB-H	MSS	Moderately differentiated
bowel_colitis_msk_2022	P-0012416	P-0012416-T01-IM5	bowel_colitis_msk_2022	69	Female	NA	NA	NA	NA	Right	II	17.617	TMB-H	MSS	Moderately differentiated
crc_eo_2020	P-0012418	P-0012418-T01-IM5	crc_eo_2020	58	Female	1:DECEASED	18.6062	NA	NA	Right	IV	6.9	TMB-L	MSS	Moderately differentiated
rectal_msk_2019	P-0012419	P-0012419-T01-IM5	rectal_msk_2019	47	Male	NA	NA	NA	NA	Left	NA	1.95744	TMB-L	MSS	NA
crc_eo_2020	P-0012426	P-0012426-T01-IM5	crc_eo_2020	50	Female	0:LIVING	86.9494	NA	NA	Left	IV	4.9	TMB-L	MSS	Moderately differentiated
crc_eo_2020	P-0012447	P-0012447-T01-IM5	crc_eo_2020	46	Male	0:LIVING	37.8041	NA	NA	Left	III	5.9	TMB-L	MSS	Moderately differentiated
crc_eo_2020	P-0012554	P-0012554-T01-IM5	crc_eo_2020	82	Male	1:DECEASED	20.7758	NA	NA	Right	IV	8.9	TMB-H	MSS	Moderately differentiated
crc_eo_2020	P-0012566	P-0012566-T01-IM5	crc_eo_2020	51	Male	1:DECEASED	55.7528	NA	NA	Right	III	7.9	TMB-L	MSS	Moderately differentiated
crc_eo_2020	P-0012623	P-0012623-T01-IM5	crc_eo_2020	54	Male	0:LIVING	40.7627	NA	NA	Left	IV	3	TMB-L	MSS	Poorly differentiated
crc_eo_2020	P-0012625	P-0012625-T01-IM5	crc_eo_2020	62	Female	1:DECEASED	7.95529	NA	NA	Right	III	4.9	TMB-L	MSS	Moderately differentiated
rectal_msk_2019	P-0012653	P-0012653-T01-IM5	rectal_msk_2019	62	Male	NA	NA	NA	NA	Left	NA	3.91488	TMB-L	MSS	NA
crc_eo_2020	P-0012680	P-0012680-T01-IM5	crc_eo_2020	81	Male	1:DECEASED	16.6995	NA	NA	NA	III	8.9	TMB-H	MSS	Poorly differentiated
crc_eo_2020	P-0012683	P-0012683-T01-IM5	crc_eo_2020	48	Male	1:DECEASED	18.6062	1:PROGRESSED	7	Right	IV	9.8	TMB-H	MSS	Poorly differentiated
crc_eo_2020	P-0012685	P-0012685-T01-IM5	crc_eo_2020	60	Male	NA	NA	NA	NA	Left	III	3	TMB-L	MSS	Moderately differentiated
crc_eo_2020	P-0012695	P-0012695-T01-IM5	crc_eo_2020	51	Female	1:DECEASED	49.3425	NA	NA	Left	IV	5.9	TMB-L	MSS	Moderately differentiated
crc_eo_2020	P-0012708	P-0012708-T01-IM5	crc_eo_2020	50	Female	1:DECEASED	39.908	1:PROGRESSED	10.2	Left	IV	4.9	TMB-L	MSS	Moderately differentiated
crc_eo_2020	P-0012722	P-0012722-T01-IM5	crc_eo_2020	60	Female	0:LIVING	38.7903	NA	NA	Left	IV	3.9	TMB-L	MSS	Moderately differentiated
crc_eo_2020	P-0012723	P-0012723-T01-IM5	crc_eo_2020	55	Female	1:DECEASED	4.60224	1:PROGRESSED	1	Left	IV	3.9	TMB-L	MSS	Moderately differentiated
crc_eo_2020	P-0012728	P-0012728-T01-IM5	crc_eo_2020	61	Female	1:DECEASED	16.7982	1:PROGRESSED	1.5	Left	IV	9.8	TMB-H	MSS	Moderately differentiated
crc_eo_2020	P-0012738	P-0012738-T01-IM5	crc_eo_2020	38	Male	1:DECEASED	11	1:PROGRESSED	3	Left	III	5.9	TMB-L	MSS	Poorly differentiated
crc_eo_2020	P-0012742	P-0012742-T01-IM5	crc_eo_2020	65	Female	0:LIVING	38.593	NA	NA	Left	II	7.9	TMB-L	MSS	Moderately differentiated
crc_eo_2020	P-0012747	P-0012747-T01-IM5	crc_eo_2020	57	Female	1:DECEASED	21.7291	1:PROGRESSED	12.5	Left	III	7.9	TMB-L	MSS	Poorly differentiated
crc_eo_2020	P-0012779	P-0012779-T01-IM5	crc_eo_2020	58	Female	1:DECEASED	5.02959	1:PROGRESSED	1.4	Left	I	5.9	TMB-L	MSS	Moderately differentiated
crc_eo_2020	P-0012781	P-0012781-T01-IM5	crc_eo_2020	39	Male	0:LIVING	6.9691	1:PROGRESSED	2.1	Left	IV	3.9	TMB-L	MSS	Moderately differentiated
crc_eo_2020	P-0012810	P-0012810-T01-IM5	crc_eo_2020	44	Female	0:LIVING	69.3951	NA	NA	Left	II	4.9	TMB-L	MSS	Moderately differentiated
crc_eo_2020	P-0012823	P-0012823-T01-IM5	crc_eo_2020	48	Male	0:LIVING	26.8245	1:PROGRESSED	8	Left	IV	7.9	TMB-L	MSS	Moderately differentiated
crc_eo_2020	P-0012847	P-0012847-T01-IM5	crc_eo_2020	62	Female	0:LIVING	36.7193	NA	NA	Left	III	3	TMB-L	MSS	Moderate poorly differentiated
rectal_msk_2019	P-0012859	P-0012859-T01-IM5	rectal_msk_2019	62	Male	NA	NA	NA	NA	Left	NA	8.80848	TMB-L	MSS	NA
crc_eo_2020	P-0012877	P-0012877-T01-IM5	crc_eo_2020	75	Female	NA	NA	NA	NA	Right	III	9.8	TMB-H	MSS	Moderately differentiated
crc_eo_2020	P-0012878	P-0012878-T01-IM5	crc_eo_2020	37	Male	0:LIVING	35.7659	NA	NA	Left	IV	5.9	TMB-L	MSS	Moderately differentiated
crc_eo_2020	P-0012900	P-0012900-T01-IM5	crc_eo_2020	62	Male	0:LIVING	56.3116	NA	NA	Left	II	3	TMB-L	MSS	Moderately differentiated
crc_eo_2020	P-0012912	P-0012912-T01-IM5	crc_eo_2020	63	Female	1:DECEASED	23.7344	1:PROGRESSED	8.4	Left	IV	8.9	TMB-H	MSS	Moderately differentiated
crc_eo_2020	P-0012965	P-0012965-T01-IM5	crc_eo_2020	77	Male	0:LIVING	38.7903	1:PROGRESSED	15.2202	Left	III	5.9	TMB-L	MSS	Moderately differentiated
crc_eo_2020	P-0012974	P-0012974-T01-IM5	crc_eo_2020	70	Male	0:LIVING	38.4944	NA	NA	Left	IV	8.9	TMB-H	MSS	Moderately differentiated
coadread_dfci_2016	coadread_dfci_2016_2354	coadread_dfci_2016_2354	coadread_dfci_2016	73	Female	NA	NA	NA	NA	Left	I	18.8667	TMB-H	MSI-H	Well differentiated
crc_eo_2020	P-0013020	P-0013020-T01-IM5	crc_eo_2020	68	Male	1:DECEASED	7.29783	1:PROGRESSED	1.8	Left	IV	7.9	TMB-L	MSS	Poorly differentiated
crc_eo_2020	P-0013055	P-0013055-T01-IM5	crc_eo_2020	49	Female	0:LIVING	10.092	NA	NA	Left	III	9.8	TMB-H	MSS	Poorly differentiated
crc_eo_2020	P-0013062	P-0013062-T01-IM5	crc_eo_2020	45	Male	1:DECEASED	13.4451	NA	NA	Left	IV	1	TMB-L	MSS	Poorly differentiated
rectal_msk_2022	P-0059813	P-0059813-T01-IM7	rectal_msk_2022	73	Female	NA	NA	NA	NA	NA	III	NA	NA	MSI-H	NA
crc_eo_2020	P-0013087	P-0013087-T01-IM5	crc_eo_2020	53	Male	1:DECEASED	41.9461	NA	NA	Right	III	6.9	TMB-L	MSS	Moderately differentiated
crc_eo_2020	P-0013088	P-0013088-T01-IM5	crc_eo_2020	45	Male	0:LIVING	2.82709	NA	NA	Left	III	5.9	TMB-L	MSS	Poorly differentiated
crc_eo_2020	P-0013096	P-0013096-T01-IM5	crc_eo_2020	33	Male	0:LIVING	52.071	NA	NA	Left	IV	3	TMB-L	MSS	Poorly differentiated
crc_eo_2020	P-0013103	P-0013103-T01-IM5	crc_eo_2020	58	Male	0:LIVING	27.7333	NA	NA	Left	III	10.8	TMB-H	MSS	Moderately differentiated
crc_eo_2020	P-0013121	P-0013121-T02-IM5	crc_eo_2020	52	Female	1:DECEASED	49.7699	NA	NA	Right	II	8.9	TMB-H	MSS	Moderately differentiated
crc_eo_2020	P-0013144	P-0013144-T01-IM5	crc_eo_2020	55	Male	1:DECEASED	10.2564	1:PROGRESSED	6	Left	IV	5.9	TMB-L	MSS	Moderately differentiated
crc_eo_2020	P-0013146	P-0013146-T01-IM5	crc_eo_2020	57	Female	0:LIVING	15.5161	NA	NA	Right	IV	8.9	TMB-H	MSS	Moderately differentiated
crc_eo_2020	P-0013156	P-0013156-T01-IM5	crc_eo_2020	44	Male	0:LIVING	41.9132	1:PROGRESSED	11.5	Left	IV	5.9	TMB-L	MSS	NA
crc_eo_2020	P-0013159	P-0013159-T01-IM5	crc_eo_2020	74	Male	NA	NA	NA	NA	Left	I	3	TMB-L	MSS	Moderately differentiated
coadread_dfci_2016	coadread_dfci_2016_3024	coadread_dfci_2016_3024	coadread_dfci_2016	73	Female	NA	NA	NA	NA	Right	I	44.0333	TMB-H	MSI-H	Well differentiated
crc_msk_2017	P-0013186	P-0013186-T01-IM5	crc_msk_2017	36	Female	0:LIVING	6.17	NA	NA	Left	III	2.93616	TMB-L	MSS	NA
crc_eo_2020	P-0013201	P-0013201-T01-IM5	crc_eo_2020	59	Male	0:LIVING	49.4083	NA	NA	Right	II	6.9	TMB-L	MSS	Moderately differentiated
coadread_dfci_2016	coadread_dfci_2016_3690	coadread_dfci_2016_3690	coadread_dfci_2016	73	Female	NA	NA	NA	NA	Right	II	36.8667	TMB-H	MSI-H	Well differentiated
crc_eo_2020	P-0013258	P-0013258-T01-IM5	crc_eo_2020	28	Male	1:DECEASED	30.6377	NA	NA	Right	IV	7.9	TMB-L	MSS	Poorly differentiated
crc_eo_2020	P-0013263	P-0013263-T01-IM5	crc_eo_2020	45	Male	1:DECEASED	17.1926	NA	NA	Left	IV	8.9	TMB-H	MSS	Poorly differentiated
crc_eo_2020	P-0013277	P-0013277-T01-IM5	crc_eo_2020	48	Male	1:DECEASED	53.0572	NA	NA	Left	IV	8.9	TMB-H	MSS	Moderately differentiated
crc_eo_2020	P-0013285	P-0013285-T01-IM5	crc_eo_2020	39	Male	1:DECEASED	16.3051	NA	NA	Left	III	3.9	TMB-L	MSS	Moderately differentiated
crc_eo_2020	P-0013300	P-0013300-T01-IM5	crc_eo_2020	43	Female	1:DECEASED	19.3951	1:PROGRESSED	1.7	Left	IV	4.9	TMB-L	MSS	Moderately differentiated
crc_eo_2020	P-0013354	P-0013354-T01-IM5	crc_eo_2020	50	Female	1:DECEASED	30.8679	NA	NA	Left	IV	4.9	TMB-L	MSS	Moderate poorly differentiated
coad_cptac_2019	05CO015	05CO015	coad_cptac_2019	74	Female	1:DECEASED	11	NA	NA	Right	II	46.3333	TMB-H	MSI-H	NA
coad_cptac_2019	05CO039	05CO039	coad_cptac_2019	74	Male	1:DECEASED	18	NA	NA	Right	II	40.7	TMB-H	MSI-H	NA
crc_eo_2020	P-0013375	P-0013375-T01-IM5	crc_eo_2020	61	Female	1:DECEASED	3.15582	1:PROGRESSED	8.4	Left	IV	3	TMB-L	MSS	Moderately differentiated
crc_eo_2020	P-0013395	P-0013395-T01-IM5	crc_eo_2020	73	Male	1:DECEASED	24.096	NA	NA	Right	IV	5.9	TMB-L	MSS	Moderately differentiated
crc_eo_2020	P-0013397	P-0013397-T01-IM5	crc_eo_2020	56	Male	0:LIVING	35.1742	NA	NA	Left	III	13.8	TMB-H	MSS	Moderate poorly differentiated
crc_eo_2020	P-0013400	P-0013400-T01-IM5	crc_eo_2020	43	NA	NA	NA	NA	NA	NA	NA	63	TMB-H	NA	NA
crc_eo_2020	P-0013404	P-0013404-T01-IM5	crc_eo_2020	55	Male	1:DECEASED	19.8882	NA	NA	Left	III	8.9	TMB-H	MSS	Moderately differentiated
crc_eo_2020	P-0013407	P-0013407-T01-IM5	crc_eo_2020	53	Male	0:LIVING	35.6345	NA	NA	Left	III	6.9	TMB-L	MSS	Moderately differentiated
crc_eo_2020	P-0013441	P-0013441-T01-IM5	crc_eo_2020	61	Female	0:LIVING	55.9829	1:PROGRESSED	17.7	Left	IV	4.9	TMB-L	MSS	Moderately differentiated
crc_eo_2020	P-0013461	P-0013461-T01-IM5	crc_eo_2020	68	Female	1:DECEASED	24.7863	1:PROGRESSED	6.1	Right	IV	4.9	TMB-L	MSS	Moderate poorly differentiated
coad_cptac_2019	11CO018	11CO018	coad_cptac_2019	74	Male	0:LIVING	31	0:DiseaseFree	31	Right	II	62.4333	TMB-H	MSI-H	NA
crc_eo_2020	P-0013488	P-0013488-T01-IM5	crc_eo_2020	64	Male	0:LIVING	36.7193	1:PROGRESSED	16.1	Right	IV	6.9	TMB-L	MSS	Moderately differentiated
coadread_dfci_2016	coadread_dfci_2016_3094	coadread_dfci_2016_3094	coadread_dfci_2016	74	Female	NA	NA	NA	NA	Right	II	33.4333	TMB-H	MSI-H	Well differentiated
crc_eo_2020	P-0013495	P-0013495-T01-IM5	crc_eo_2020	60	Male	1:DECEASED	16.5023	NA	NA	Left	IV	9.8	TMB-H	MSS	Poorly differentiated
crc_apc_impact_2020	P-0013501	P-0013501-T01-IM5	crc_apc_impact_2020	77	Male	0:LIVING	25.4	1:PROGRESSED	17.9	Left	III	0	TMB-L	MSS	Moderately differentiated
crc_eo_2020	P-0013551	P-0013551-T01-IM5	crc_eo_2020	66	Female	1:DECEASED	4.10914	1:PROGRESSED	1.5	Left	IV	3.9	TMB-L	MSS	Moderate poorly differentiated
crc_eo_2020	P-0013594	P-0013594-T01-IM5	crc_eo_2020	51	Male	1:DECEASED	38.7574	1:PROGRESSED	14.2	Left	III	7.9	TMB-L	MSS	Moderately differentiated
crc_eo_2020	P-0013648	P-0013648-T01-IM5	crc_eo_2020	36	Male	0:LIVING	4.14201	NA	NA	Left	I	4.9	TMB-L	MSS	Poorly differentiated
crc_eo_2020	P-0013704	P-0013704-T01-IM5	crc_eo_2020	71	Female	1:DECEASED	6.87048	1:PROGRESSED	3.8	Left	III	11.8	TMB-H	MSS	Moderate poorly differentiated
coadread_dfci_2016	coadread_dfci_2016_458	coadread_dfci_2016_458	coadread_dfci_2016	74	Male	NA	NA	NA	NA	Right	III	26.3333	TMB-H	MSI-H	Poorly differentiated
crc_eo_2020	P-0013758	P-0013758-T01-IM5	crc_eo_2020	62	Male	1:DECEASED	29.2899	NA	NA	Right	III	7.9	TMB-L	MSS	Moderately differentiated
crc_eo_2020	P-0013760	P-0013760-T01-IM5	crc_eo_2020	62	Male	0:LIVING	37.7055	1:PROGRESSED	6.5	Right	IV	10.8	TMB-H	MSS	Moderately differentiated
crc_eo_2020	P-0013772	P-0013772-T01-IM5	crc_eo_2020	44	Female	NA	NA	NA	NA	Left	IV	10.8	TMB-H	MSS	Moderately differentiated
crc_eo_2020	P-0013784	P-0013784-T01-IM5	crc_eo_2020	84	Female	1:DECEASED	15.1874	1:PROGRESSED	9.2	Right	II	11.8	TMB-H	MSS	Moderately differentiated
crc_eo_2020	P-0013785	P-0013785-T01-IM5	crc_eo_2020	56	Male	1:DECEASED	7.06772	NA	NA	Left	III	3.9	TMB-L	MSS	Moderately differentiated
crc_eo_2020	P-0013786	P-0013786-T01-IM5	crc_eo_2020	60	Male	1:DECEASED	4.79947	1:PROGRESSED	3.1	Left	IV	5.9	TMB-L	MSS	Moderately differentiated
coadread_dfci_2016	coadread_dfci_2016_523	coadread_dfci_2016_523	coadread_dfci_2016	74	Male	NA	NA	NA	NA	Right	II	38.8	TMB-H	MSI-H	Well differentiated
crc_eo_2020	P-0013788	P-0013788-T01-IM5	crc_eo_2020	42	Male	0:LIVING	48.9152	NA	NA	Left	III	4.9	TMB-L	MSS	Poorly differentiated
crc_eo_2020	P-0013799	P-0013799-T01-IM5	crc_eo_2020	62	Male	0:LIVING	24.9507	NA	NA	Left	III	5.9	TMB-L	MSS	Moderately differentiated
crc_eo_2020	P-0013820	P-0013820-T01-IM5	crc_eo_2020	60	Female	0:LIVING	36.259	NA	NA	Left	IV	3	TMB-L	MSS	Moderately differentiated
crc_eo_2020	P-0013822	P-0013822-T02-IM6	crc_eo_2020	74	Female	1:DECEASED	13.8667	NA	NA	Right	III	6.1	TMB-L	MSS	Moderately differentiated
crc_eo_2020	P-0013828	P-0013828-T01-IM5	crc_eo_2020	58	Male	0:LIVING	11.7357	0:DiseaseFree	7.6	Left	IV	10.8	TMB-H	MSS	NA
crc_eo_2020	P-0013856	P-0013856-T01-IM5	crc_eo_2020	50	Female	1:DECEASED	62.426	1:PROGRESSED	12.9	Left	IV	3.9	TMB-L	MSS	Moderately differentiated
coadread_dfci_2016	coadread_dfci_2016_1231	coadread_dfci_2016_1231	coadread_dfci_2016	74	Female	NA	NA	NA	NA	Right	I	46.4333	TMB-H	MSI-H	Well differentiated
crc_eo_2020	P-0013881	P-0013881-T01-IM5	crc_eo_2020	53	Female	1:DECEASED	29.3228	NA	NA	Right	IV	7.9	TMB-L	MSS	Moderately differentiated
crc_eo_2020	P-0013894	P-0013894-T01-IM5	crc_eo_2020	48	Male	NA	NA	NA	NA	Left	III	6.9	TMB-L	MSS	Moderately differentiated
crc_eo_2020	P-0013897	P-0013897-T01-IM5	crc_eo_2020	63	Female	0:LIVING	164.464	NA	NA	NA	IV	8.9	TMB-H	MSS	Moderately differentiated
crc_eo_2020	P-0013907	P-0013907-T01-IM5	crc_eo_2020	65	Male	NA	NA	NA	NA	Left	I	6.9	TMB-L	MSS	Moderately differentiated
crc_eo_2020	P-0013923	P-0013923-T01-IM5	crc_eo_2020	47	Female	0:LIVING	36.4892	NA	NA	Left	II	17.7	TMB-H	MSS	Poorly differentiated
crc_eo_2020	P-0013929	P-0013929-T01-IM5	crc_eo_2020	45	Male	0:LIVING	33.3005	1:PROGRESSED	5.3	Left	III	3.9	TMB-L	MSS	Moderately differentiated
crc_eo_2020	P-0013941	P-0013941-T01-IM5	crc_eo_2020	51	Female	0:LIVING	20.3485	NA	NA	Right	IV	9.8	TMB-H	MSS	Moderately differentiated
crc_eo_2020	P-0013947	P-0013947-T01-IM5	crc_eo_2020	54	Male	0:LIVING	35.3715	NA	NA	Right	IV	3	TMB-L	MSS	Moderately differentiated
crc_eo_2020	P-0013955	P-0013955-T01-IM5	crc_eo_2020	52	Male	0:LIVING	17.3241	NA	NA	Left	IV	10.8	TMB-H	MSS	Poorly differentiated
crc_eo_2020	P-0013963	P-0013963-T01-IM5	crc_eo_2020	61	Male	1:DECEASED	15.9667	1:PROGRESSED	5.1	Left	III	7.9	TMB-L	MSS	Poorly differentiated
crc_eo_2020	P-0013975	P-0013975-T01-IM5	crc_eo_2020	53	Male	0:LIVING	47.6331	NA	NA	Right	IV	10.8	TMB-H	MSS	Moderately differentiated
coadread_dfci_2016	coadread_dfci_2016_3049	coadread_dfci_2016_3049	coadread_dfci_2016	74	Female	NA	NA	NA	NA	Right	I	9.5	TMB-H	MSI-H	Well differentiated
crc_eo_2020	P-0013982	P-0013982-T01-IM5	crc_eo_2020	40	Male	0:LIVING	33.0046	NA	NA	Left	IV	3.9	TMB-L	MSS	Moderately differentiated
crc_eo_2020	P-0014010	P-0014010-T01-IM5	crc_eo_2020	32	Female	1:DECEASED	64.5299	NA	NA	Right	IV	6.9	TMB-L	MSS	Moderately differentiated
crc_eo_2020	P-0014020	P-0014020-T01-IM5	crc_eo_2020	49	Male	1:DECEASED	21.3018	1:PROGRESSED	9.9	Left	IV	3.9	TMB-L	MSS	Moderately differentiated
crc_eo_2020	P-0014021	P-0014021-T01-IM5	crc_eo_2020	58	Female	1:DECEASED	15.4832	NA	NA	Left	III	8.9	TMB-H	MSS	Moderately differentiated
crc_eo_2020	P-0014026	P-0014026-T01-IM5	crc_eo_2020	50	Female	0:LIVING	35.7331	NA	NA	Left	IV	3	TMB-L	MSS	Moderately differentiated
crc_eo_2020	P-0014042	P-0014042-T01-IM5	crc_eo_2020	78	Male	1:DECEASED	13.8725	NA	NA	Left	III	6.9	TMB-L	MSS	Moderately differentiated
crc_eo_2020	P-0014066	P-0014066-T02-IM6	crc_eo_2020	49	Female	0:LIVING	43.5897	NA	NA	Left	III	2.6	TMB-L	MSS	Moderately differentiated
crc_eo_2020	P-0014116	P-0014116-T01-IM5	crc_eo_2020	52	Female	1:DECEASED	2.33399	1:PROGRESSED	4.7	Left	IV	11.8	TMB-H	MSS	NA
crc_eo_2020	P-0014119	P-0014119-T01-IM5	crc_eo_2020	47	Female	1:DECEASED	24.9507	NA	NA	Left	IV	4.9	TMB-L	MSS	Moderately differentiated
crc_eo_2020	P-0014133	P-0014133-T01-IM5	crc_eo_2020	53	Female	0:LIVING	48.0605	NA	NA	Left	IV	5.9	TMB-L	MSS	Moderately differentiated
coadread_dfci_2016	coadread_dfci_2016_3174	coadread_dfci_2016_3174	coadread_dfci_2016	74	Male	NA	NA	NA	NA	Right	IV	26.5333	TMB-H	MSI-H	Well differentiated
crc_eo_2020	P-0014168	P-0014168-T01-IM5	crc_eo_2020	45	Female	1:DECEASED	23.7344	NA	NA	Right	IV	6.9	TMB-L	MSS	Moderately differentiated
crc_eo_2020	P-0014182	P-0014182-T01-IM6	crc_eo_2020	62	Male	0:LIVING	44.5759	NA	NA	Left	II	7.9	TMB-L	MSS	Moderately differentiated
crc_eo_2020	P-0014190	P-0014190-T01-IM6	crc_eo_2020	53	Male	0:LIVING	35.1085	NA	NA	Right	II	9.7	TMB-H	MSS	Moderately differentiated
crc_eo_2020	P-0014195	P-0014195-T01-IM6	crc_eo_2020	35	Male	1:DECEASED	12.5247	NA	NA	Right	IV	5.3	TMB-L	MSS	Moderately differentiated
crc_eo_2020	P-0014252	P-0014252-T01-IM6	crc_eo_2020	59	Male	1:DECEASED	72.4195	NA	NA	Right	III	3.5	TMB-L	MSS	Moderately differentiated
coadread_dfci_2016	coadread_dfci_2016_3643	coadread_dfci_2016_3643	coadread_dfci_2016	74	Female	NA	NA	NA	NA	Right	I	39.8	TMB-H	MSI-H	Well differentiated
crc_eo_2020	P-0014296	P-0014296-T01-IM6	crc_eo_2020	46	Male	0:LIVING	12.4589	NA	NA	Left	IV	8.8	TMB-L	MSS	Moderately differentiated
crc_eo_2020	P-0008721	P-0008721-T01-IM5	crc_eo_2020	74	Female	NA	NA	NA	NA	Right	IV	77.7	TMB-H	MSI-H	Poorly differentiated
crc_eo_2020	P-0014404	P-0014404-T01-IM6	crc_eo_2020	62	Female	NA	NA	NA	NA	Left	III	20.2	TMB-H	MSS	Poorly differentiated
crc_eo_2020	P-0014415	P-0014415-T01-IM6	crc_eo_2020	49	Male	1:DECEASED	32.0184	NA	NA	Left	IV	3.5	TMB-L	MSS	Moderately differentiated
crc_apc_impact_2020	P-0014416	P-0014416-T01-IM6	crc_apc_impact_2020	83	Male	1:DECEASED	6.9	1:PROGRESSED	1.6	Right	IV	8.64698	TMB-L	MSS	Moderately differentiated
rectal_msk_2019	P-0014456	P-0014456-T01-IM6	rectal_msk_2019	65	Male	NA	NA	NA	NA	Left	NA	5.18819	TMB-L	MSS	NA
bowel_colitis_msk_2022	P-0014499	P-0014499-T01-IM6	bowel_colitis_msk_2022	57	Male	NA	NA	NA	NA	Left	III	3.45879	TMB-L	MSS	Poorly differentiated
rectal_msk_2019	P-0014543	P-0014543-T01-IM6	rectal_msk_2019	64	Male	NA	NA	NA	NA	Left	NA	4.32349	TMB-L	MSS	NA
rectal_msk_2019	P-0014553	P-0014553-T01-IM6	rectal_msk_2019	67	Male	NA	NA	NA	NA	Left	NA	6.91758	TMB-L	MSS	NA
crc_apc_impact_2020	P-0014555	P-0014555-T01-IM6	crc_apc_impact_2020	59	Female	1:DECEASED	20.6	1:PROGRESSED	20.6	Left	IV	7.78228	TMB-L	MSS	Moderately differentiated
crc_apc_impact_2020	P-0014565	P-0014565-T01-IM6	crc_apc_impact_2020	52	Female	1:DECEASED	32.1	1:PROGRESSED	8.6	Right	IV	6.05289	TMB-L	MSS	Moderately differentiated
crc_apc_impact_2020	P-0014596	P-0014596-T01-IM6	crc_apc_impact_2020	56	Female	0:LIVING	25.2	0:DiseaseFree	24.6	Right	II	7.78228	TMB-L	MSS	Moderately differentiated
crc_eo_2020	P-0014651	P-0014651-T01-IM6	crc_eo_2020	45	Female	0:LIVING	32.0513	NA	NA	Left	III	3.5	TMB-L	MSS	Well differentiated
crc_eo_2020	P-0014694	P-0014694-T01-IM6	crc_eo_2020	30	Male	1:DECEASED	26.956	NA	NA	Left	III	7	TMB-L	MSS	Moderately differentiated
crc_apc_impact_2020	P-0014754	P-0014754-T01-IM6	crc_apc_impact_2020	62	Male	0:LIVING	24.9	1:PROGRESSED	22.5	Left	IV	4.32349	TMB-L	NA	Poorly differentiated
crc_eo_2020	P-0014768	P-0014768-T01-IM6	crc_eo_2020	44	Male	NA	NA	NA	NA	Left	III	6.1	TMB-L	MSS	Moderately differentiated
crc_eo_2020	P-0014832	P-0014832-T01-IM6	crc_eo_2020	37	Female	1:DECEASED	7.88955	NA	NA	Left	III	3.5	TMB-L	MSS	Poorly differentiated
crc_apc_impact_2020	P-0014848	P-0014848-T01-IM6	crc_apc_impact_2020	51	Male	0:LIVING	26.6	1:PROGRESSED	2.4	Left	IV	6.91758	TMB-L	MSS	Moderately differentiated
crc_eo_2020	P-0014852	P-0014852	crc_eo_2020	37	Male	NA	NA	NA	NA	Left	IV	NA	NA	NA	NA
rectal_msk_2019	P-0014858	P-0014858-T01-IM6	rectal_msk_2019	57	Male	NA	NA	NA	NA	Left	NA	6.05289	TMB-L	MSS	NA
crc_apc_impact_2020	P-0014863	P-0014863-T01-IM6	crc_apc_impact_2020	71	Female	1:DECEASED	20.3	1:PROGRESSED	8.8	Left	IV	6.05289	TMB-L	MSS	Moderately differentiated
crc_eo_2020	P-0014874	P-0014874-T01-IM6	crc_eo_2020	43	Male	0:LIVING	21.5648	NA	NA	Left	IV	6.1	TMB-L	MSS	Moderately differentiated
rectal_msk_2022	P-0014899	P-0014899-T01-IM6	rectal_msk_2022	44	Female	1:DECEASED	20.6443	1:PROGRESSED	18.5076	Left	III	NA	NA	MSS	NA
crc_apc_impact_2020	P-0014945	P-0014945-T02-IM6	crc_apc_impact_2020	63	Female	1:DECEASED	23.8	1:PROGRESSED	2.1	Right	IV	3.45879	TMB-L	MSS	Moderately differentiated
rectal_msk_2019	P-0014971	P-0014971-T01-IM6	rectal_msk_2019	49	Female	NA	NA	NA	NA	Left	NA	4.32349	TMB-L	MSS	NA
crc_eo_2020	P-0014988	P-0014988-T01-IM6	crc_eo_2020	48	Male	0:LIVING	32.0842	NA	NA	Left	IV	NA	NA	MSS	Moderately differentiated
crc_eo_2020	P-0015055	P-0015055-T01-IM6	crc_eo_2020	36	Male	1:DECEASED	6.37738	NA	NA	Right	IV	7.9	TMB-L	MSS	Moderately differentiated
crc_eo_2020	P-0015121	P-0015121-T01-IM6	crc_eo_2020	32	Male	0:LIVING	31.5582	NA	NA	Left	IV	4.4	TMB-L	MSS	Moderately differentiated
crc_apc_impact_2020	P-0015146	P-0015146-T01-IM6	crc_apc_impact_2020	48	Male	1:DECEASED	17.9	1:PROGRESSED	9.1	Left	IV	0.864698	TMB-L	NA	Moderately differentiated
rectal_msk_2022	P-0015149	P-0015149-T01-IM6	rectal_msk_2022	42	Female	0:LIVING	64.6285	1:PROGRESSED	22.2551	NA	III	1.75543	TMB-L	MSS	NA
crc_eo_2020	P-0015190	P-0015190-T01-IM6	crc_eo_2020	43	Female	NA	NA	NA	NA	Left	III	3.5	TMB-L	MSS	Moderately differentiated
crc_apc_impact_2020	P-0015208	P-0015208-T01-IM6	crc_apc_impact_2020	75	Female	1:DECEASED	34.8	1:PROGRESSED	17.1	Left	IV	6.05289	TMB-L	MSS	Moderately differentiated
crc_eo_2020	P-0015221	P-0015221-T01-IM6	crc_eo_2020	41	Female	1:DECEASED	9.99343	1:PROGRESSED	5.4	Left	IV	2.6	TMB-L	MSS	Poorly differentiated
crc_eo_2020	P-0015244	P-0015244-T01-IM6	crc_eo_2020	39	Male	0:LIVING	17.7186	NA	NA	Right	IV	5.3	TMB-L	MSS	Moderately differentiated
rectal_msk_2019	P-0015276	P-0015276-T01-IM6	rectal_msk_2019	65	Male	NA	NA	NA	NA	Left	NA	4.32349	TMB-L	MSS	NA
crc_eo_2020	P-0015298	P-0015298-T02-IM6	crc_eo_2020	29	Female	0:LIVING	32.4129	NA	NA	Right	IV	10.5	TMB-H	MSS	Poorly differentiated
crc_eo_2020	P-0015323	P-0015323-T01-IM6	crc_eo_2020	40	Male	NA	NA	NA	NA	Left	III	1.8	TMB-L	MSS	Moderately differentiated
crc_apc_impact_2020	P-0015366	P-0015366-T01-IM6	crc_apc_impact_2020	68	Male	0:LIVING	22.2	1:PROGRESSED	10.7	Right	IV	5.18819	TMB-L	MSS	Poorly differentiated
crc_apc_impact_2020	P-0015371	P-0015371-T01-IM6	crc_apc_impact_2020	63	Male	1:DECEASED	12	1:PROGRESSED	7.6	Left	IV	6.05289	TMB-L	NA	Moderately differentiated
crc_apc_impact_2020	P-0015380	P-0015380-T01-IM6	crc_apc_impact_2020	55	Female	1:DECEASED	4.6	1:PROGRESSED	4.6	Left	IV	6.91758	TMB-L	MSS	Poorly differentiated
crc_eo_2020	P-0015416	P-0015416-T01-IM6	crc_eo_2020	32	NA	NA	NA	NA	NA	NA	NA	105.3	TMB-H	NA	NA
crc_eo_2020	P-0015443	P-0015443-T01-IM6	crc_eo_2020	40	Male	0:LIVING	26.0026	NA	NA	Left	IV	4.4	TMB-L	MSS	Poorly differentiated
crc_apc_impact_2020	P-0015474	P-0015474-T01-IM6	crc_apc_impact_2020	63	Male	1:DECEASED	25.6	1:PROGRESSED	15.7	Left	III	2.59409	TMB-L	MSS	Poorly differentiated
bowel_colitis_msk_2022	P-0015493	P-0015493-T01-IM6	bowel_colitis_msk_2022	57	Male	NA	NA	NA	NA	NA	III	3.45879	TMB-L	NA	Poorly differentiated
crc_apc_impact_2020	P-0015518	P-0015518-T01-IM6	crc_apc_impact_2020	65	Male	1:DECEASED	11.3	1:PROGRESSED	11.3	Right	IV	6.05289	TMB-L	MSS	Moderately differentiated
crc_eo_2020	P-0015534	P-0015534-T01-IM6	crc_eo_2020	39	Female	1:DECEASED	20.4799	NA	NA	Left	IV	3.5	TMB-L	MSS	Poorly differentiated
bowel_colitis_msk_2022	P-0015635	P-0015635-T01-IM6	bowel_colitis_msk_2022	52	Male	NA	NA	NA	NA	Right	II	5.18819	TMB-L	NA	Moderately differentiated
crc_apc_impact_2020	P-0015642	P-0015642-T01-IM6	crc_apc_impact_2020	66	Male	1:DECEASED	6.6	1:PROGRESSED	2.6	Left	I	6.05289	TMB-L	NA	Poorly differentiated
crc_eo_2020	P-0015665	P-0015665-T01-IM6	crc_eo_2020	47	Female	0:LIVING	36.522	NA	NA	Right	III	7.9	TMB-L	MSS	Poorly differentiated
crc_apc_impact_2020	P-0015711	P-0015711-T01-IM6	crc_apc_impact_2020	76	Male	1:DECEASED	20.2	1:PROGRESSED	6.9	Left	IV	4.32349	TMB-L	MSS	Poorly differentiated
crc_apc_impact_2020	P-0015730	P-0015730-T01-IM6	crc_apc_impact_2020	56	Female	1:DECEASED	2.6	1:PROGRESSED	1.9	Left	IV	8.64698	TMB-L	MSS	Poorly differentiated
crc_eo_2020	P-0015735	P-0015735-T01-IM6	crc_eo_2020	35	Female	1:DECEASED	12.8534	1:PROGRESSED	6.5	Right	IV	6.1	TMB-L	MSS	Moderately differentiated
crc_eo_2020	P-0015775	P-0015775-T01-IM6	crc_eo_2020	48	Male	1:DECEASED	12.2945	NA	NA	Left	III	1.8	TMB-L	MSS	Moderately differentiated
crc_eo_2020	P-0015781	P-0015781-T01-IM6	crc_eo_2020	40	Female	0:LIVING	16.6995	NA	NA	Left	III	3.5	TMB-L	MSS	Moderately differentiated
crc_eo_2020	P-0015783	P-0015783-T01-IM6	crc_eo_2020	48	Male	0:LIVING	30.6049	1:PROGRESSED	7.2	Left	III	4.4	TMB-L	MSS	Moderately differentiated
crc_apc_impact_2020	P-0015834	P-0015834-T01-IM6	crc_apc_impact_2020	83	Female	1:DECEASED	19.1	1:PROGRESSED	8.2	Left	III	0.864698	TMB-L	MSS	Moderately differentiated
crc_eo_2020	P-0015835	P-0015835-T01-IM6	crc_eo_2020	46	Female	0:LIVING	36.0289	NA	NA	Left	IV	4.4	TMB-L	MSS	Moderately differentiated
crc_apc_impact_2020	P-0015870	P-0015870-T01-IM6	crc_apc_impact_2020	68	Female	0:LIVING	3.3	0:DiseaseFree	2.1	Left	IV	6.91758	TMB-L	MSS	Moderately differentiated
crc_apc_impact_2020	P-0015884	P-0015884-T01-IM6	crc_apc_impact_2020	58	Male	0:LIVING	15.4	1:PROGRESSED	4	Left	IV	7.78228	TMB-L	MSS	Moderately differentiated
crc_apc_impact_2020	P-0015946	P-0015946-T01-IM6	crc_apc_impact_2020	88	Male	1:DECEASED	1.5	1:PROGRESSED	1.5	Left	IV	4.32349	TMB-L	MSS	Moderately differentiated
crc_eo_2020	P-0015958	P-0015958-T01-IM6	crc_eo_2020	31	Male	0:LIVING	3.97765	NA	NA	Right	IV	3.5	TMB-L	MSS	Poorly differentiated
crc_apc_impact_2020	P-0016013	P-0016013-T01-IM6	crc_apc_impact_2020	91	Male	1:DECEASED	17.4	1:PROGRESSED	6.7	Right	IV	6.91758	TMB-L	MSS	Poorly differentiated
crc_apc_impact_2020	P-0016030	P-0016030-T01-IM6	crc_apc_impact_2020	56	Male	0:LIVING	21.6	1:PROGRESSED	8.3	Left	IV	8.64698	TMB-L	MSS	Moderately differentiated
crc_apc_impact_2020	P-0016044	P-0016044-T01-IM6	crc_apc_impact_2020	55	Male	1:DECEASED	15.4	1:PROGRESSED	6.2	Left	III	4.32349	TMB-L	MSS	Moderately differentiated
crc_apc_impact_2020	P-0016051	P-0016051-T01-IM6	crc_apc_impact_2020	67	Male	1:DECEASED	33.2	1:PROGRESSED	10.1	Left	IV	5.18819	TMB-L	MSS	Moderately differentiated
crc_eo_2020	P-0016091	P-0016091-T01-IM6	crc_eo_2020	48	Male	1:DECEASED	34.5825	NA	NA	Right	IV	8.8	TMB-L	MSS	Poorly differentiated
crc_eo_2020	P-0016111	P-0016111-T01-IM6	crc_eo_2020	48	Female	1:DECEASED	21.8277	1:PROGRESSED	8.3	Left	IV	4.4	TMB-L	MSS	Moderately differentiated
crc_eo_2020	P-0016206	P-0016206-T01-IM6	crc_eo_2020	38	Female	0:LIVING	31.2952	NA	NA	Left	IV	2.6	TMB-L	MSS	Moderately differentiated
crc_apc_impact_2020	P-0016235	P-0016235-T01-IM6	crc_apc_impact_2020	75	Male	1:DECEASED	17.3	1:PROGRESSED	6.1	Left	IV	9.51168	TMB-H	MSS	Moderately differentiated
crc_eo_2020	P-0016266	P-0016266-T01-IM6	crc_eo_2020	38	Male	0:LIVING	29.5529	NA	NA	Right	IV	6.1	TMB-L	MSS	Moderately differentiated
crc_eo_2020	P-0000862	P-0000862-T01-IM3	crc_eo_2020	74	Female	NA	NA	1:PROGRESSED	6.9	Right	IV	54.6	TMB-H	MSI-H	Moderate poorly differentiated
bowel_colitis_msk_2022	P-0016443	P-0016443-T02-IM6	bowel_colitis_msk_2022	38	Male	NA	NA	NA	NA	Right	II	3.45879	TMB-L	MSS	Moderately differentiated
crc_apc_impact_2020	P-0016485	P-0016485-T01-IM6	crc_apc_impact_2020	55	Male	0:LIVING	21.5	1:PROGRESSED	11.8	Left	IV	5.18819	TMB-L	MSS	Moderately differentiated
crc_apc_impact_2020	P-0016487	P-0016487-T01-IM6	crc_apc_impact_2020	58	Female	0:LIVING	8.2	1:PROGRESSED	2.2	Left	IV	6.91758	TMB-L	MSS	Moderately differentiated
crc_apc_impact_2020	P-0016508	P-0016508-T01-IM6	crc_apc_impact_2020	56	Female	1:DECEASED	9.7	1:PROGRESSED	5.7	Left	II	3.45879	TMB-L	MSS	Moderately differentiated
crc_eo_2020	P-0016552	P-0016552-T01-IM6	crc_eo_2020	46	NA	NA	NA	NA	NA	NA	NA	2.6	TMB-L	NA	NA
crc_eo_2020	P-0016560	P-0016560-T01-IM6	crc_eo_2020	38	Male	0:LIVING	33.2347	1:PROGRESSED	11.3	Right	IV	4.4	TMB-L	MSS	Moderately differentiated
crc_apc_impact_2020	P-0016573	P-0016573-T01-IM6	crc_apc_impact_2020	66	Male	1:DECEASED	14	1:PROGRESSED	6.6	Left	IV	6.91758	TMB-L	MSS	Poorly differentiated
[truncated: 2,030 more rows]

## Sheet: Table S2
Supplement Table 2: The mutational data of CRC patients in this study from the TCGA database.
Hugo_Symbol	Entrez_Gene_Id	Chromosome	Start_Position	End_Position	Variant_Classification	Variant_Type	Tumor_Seq_Allele1	Tumor_Seq_Allele2	Tumor_Sample_Barcode	HGVSp_Short	Transcript_ID	RefSeq
TP53	7157	17	7578280	7578280	Missense_Mutation	SNP	G	A	P-0007181-T01-IM5	p.P190L	ENST00000269305	NM_001126112.2
ERBB2	2064	17	37881332	37881332	Missense_Mutation	SNP	G	A	P-0007181-T01-IM5	p.V842I	ENST00000269571	.
APC	324	5	112175760	112175761	Frame_Shift_Ins	INS	-	T	P-0007181-T01-IM5	p.A1492Cfs*22	ENST00000257430	NM_000038.5
EPHA3	2042	3	89259335	89259335	Missense_Mutation	SNP	G	A	P-0007181-T01-IM5	p.R160H	ENST00000336596	NM_005233.5
NTRK1	4914	1	156843614	156843614	Missense_Mutation	SNP	G	A	P-0007181-T01-IM5	p.R347H	ENST00000524377	NM_002529.3
EPHA7	2045	6	94068102	94068102	Missense_Mutation	SNP	G	C	P-0007181-T01-IM5	p.S287C	ENST00000369303	NM_004440.3
TP53	7157	17	7578393	7578393	Missense_Mutation	SNP	A	C	P-0008019-T01-IM5	p.H179Q	ENST00000269305	NM_001126112.2
APC	324	5	112175212	112175216	Frame_Shift_Del	DEL	AAAAG	-	P-0008019-T01-IM5	p.E1309Dfs*4	ENST00000257430	NM_000038.5
GLI1	2735	12	57859016	57859016	Missense_Mutation	SNP	G	A	P-0008019-T01-IM5	p.R171Q	ENST00000228682	NM_005269.2
EPHA3	2042	3	89528589	89528589	Missense_Mutation	SNP	G	T	P-0008019-T01-IM5	p.K963N	ENST00000336596	NM_005233.5
FBXW7	55294	4	153245506	153245506	Nonsense_Mutation	SNP	G	T	P-0008019-T01-IM5	p.S562*	ENST00000281708	NM_033632.3
FGFR4	2264	5	176520761	176520761	Missense_Mutation	SNP	G	A	P-0008019-T01-IM5	p.V502I	ENST00000292408	NM_213647.1
BLM	641	15	91337522	91337522	Missense_Mutation	SNP	G	A	P-0008019-T01-IM5	p.G1049R	ENST00000355112	NM_000057.2
SMO	6608	7	128852004	128852004	Frame_Shift_Del	DEL	C	-	P-0020748-T01-IM6	p.P694Lfs*82	ENST00000249373	NM_005631.4
CREBBP	1387	16	3817721	3817721	Frame_Shift_Del	DEL	T	-	P-0020748-T01-IM6	p.I1084Sfs*15	ENST00000262367	NM_004380.2
CTNNB1	1499	3	41266137	41266137	Missense_Mutation	SNP	C	T	P-0020748-T01-IM6	p.S45F	ENST00000349496	NM_001904.3
CIC	23152	19	42791719	42791719	Missense_Mutation	SNP	G	A	P-0020748-T01-IM6	p.R202Q	ENST00000575354	NM_015125.3
SOX9	6662	17	70118918	70118918	Nonsense_Mutation	SNP	C	T	P-0020748-T01-IM6	p.Q164*	ENST00000245479	NM_000346.3
PAX5	5079	9	36882050	36882050	Frame_Shift_Del	DEL	G	-	P-0020748-T01-IM6	p.A322Lfs*11	ENST00000358127	NM_001280556.1
BLM	641	15	91310208	91310208	Frame_Shift_Del	DEL	A	-	P-0020748-T01-IM6	p.D757Tfs*4	ENST00000355112	NM_000057.2
PPP2R1A	5518	19	52724244	52724244	Missense_Mutation	SNP	G	A	P-0020748-T01-IM6	p.R459H	ENST00000322088	NM_014225.5
MRE11A	0	11	94189473	94189473	Frame_Shift_Del	DEL	T	-	P-0020748-T01-IM6	p.N511Ifs*13	ENST00000323929	NM_005591.3
INPPL1	3636	11	71948748	71948748	Frame_Shift_Del	DEL	C	-	P-0020748-T01-IM6	p.R1156Gfs*46	ENST00000298229	NM_001567.3
PRKCI	5584	3	169998127	169998128	Frame_Shift_Ins	INS	-	A	P-0020748-T01-IM6	p.T276Nfs*16	ENST00000295797	NM_002740.5
CARD11	84433	7	2958127	2958127	Missense_Mutation	SNP	G	A	P-0020748-T01-IM6	p.R869W	ENST00000396946	NM_032415.4
AKT3	10000	1	243809211	243809211	Missense_Mutation	SNP	G	C	P-0020748-T01-IM6	p.T138S	ENST00000263826	NM_005465.4
PGR	5241	11	100998724	100998725	Frame_Shift_Ins	INS	-	G	P-0020748-T01-IM6	p.D360Rfs*19	ENST00000325455	NM_001202474.3
CREBBP	1387	16	3778282	3778282	Frame_Shift_Del	DEL	G	-	P-0020748-T01-IM6	p.L2256Sfs*46	ENST00000262367	NM_004380.2
NUP93	9688	16	56862947	56862947	Missense_Mutation	SNP	G	A	P-0020748-T01-IM6	p.G285R	ENST00000308159	NM_014669.4
DOT1L	84444	19	2220106	2220106	Splice_Site	SNP	G	T	P-0020748-T01-IM6	p.X898_splice	ENST00000398665	NM_032482.2
DOT1L	84444	19	2225404	2225404	Missense_Mutation	SNP	C	T	P-0020748-T01-IM6	p.A1205V	ENST00000398665	NM_032482.2
POLD1	5424	19	50918147	50918147	Missense_Mutation	SNP	G	A	P-0020748-T01-IM6	p.D822N	ENST00000440232	NM_002691.3
ROS1	6098	6	117686887	117686887	Missense_Mutation	SNP	G	T	P-0020748-T01-IM6	p.P944T	ENST00000368508	NM_002944.2
EGFR	1956	7	55214367	55214367	Missense_Mutation	SNP	C	T	P-0020748-T01-IM6	p.R165W	ENST00000275493	NM_005228.3
HGF	3082	7	81340797	81340797	Missense_Mutation	SNP	G	A	P-0020748-T01-IM6	p.H482Y	ENST00000222390	NM_000601.4
FGFR1	2260	8	38275776	38275776	Missense_Mutation	SNP	T	C	P-0020748-T01-IM6	p.E498G	ENST00000425967	NM_001174067.1
LYN	4067	8	56863053	56863054	Frame_Shift_Ins	INS	-	A	P-0020748-T01-IM6	p.E110Rfs*40	ENST00000519728	NM_002350.3
PTCH1	5727	9	98215857	98215858	Frame_Shift_Ins	INS	-	A	P-0020748-T01-IM6	p.A1118Cfs*27	ENST00000331920	NM_000264.3
APC	324	5	112116592	112116592	Nonsense_Mutation	SNP	C	T	P-0009377-T01-IM5	p.R213*	ENST00000257430	NM_000038.5
APC	324	5	112175390	112175390	Nonsense_Mutation	SNP	C	T	P-0009377-T01-IM5	p.Q1367*	ENST00000257430	NM_000038.5
PIK3R1	5295	5	67591106	67591106	Missense_Mutation	SNP	A	G	P-0009377-T01-IM5	p.K567E	ENST00000274335	.
TP53	7157	17	7577524	7577525	In_Frame_Ins	INS	-	GAG	P-0009377-T01-IM5	p.L252dup	ENST00000269305	NM_001126112.2
PIK3CA	5290	3	178936091	178936091	Missense_Mutation	SNP	G	A	P-0037532-T01-IM6	p.E545K	ENST00000263967	NM_006218.2
IRS2	8660	13	110435798	110435798	Missense_Mutation	SNP	G	A	P-0037532-T01-IM6	p.S868L	ENST00000375856	NM_003749.2
KRAS	3845	12	25398281	25398281	Missense_Mutation	SNP	C	T	P-0037532-T01-IM6	p.G13D	ENST00000256078	NM_033360.2
IKZF1	10320	7	50367257	50367257	Missense_Mutation	SNP	G	A	P-0037532-T01-IM6	p.D22N	ENST00000331340	NM_006060.4
PREX2	80243	8	68992720	68992720	Missense_Mutation	SNP	G	A	P-0037532-T01-IM6	p.R562H	ENST00000288368	NM_024870.2
TP53	7157	17	7577057	7577058	Frame_Shift_Ins	INS	-	C	P-0037532-T01-IM6	p.E294Gfs*12	ENST00000269305	NM_001126112.2
NCOR1	9611	17	15984012	15984012	Missense_Mutation	SNP	A	C	P-0037532-T01-IM6	p.H1069Q	ENST00000268712	NM_006311.3
APC	324	5	112175217	112175217	Frame_Shift_Del	DEL	A	-	P-0037532-T01-IM6	p.K1310Rfs*11	ENST00000257430	NM_000038.5
SMAD4	4089	18	48591918	48591918	Missense_Mutation	SNP	C	T	P-0007092-T01-IM5	p.R361C	ENST00000342988	NM_005359.5
TP53	7157	17	7577121	7577121	Missense_Mutation	SNP	G	A	P-0007092-T01-IM5	p.R273C	ENST00000269305	NM_001126112.2
APC	324	5	112174784	112174784	Nonsense_Mutation	SNP	A	T	P-0007092-T01-IM5	p.K1165*	ENST00000257430	NM_000038.5
APC	324	5	112128143	112128143	Nonsense_Mutation	SNP	C	T	P-0007092-T01-IM5	p.R216*	ENST00000257430	NM_000038.5
NOTCH3	4854	19	15298126	15298126	Missense_Mutation	SNP	G	A	P-0007092-T01-IM5	p.R544C	ENST00000263388	NM_000435.2
ERG	2078	21	39775464	39775464	Missense_Mutation	SNP	C	T	P-0007092-T01-IM5	p.D186N	ENST00000288319	NM_182918.3
KRAS	3845	12	25398284	25398284	Missense_Mutation	SNP	C	A	P-0010363-T01-IM5	p.G12V	ENST00000256078	NM_033360.2
PIK3CA	5290	3	178936082	178936082	Missense_Mutation	SNP	G	A	P-0010363-T01-IM5	p.E542K	ENST00000263967	NM_006218.2
APC	324	5	112173704	112173704	Nonsense_Mutation	SNP	C	T	P-0010363-T01-IM5	p.R805*	ENST00000257430	NM_000038.5
APC	324	5	112175676	112175679	Frame_Shift_Del	DEL	AGAG	-	P-0010363-T01-IM5	p.E1464Vfs*8	ENST00000257430	NM_000038.5
EPHA7	2045	6	93982141	93982141	Splice_Site	SNP	C	A	P-0010363-T01-IM5	p.X442_splice	ENST00000369303	NM_004440.3
SOX9	6662	17	70119823	70119823	Frame_Shift_Del	DEL	C	-	P-0010363-T01-IM5	p.I275Mfs*4	ENST00000245479	NM_000346.3
BRAF	673	7	140453136	140453136	Missense_Mutation	SNP	A	T	P-0015665-T01-IM6	p.V600E	ENST00000288602	NM_004333.4
SMAD4	4089	18	48575159	48575159	Missense_Mutation	SNP	C	T	P-0015665-T01-IM6	p.A118V	ENST00000342988	NM_005359.5
TP53	7157	17	7578478	7578478	Missense_Mutation	SNP	G	T	P-0015665-T01-IM6	p.P151H	ENST00000269305	NM_001126112.2
ALK	238	2	30143044	30143044	Missense_Mutation	SNP	G	A	P-0015665-T01-IM6	p.A161V	ENST00000389048	NM_004304.4
CDK8	1024	13	26970485	26970485	Missense_Mutation	SNP	G	A	P-0015665-T01-IM6	p.R285K	ENST00000381527	NM_001260.1
B2M	567	15	45007620	45007620	Splice_Site	DEL	G	-	P-0015665-T01-IM6	p.X23_splice	ENST00000558401	NM_004048.2
PTPRS	5802	19	5238989	5238989	Missense_Mutation	SNP	C	T	P-0015665-T01-IM6	p.R597H	ENST00000357368	NM_002850.3
LATS1	9113	6	150001359	150001359	Missense_Mutation	SNP	G	A	P-0015665-T01-IM6	p.H749Y	ENST00000253339	.
TP53	7157	17	7578212	7578212	Nonsense_Mutation	SNP	G	A	P-0018300-T01-IM6	p.R213*	ENST00000269305	NM_001126112.2
INPP4B	8821	4	143350346	143350346	Missense_Mutation	SNP	G	A	P-0018300-T01-IM6	p.P39L	ENST00000262992	NM_001101669.1
DAXX	1616	6	33287568	33287568	Missense_Mutation	SNP	G	C	P-0018300-T01-IM6	p.P510R	ENST00000374542	NM_001141970.1
TP53	7157	17	7577120	7577120	Missense_Mutation	SNP	C	T	P-0032267-T01-IM6	p.R273H	ENST00000269305	NM_001126112.2
SMAD4	4089	18	48591919	48591919	Missense_Mutation	SNP	G	A	P-0032267-T01-IM6	p.R361H	ENST00000342988	NM_005359.5
KRAS	3845	12	25398281	25398281	Missense_Mutation	SNP	C	T	P-0032267-T01-IM6	p.G13D	ENST00000256078	NM_033360.2
APC	324	5	112151261	112151261	Nonsense_Mutation	SNP	C	T	P-0032267-T01-IM6	p.R302*	ENST00000257430	NM_000038.5
CDK12	51755	17	37627398	37627398	Missense_Mutation	SNP	A	T	P-0032267-T01-IM6	p.K438M	ENST00000447079	NM_015083.1
TRAF7	84231	16	2213964	2213964	Missense_Mutation	SNP	G	T	P-0032267-T01-IM6	p.G15W	ENST00000326181	NM_032271.2
SDHA	6389	5	231041	231041	Missense_Mutation	SNP	G	A	P-0032267-T01-IM6	p.G274D	ENST00000264932	NM_004168.2
KRAS	3845	12	25398284	25398284	Missense_Mutation	SNP	C	A	P-0037355-T01-IM6	p.G12V	ENST00000256078	NM_033360.2
APC	324	5	112175536	112175536	Frame_Shift_Del	DEL	T	-	P-0037355-T01-IM6	p.S1415Rfs*4	ENST00000257430	NM_000038.5
MGA	23269	15	41989060	41989060	Nonsense_Mutation	SNP	C	T	P-0037355-T01-IM6	p.R618*	ENST00000219905	NM_001164273.1
TCF7L2	6934	10	114710659	114710659	Frame_Shift_Del	DEL	A	-	P-0037355-T01-IM6	p.V49Sfs*59	ENST00000543371	NM_001198531.1
MAP3K1	4214	5	56161690	56161690	Missense_Mutation	SNP	G	A	P-0037355-T01-IM6	p.R396H	ENST00000399503	NM_005921.1
APC	324	5	112173637	112173637	Frame_Shift_Del	DEL	G	-	P-0037355-T01-IM6	p.A783Hfs*37	ENST00000257430	NM_000038.5
TP53	7157	17	7577106	7577106	Missense_Mutation	SNP	G	A	P-0009993-T01-IM5	p.P278S	ENST00000269305	NM_001126112.2
APC	324	5	112174631	112174631	Nonsense_Mutation	SNP	C	T	P-0009993-T01-IM5	p.R1114*	ENST00000257430	NM_000038.5
APC	324	5	112162803	112162803	Splice_Site	SNP	A	G	P-0009993-T01-IM5	p.X470_splice	ENST00000257430	NM_000038.5
PAX5	5079	9	37015040	37015040	Missense_Mutation	SNP	G	A	P-0009993-T01-IM5	p.R122W	ENST00000358127	NM_001280556.1
BRAF	673	7	140481402	140481402	Missense_Mutation	SNP	C	A	P-0020343-T01-IM6	p.G469V	ENST00000288602	NM_004333.4
ELF3	1999	1	201981775	201981776	Frame_Shift_Ins	INS	-	A	P-0020343-T01-IM6	p.S163Kfs*33	ENST00000359651	.
INPPL1	3636	11	71948712	71948712	Missense_Mutation	SNP	C	T	P-0020343-T01-IM6	p.R1142C	ENST00000298229	NM_001567.3
TP53	7157	17	7579359	7579360	Frame_Shift_Ins	INS	-	TTTC	P-0020343-T01-IM6	p.R110Efs*40	ENST00000269305	NM_001126112.2
TP53	7157	17	7578406	7578406	Missense_Mutation	SNP	C	T	P-0021007-T01-IM6	p.R175H	ENST00000269305	NM_001126112.2
APC	324	5	112128191	112128191	Nonsense_Mutation	SNP	C	T	P-0021007-T01-IM6	p.R232*	ENST00000257430	NM_000038.5
PIK3CA	5290	3	178952085	178952085	Missense_Mutation	SNP	A	G	P-0021722-T01-IM6	p.H1047R	ENST00000263967	NM_006218.2
TCF3	6929	19	1612352	1612352	Missense_Mutation	SNP	C	T	P-0021722-T01-IM6	p.R556Q	ENST00000344749	NM_001136139.2
TP53	7157	17	7577120	7577120	Missense_Mutation	SNP	C	T	P-0000675-T02-IM3	p.R273H	ENST00000269305	NM_001126112.2
PDCD1	5133	2	242795019	242795019	Missense_Mutation	SNP	C	T	P-0000675-T02-IM3	p.V64M	ENST00000334409	NM_005018.2
APC	324	5	112162891	112162891	Nonsense_Mutation	SNP	C	T	P-0000675-T02-IM3	p.R499*	ENST00000257430	NM_000038.5
APC	324	5	112175255	112175255	Nonsense_Mutation	SNP	G	T	P-0000675-T02-IM3	p.E1322*	ENST00000257430	NM_000038.5
TP53	7157	17	7577538	7577538	Missense_Mutation	SNP	C	T	P-0007490-T01-IM5	p.R248Q	ENST00000269305	NM_001126112.2
APC	324	5	112173704	112173704	Nonsense_Mutation	SNP	C	T	P-0007490-T01-IM5	p.R805*	ENST00000257430	NM_000038.5
LATS1	9113	6	150001104	150001104	Missense_Mutation	SNP	T	C	P-0007490-T01-IM5	p.I834V	ENST00000253339	.
APC	324	5	112175751	112175752	Frame_Shift_Ins	INS	-	TTTA	P-0007490-T01-IM5	p.L1489Ffs*26	ENST00000257430	NM_000038.5
PIK3R1	5295	5	67592132	67592144	Frame_Shift_Del	DEL	GAGAGCAGTAAAC	-	P-0007490-T01-IM5	p.E650Rfs*8	ENST00000274335	.
KRAS	3845	12	25398285	25398285	Missense_Mutation	SNP	C	A	P-0010599-T01-IM5	p.G12C	ENST00000256078	NM_033360.2
TP53	7157	17	7578534	7578534	Missense_Mutation	SNP	C	A	P-0010599-T01-IM5	p.K132N	ENST00000269305	NM_001126112.2
BMPR1A	657	10	88649926	88649926	Missense_Mutation	SNP	T	A	P-0010599-T01-IM5	p.L59I	ENST00000372037	NM_004329.2
IRS2	8660	13	110436705	110436705	Missense_Mutation	SNP	C	A	P-0010599-T01-IM5	p.D566Y	ENST00000375856	NM_003749.2
FOXA1	3169	14	38061607	38061607	Missense_Mutation	SNP	C	A	P-0010599-T01-IM5	p.G128C	ENST00000250448	NM_004496.3
PLCG2	5336	16	81969920	81969920	Missense_Mutation	SNP	T	C	P-0010599-T01-IM5	p.Y997H	ENST00000359376	NM_002661.3
TP53	7157	17	7578406	7578406	Missense_Mutation	SNP	C	T	P-0001531-T02-IM6	p.R175H	ENST00000269305	NM_001126112.2
APC	324	5	112175328	112175328	Nonsense_Mutation	SNP	C	G	P-0001531-T02-IM6	p.S1346*	ENST00000257430	NM_000038.5
APC	324	5	112175324	112175324	Nonsense_Mutation	SNP	G	T	P-0001531-T02-IM6	p.E1345*	ENST00000257430	NM_000038.5
NF1	4763	17	29550460	29550460	Splice_Site	SNP	A	G	P-0001531-T02-IM6	p.X574_splice	ENST00000358273	NM_001042492.2
AR	367	X	66941796	66941796	Missense_Mutation	SNP	T	G	P-0001531-T02-IM6	p.F814V	ENST00000374690	NM_000044.3
KRAS	3845	12	25378562	25378562	Missense_Mutation	SNP	C	T	P-0004494-T01-IM5	p.A146T	ENST00000256078	NM_033360.2
SMAD4	4089	18	48591918	48591918	Missense_Mutation	SNP	C	T	P-0004494-T01-IM5	p.R361C	ENST00000342988	NM_005359.5
APC	324	5	112164616	112164616	Nonsense_Mutation	SNP	C	T	P-0004494-T01-IM5	p.R564*	ENST00000257430	NM_000038.5
ATM	472	11	108117798	108117798	Missense_Mutation	SNP	C	T	P-0004494-T01-IM5	p.R337C	ENST00000278616	NM_000051.3
SF3B1	23451	2	198268383	198268383	Missense_Mutation	SNP	G	A	P-0004494-T01-IM5	p.R549C	ENST00000335508	NM_012433.2
CSF1R	1436	5	149457764	149457764	Missense_Mutation	SNP	G	A	P-0004494-T01-IM5	p.R214W	ENST00000286301	NM_005211.3
ATM	472	11	108216611	108216611	Missense_Mutation	SNP	C	T	P-0004494-T01-IM5	p.R2854C	ENST00000278616	NM_000051.3
FLT1	2321	13	29041046	29041046	Missense_Mutation	SNP	T	C	P-0004494-T01-IM5	p.I128V	ENST00000282397	NM_002019.4
NF1	4763	17	29486104	29486104	Frame_Shift_Del	DEL	T	-	P-0004494-T01-IM5	p.A95Lfs*8	ENST00000358273	NM_001042492.2
APC	324	5	112175595	112175613	Frame_Shift_Del	DEL	GAAGTAAAACACCTCCACC	-	P-0004494-T01-IM5	p.R1435Nfs*32	ENST00000257430	NM_000038.5
ERBB3	2065	12	56482437	56482437	Missense_Mutation	SNP	A	G	P-0006704-T01-IM5	p.K329E	ENST00000267101	NM_001982.3
KRAS	3845	12	25398281	25398281	Missense_Mutation	SNP	C	T	P-0006704-T01-IM5	p.G13D	ENST00000256078	NM_033360.2
CREBBP	1387	16	3790455	3790455	Nonsense_Mutation	SNP	G	A	P-0006704-T01-IM5	p.R1360*	ENST00000262367	NM_004380.2
GSK3B	2932	3	119582302	119582302	Nonsense_Mutation	SNP	G	A	P-0006704-T01-IM5	p.R367*	ENST00000316626	.
APC	324	5	112174438	112174438	Nonsense_Mutation	SNP	G	A	P-0006704-T01-IM5	p.W1049*	ENST00000257430	NM_000038.5
MED12	9968	X	70344938	70344938	Missense_Mutation	SNP	G	T	P-0006704-T01-IM5	p.G723V	ENST00000374080	.
APC	324	5	112175508	112175509	Frame_Shift_Del	DEL	AG	-	P-0006704-T01-IM5	p.S1407*	ENST00000257430	NM_000038.5
TP53	7157	17	7577121	7577121	Missense_Mutation	SNP	G	A	P-0011027-T01-IM5	p.R273C	ENST00000269305	NM_001126112.2
APC	324	5	112175212	112175216	Frame_Shift_Del	DEL	AAAAG	-	P-0011027-T01-IM5	p.E1309Dfs*4	ENST00000257430	NM_000038.5
IRS1	3667	2	227662409	227662409	Missense_Mutation	SNP	G	A	P-0011027-T01-IM5	p.P349L	ENST00000305123	NM_005544.2
ESR1	2099	6	152420067	152420067	Missense_Mutation	SNP	C	T	P-0011027-T01-IM5	p.T585M	ENST00000206249	NM_000125.3
STK11	6794	19	1207099	1207099	Missense_Mutation	SNP	G	A	P-0011027-T01-IM5	p.V63M	ENST00000326873	NM_000455.4
SOX9	6662	17	70117911	70117920	Frame_Shift_Del	DEL	TACCCGCACT	-	P-0011027-T01-IM5	p.Y127Cfs*17	ENST00000245479	NM_000346.3
TP53	7157	17	7578406	7578406	Missense_Mutation	SNP	C	T	P-0021147-T01-IM6	p.R175H	ENST00000269305	NM_001126112.2
APC	324	5	112175507	112175507	Nonsense_Mutation	SNP	C	T	P-0021147-T01-IM6	p.Q1406*	ENST00000257430	NM_000038.5
APC	324	5	112173917	112173917	Nonsense_Mutation	SNP	C	T	P-0021147-T01-IM6	p.R876*	ENST00000257430	NM_000038.5
IRS1	3667	2	227663299	227663301	In_Frame_Del	DEL	CTT	-	P-0021147-T01-IM6	p.K52del	ENST00000305123	NM_005544.2
KIT	3815	4	55598132	55598132	Missense_Mutation	SNP	G	A	P-0021147-T01-IM6	p.A777T	ENST00000288135	NM_000222.2
KLF4	9314	9	110251222	110251222	Missense_Mutation	SNP	C	T	P-0021147-T01-IM6	p.A39T	ENST00000374672	NM_004235.4
MTOR	2475	1	11291067	11291067	Missense_Mutation	SNP	C	A	P-0023271-T01-IM6	p.K898N	ENST00000361445	NM_004958.3
MTOR	2475	1	11317000	11317000	Missense_Mutation	SNP	C	A	P-0023271-T01-IM6	p.R165I	ENST00000361445	NM_004958.3
SPEN	23013	1	16256692	16256692	Missense_Mutation	SNP	G	T	P-0023271-T01-IM6	p.Q1319H	ENST00000375759	NM_015001.2
SPEN	23013	1	16257959	16257959	Missense_Mutation	SNP	T	C	P-0023271-T01-IM6	p.F1742L	ENST00000375759	NM_015001.2
SPEN	23013	1	16260803	16260803	Missense_Mutation	SNP	G	A	P-0023271-T01-IM6	p.V2690M	ENST00000375759	NM_015001.2
ARID1A	8289	1	27088709	27088709	Missense_Mutation	SNP	C	T	P-0023271-T01-IM6	p.P773L	ENST00000324856	NM_006015.4
ARID1A	8289	1	27101301	27101301	Missense_Mutation	SNP	G	A	P-0023271-T01-IM6	p.R1528Q	ENST00000324856	NM_006015.4
ARID1A	8289	1	27106354	27106354	Nonsense_Mutation	SNP	C	T	P-0023271-T01-IM6	p.R1989*	ENST00000324856	NM_006015.4
RAD54L	8438	1	46714211	46714211	Missense_Mutation	SNP	G	A	P-0023271-T01-IM6	p.A11T	ENST00000371975	NM_003579.3
CDKN2C	1031	1	51439681	51439681	Missense_Mutation	SNP	C	A	P-0023271-T01-IM6	p.F82L	ENST00000262662	.
FUBP1	8880	1	78444592	78444592	Missense_Mutation	SNP	C	A	P-0023271-T01-IM6	p.D33Y	ENST00000370768	NM_003902.3
NOTCH2	4853	1	120497768	120497768	Missense_Mutation	SNP	C	T	P-0023271-T01-IM6	p.R705H	ENST00000256646	NM_024408.3
RIT1	6016	1	155874163	155874163	Missense_Mutation	SNP	C	T	P-0023271-T01-IM6	p.R123H	ENST00000368323	NM_006912.5
RIT1	6016	1	155874172	155874172	Missense_Mutation	SNP	C	T	P-0023271-T01-IM6	p.R120Q	ENST00000368323	NM_006912.5
DDR2	4921	1	162729614	162729614	Missense_Mutation	SNP	G	A	P-0023271-T01-IM6	p.D234N	ENST00000367921	NM_006182.2
CDC73	79577	1	193111074	193111074	Missense_Mutation	SNP	G	T	P-0023271-T01-IM6	p.D203Y	ENST00000367435	NM_024529.4
CDC73	79577	1	193111167	193111167	Nonsense_Mutation	SNP	C	T	P-0023271-T01-IM6	p.R234*	ENST00000367435	NM_024529.4
MDM4	4194	1	204512023	204512023	Missense_Mutation	SNP	G	A	P-0023271-T01-IM6	p.S208N	ENST00000367182	NM_001278516.1
PARP1	142	1	226568877	226568877	Missense_Mutation	SNP	G	T	P-0023271-T01-IM6	p.L398I	ENST00000366794	NM_001618.3
AKT3	10000	1	243716095	243716095	Nonsense_Mutation	SNP	G	A	P-0023271-T01-IM6	p.R367*	ENST00000263826	NM_005465.4
ARID5B	84159	10	63662041	63662041	Missense_Mutation	SNP	A	G	P-0023271-T01-IM6	p.K49E	ENST00000279873	NM_032199.2
ARID5B	84159	10	63760071	63760071	Missense_Mutation	SNP	G	A	P-0023271-T01-IM6	p.D242N	ENST00000279873	NM_032199.2
ARID5B	84159	10	63817029	63817029	Missense_Mutation	SNP	G	A	P-0023271-T01-IM6	p.E334K	ENST00000279873	NM_032199.2
ARID5B	84159	10	63817076	63817076	Missense_Mutation	SNP	G	T	P-0023271-T01-IM6	p.Q349H	ENST00000279873	NM_032199.2
ARID5B	84159	10	63850636	63850636	Nonsense_Mutation	SNP	G	T	P-0023271-T01-IM6	p.E472*	ENST00000279873	NM_032199.2
TET1	80312	10	70450596	70450596	Frame_Shift_Del	DEL	A	-	P-0023271-T01-IM6	p.S1814Vfs*9	ENST00000373644	NM_030625.2
PTEN	5728	10	89720741	89720741	Nonsense_Mutation	SNP	C	T	P-0023271-T01-IM6	p.Q298*	ENST00000371953	NM_000314.4
FGFR2	2263	10	123258033	123258033	Missense_Mutation	SNP	G	T	P-0023271-T01-IM6	p.L550I	ENST00000358487	NM_000141.4
FGFR2	2263	10	123279681	123279681	Nonsense_Mutation	SNP	G	A	P-0023271-T01-IM6	p.R251*	ENST00000358487	NM_000141.4
IGF2	3481	11	2154880	2154880	Missense_Mutation	SNP	C	T	P-0023271-T01-IM6	p.R114H	ENST00000434045	NM_001127598.1
WT1	7490	11	32456678	32456678	Missense_Mutation	SNP	C	T	P-0023271-T01-IM6	p.D72N	ENST00000332351	NM_024426.4
MEN1	4221	11	64577332	64577332	Missense_Mutation	SNP	A	G	P-0023271-T01-IM6	p.S84P	ENST00000337652	NM_130803.2
FGF19	9965	11	69514320	69514320	Missense_Mutation	SNP	C	G	P-0023271-T01-IM6	p.A121P	ENST00000294312	NM_005117.2
PAK1	5058	11	77047231	77047231	Missense_Mutation	SNP	C	T	P-0023271-T01-IM6	p.R438Q	ENST00000356341	NM_002576.4
MRE11A	0	11	94169032	94169032	Missense_Mutation	SNP	C	A	P-0023271-T01-IM6	p.D654Y	ENST00000323929	NM_005591.3
PGR	5241	11	100962516	100962516	Nonsense_Mutation	SNP	G	T	P-0023271-T01-IM6	p.C627*	ENST00000325455	NM_001202474.3
PGR	5241	11	100996761	100996761	Missense_Mutation	SNP	A	G	P-0023271-T01-IM6	p.V589A	ENST00000325455	NM_001202474.3
PGR	5241	11	100998793	100998793	Missense_Mutation	SNP	T	G	P-0023271-T01-IM6	p.S337R	ENST00000325455	NM_001202474.3
BIRC3	330	11	102195344	102195344	Missense_Mutation	SNP	C	T	P-0023271-T01-IM6	p.T35M	ENST00000263464	NM_001165.4
ATM	472	11	108170554	108170554	Nonsense_Mutation	SNP	G	T	P-0023271-T01-IM6	p.E1707*	ENST00000278616	NM_000051.3
ATM	472	11	108199820	108199820	Missense_Mutation	SNP	C	T	P-0023271-T01-IM6	p.L2388F	ENST00000278616	NM_000051.3
ATM	472	11	108199875	108199875	Missense_Mutation	SNP	A	G	P-0023271-T01-IM6	p.K2406R	ENST00000278616	NM_000051.3
KDM5A	5927	12	416777	416777	Missense_Mutation	SNP	T	C	P-0023271-T01-IM6	p.D1258G	ENST00000399788	NM_001042603.1
KDM5A	5927	12	427295	427295	Missense_Mutation	SNP	C	A	P-0023271-T01-IM6	p.K958N	ENST00000399788	NM_001042603.1
PIK3C2G	5288	12	18435382	18435382	Missense_Mutation	SNP	G	A	P-0023271-T01-IM6	p.E123K	ENST00000266497	.
RECQL	5965	12	21623997	21623997	Missense_Mutation	SNP	G	A	P-0023271-T01-IM6	p.S568L	ENST00000421138	.
RECQL	5965	12	21624504	21624504	Missense_Mutation	SNP	T	G	P-0023271-T01-IM6	p.K509Q	ENST00000421138	.
RECQL	5965	12	21627911	21627911	Nonsense_Mutation	SNP	G	A	P-0023271-T01-IM6	p.R407*	ENST00000421138	.
ARID2	196528	12	46233157	46233157	Missense_Mutation	SNP	C	T	P-0023271-T01-IM6	p.P459L	ENST00000334344	NM_152641.2
ERBB3	2065	12	56495747	56495747	Missense_Mutation	SNP	C	A	P-0023271-T01-IM6	p.L1313I	ENST00000267101	NM_001982.3
GLI1	2735	12	57864187	57864187	Missense_Mutation	SNP	T	C	P-0023271-T01-IM6	p.V555A	ENST00000228682	NM_005269.2
GLI1	2735	12	57864193	57864193	Missense_Mutation	SNP	G	A	P-0023271-T01-IM6	p.R557H	ENST00000228682	NM_005269.2
MDM2	4193	12	69233378	69233378	Nonsense_Mutation	SNP	G	T	P-0023271-T01-IM6	p.E415*	ENST00000462284	NM_002392.5
PTPN11	5781	12	112892416	112892416	Missense_Mutation	SNP	G	T	P-0023271-T01-IM6	p.D192Y	ENST00000351677	NM_002834.3
TBX3	6926	12	115112508	115112508	Missense_Mutation	SNP	G	A	P-0023271-T01-IM6	p.A411V	ENST00000257566	NM_016569.3
TBX3	6926	12	115117311	115117311	Missense_Mutation	SNP	T	G	P-0023271-T01-IM6	p.K288T	ENST00000257566	NM_016569.3
POLE	5426	12	133208920	133208920	Missense_Mutation	SNP	A	C	P-0023271-T01-IM6	p.F2104C	ENST00000320574	NM_006231.2
POLE	5426	12	133210831	133210831	Missense_Mutation	SNP	A	C	P-0023271-T01-IM6	p.I1982S	ENST00000320574	NM_006231.2
POLE	5426	12	133214650	133214650	Missense_Mutation	SNP	C	A	P-0023271-T01-IM6	p.K1876N	ENST00000320574	NM_006231.2
POLE	5426	12	133250289	133250289	Missense_Mutation	SNP	C	A	P-0023271-T01-IM6	p.V411L	ENST00000320574	NM_006231.2
FLT3	2322	13	28623524	28623524	Missense_Mutation	SNP	C	T	P-0023271-T01-IM6	p.V345I	ENST00000241453	NM_004119.2
BRCA2	675	13	32899248	32899248	Missense_Mutation	SNP	C	T	P-0023271-T01-IM6	p.R118C	ENST00000380152	.
BRCA2	675	13	32900639	32900639	Missense_Mutation	SNP	C	T	P-0023271-T01-IM6	p.R174C	ENST00000380152	.
BRCA2	675	13	32911500	32911500	Missense_Mutation	SNP	A	G	P-0023271-T01-IM6	p.H1003R	ENST00000380152	.
BRCA2	675	13	32912546	32912546	Missense_Mutation	SNP	G	T	P-0023271-T01-IM6	p.D1352Y	ENST00000380152	.
BRCA2	675	13	32914232	32914232	Missense_Mutation	SNP	A	G	P-0023271-T01-IM6	p.S1914G	ENST00000380152	.
BRCA2	675	13	32920978	32920978	Nonsense_Mutation	SNP	C	T	P-0023271-T01-IM6	p.R2318*	ENST00000380152	.
ERCC5	2073	13	103515335	103515335	Missense_Mutation	SNP	G	T	P-0023271-T01-IM6	p.E612D	ENST00000355739	NM_000123.3
DICER1	23405	14	95582984	95582984	Missense_Mutation	SNP	T	G	P-0023271-T01-IM6	p.S520R	ENST00000343455	NM_177438.2
DICER1	23405	14	95590756	95590756	Missense_Mutation	SNP	G	A	P-0023271-T01-IM6	p.R385C	ENST00000343455	NM_177438.2
MGA	23269	15	42005631	42005631	Nonsense_Mutation	SNP	G	T	P-0023271-T01-IM6	p.E1123*	ENST00000219905	NM_001164273.1
MGA	23269	15	42042302	42042302	Missense_Mutation	SNP	C	A	P-0023271-T01-IM6	p.S2166Y	ENST00000219905	NM_001164273.1
TP53BP1	7158	15	43707804	43707804	Missense_Mutation	SNP	T	G	P-0023271-T01-IM6	p.T1693P	ENST00000382044	NM_001141980.1
TP53BP1	7158	15	43714141	43714141	Nonsense_Mutation	SNP	C	A	P-0023271-T01-IM6	p.G1338*	ENST00000382044	NM_001141980.1
TP53BP1	7158	15	43784525	43784525	Missense_Mutation	SNP	C	T	P-0023271-T01-IM6	p.R50Q	ENST00000382044	NM_001141980.1
B2M	567	15	45007642	45007642	Missense_Mutation	SNP	A	G	P-0023271-T01-IM6	p.Y30C	ENST00000558401	NM_004048.2
B2M	567	15	45007791	45007791	Missense_Mutation	SNP	T	C	P-0023271-T01-IM6	p.W80R	ENST00000558401	NM_004048.2
B2M	567	15	45007876	45007876	Nonsense_Mutation	SNP	C	A	P-0023271-T01-IM6	p.S108*	ENST00000558401	NM_004048.2
NTRK3	4916	15	88669589	88669589	Nonsense_Mutation	SNP	C	A	P-0023271-T01-IM6	p.G437*	ENST00000360948	NM_001012338.2
NTRK3	4916	15	88679272	88679272	Splice_Site	SNP	C	T	P-0023271-T01-IM6	p.X256_splice	ENST00000360948	NM_001012338.2
NTRK3	4916	15	88799180	88799180	Missense_Mutation	SNP	C	T	P-0023271-T01-IM6	p.A69T	ENST00000360948	NM_001012338.2
BLM	641	15	91290717	91290717	Missense_Mutation	SNP	T	G	P-0023271-T01-IM6	p.F32C	ENST00000355112	NM_000057.2
BLM	641	15	91303958	91303958	Missense_Mutation	SNP	A	G	P-0023271-T01-IM6	p.E452G	ENST00000355112	NM_000057.2
AXIN1	8312	16	396626	396626	Missense_Mutation	SNP	C	T	P-0023271-T01-IM6	p.E134K	ENST00000262320	NM_003502.3
TSC2	7249	16	2126107	2126107	Missense_Mutation	SNP	T	C	P-0023271-T01-IM6	p.I893T	ENST00000219476	NM_000548.3
TSC2	7249	16	2136735	2136735	Missense_Mutation	SNP	G	A	P-0023271-T01-IM6	p.V1618I	ENST00000219476	NM_000548.3
SLX4	84464	16	3644516	3644516	Missense_Mutation	SNP	C	T	P-0023271-T01-IM6	p.G700R	ENST00000294008	NM_032444.2
GRIN2A	2903	16	9857706	9857706	Missense_Mutation	SNP	G	A	P-0023271-T01-IM6	p.S1232F	ENST00000330684	NM_001134407.1
GRIN2A	2903	16	9916198	9916198	Missense_Mutation	SNP	G	T	P-0023271-T01-IM6	p.N697K	ENST00000330684	NM_001134407.1
GRIN2A	2903	16	9916260	9916260	Missense_Mutation	SNP	A	C	P-0023271-T01-IM6	p.S677A	ENST00000330684	NM_001134407.1
ERCC4	2072	16	14022054	14022054	Missense_Mutation	SNP	T	G	P-0023271-T01-IM6	p.L252V	ENST00000311895	NM_005236.2
ERCC4	2072	16	14029183	14029183	Missense_Mutation	SNP	C	T	P-0023271-T01-IM6	p.S465F	ENST00000311895	NM_005236.2
CTCF	10664	16	67645297	67645297	Missense_Mutation	SNP	G	T	P-0023271-T01-IM6	p.D188Y	ENST00000264010	NM_006565.3
PLCG2	5336	16	81939108	81939108	Missense_Mutation	SNP	A	C	P-0023271-T01-IM6	p.D488A	ENST00000359376	NM_002661.3
PLCG2	5336	16	81990399	81990399	Missense_Mutation	SNP	C	T	P-0023271-T01-IM6	p.R1224C	ENST00000359376	NM_002661.3
ANKRD11	29123	16	89349604	89349604	Missense_Mutation	SNP	C	T	P-0023271-T01-IM6	p.A1116T	ENST00000301030	NM_001256183.1
ANKRD11	29123	16	89350407	89350407	Nonsense_Mutation	SNP	G	T	P-0023271-T01-IM6	p.S848*	ENST00000301030	NM_001256183.1
ANKRD11	29123	16	89350882	89350882	Missense_Mutation	SNP	C	T	P-0023271-T01-IM6	p.D690N	ENST00000301030	NM_001256183.1
GPS2	2874	17	7216782	7216782	Missense_Mutation	SNP	G	A	P-0023271-T01-IM6	p.S214L	ENST00000380728	.
TP53	7157	17	7578442	7578442	Missense_Mutation	SNP	T	C	P-0023271-T01-IM6	p.Y163C	ENST00000269305	NM_001126112.2
NCOR1	9611	17	16056687	16056687	Missense_Mutation	SNP	T	G	P-0023271-T01-IM6	p.K252T	ENST00000268712	NM_006311.3
NF1	4763	17	29528158	29528158	Missense_Mutation	SNP	A	G	P-0023271-T01-IM6	p.H389R	ENST00000358273	NM_001042492.2
CDK12	51755	17	37627509	37627509	Missense_Mutation	SNP	C	A	P-0023271-T01-IM6	p.S475Y	ENST00000447079	NM_015083.1
CDK12	51755	17	37680983	37680983	Missense_Mutation	SNP	G	A	P-0023271-T01-IM6	p.R1051Q	ENST00000447079	NM_015083.1
RARA	5914	17	38504619	38504619	Missense_Mutation	SNP	C	T	P-0023271-T01-IM6	p.S77L	ENST00000254066	NM_000964.3
BRCA1	672	17	41244866	41244866	Missense_Mutation	SNP	T	G	P-0023271-T01-IM6	p.K894N	ENST00000357654	NM_007294.3
BRCA1	672	17	41246409	41246409	Missense_Mutation	SNP	T	G	P-0023271-T01-IM6	p.Q380P	ENST00000357654	NM_007294.3
SPOP	8405	17	47699412	47699412	Missense_Mutation	SNP	G	T	P-0023271-T01-IM6	p.F32L	ENST00000347630	NM_001007230.1
PPM1D	8493	17	58677945	58677945	Missense_Mutation	SNP	C	T	P-0023271-T01-IM6	p.A57V	ENST00000305921	NM_003620.3
BRIP1	83990	17	59761219	59761219	Missense_Mutation	SNP	G	A	P-0023271-T01-IM6	p.S1063L	ENST00000259008	NM_032043.2
BRIP1	83990	17	59761357	59761357	Missense_Mutation	SNP	G	A	P-0023271-T01-IM6	p.P1017L	ENST00000259008	NM_032043.2
SMAD2	4087	18	45372094	45372094	Missense_Mutation	SNP	T	C	P-0023271-T01-IM6	p.S359G	ENST00000262160	NM_005901.5
SMAD2	4087	18	45377685	45377685	Missense_Mutation	SNP	T	G	P-0023271-T01-IM6	p.E248D	ENST00000262160	NM_005901.5
SMAD4	4089	18	48604736	48604736	Nonsense_Mutation	SNP	G	T	P-0023271-T01-IM6	p.E520*	ENST00000342988	NM_005359.5
STK11	6794	19	1226642	1226642	Missense_Mutation	SNP	A	G	P-0023271-T01-IM6	p.Q433R	ENST00000326873	NM_000455.4
DOT1L	84444	19	2211143	2211143	Missense_Mutation	SNP	G	A	P-0023271-T01-IM6	p.S466N	ENST00000398665	NM_032482.2
MAP2K2	5605	19	4117529	4117529	Missense_Mutation	SNP	A	G	P-0023271-T01-IM6	p.V64A	ENST00000262948	NM_030662.3
PTPRS	5802	19	5214663	5214663	Missense_Mutation	SNP	A	G	P-0023271-T01-IM6	p.L1468P	ENST00000357368	NM_002850.3
PTPRS	5802	19	5220080	5220080	Missense_Mutation	SNP	C	T	P-0023271-T01-IM6	p.R1212H	ENST00000357368	NM_002850.3
DNMT1	1786	19	10267124	10267124	Missense_Mutation	SNP	C	T	P-0023271-T01-IM6	p.E432K	ENST00000340748	.
SMARCA4	6597	19	11106922	11106922	Missense_Mutation	SNP	G	A	P-0023271-T01-IM6	p.D543N	ENST00000344626	NM_003072.3
SMARCA4	6597	19	11144518	11144518	Missense_Mutation	SNP	G	A	P-0023271-T01-IM6	p.D1284N	ENST00000344626	NM_003072.3
JAK3	3718	19	17954299	17954299	Missense_Mutation	SNP	A	C	P-0023271-T01-IM6	p.F104V	ENST00000458235	NM_000215.3
PIK3R2	5296	19	18273041	18273041	Missense_Mutation	SNP	C	T	P-0023271-T01-IM6	p.P311S	ENST00000222254	NM_005027.3
CCNE1	898	19	30313208	30313208	Missense_Mutation	SNP	C	A	P-0023271-T01-IM6	p.A301D	ENST00000262643	NM_001238.2
AXL	558	19	41763489	41763489	Missense_Mutation	SNP	G	A	P-0023271-T01-IM6	p.R763H	ENST00000301178	NM_021913.4
CIC	23152	19	42793222	42793222	Missense_Mutation	SNP	G	A	P-0023271-T01-IM6	p.A372T	ENST00000575354	NM_015125.3
CIC	23152	19	42797894	42797894	Missense_Mutation	SNP	G	T	P-0023271-T01-IM6	p.G1316W	ENST00000575354	NM_015125.3
ERCC2	2068	19	45860760	45860760	Missense_Mutation	SNP	C	T	P-0023271-T01-IM6	p.R450H	ENST00000391945	NM_000400.3
ERCC2	2068	19	45868194	45868194	Missense_Mutation	SNP	G	A	P-0023271-T01-IM6	p.R166C	ENST00000391945	NM_000400.3
PPP2R1A	5518	19	52716301	52716301	Missense_Mutation	SNP	C	T	P-0023271-T01-IM6	p.R249C	ENST00000322088	NM_014225.5
MYCN	4613	2	16085680	16085680	Missense_Mutation	SNP	C	T	P-0023271-T01-IM6	p.R286C	ENST00000281043	NM_005378.4
MYCN	4613	2	16086001	16086001	Missense_Mutation	SNP	C	T	P-0023271-T01-IM6	p.R393C	ENST00000281043	NM_005378.4
DNMT3A	1788	2	25498386	25498386	Missense_Mutation	SNP	C	T	P-0023271-T01-IM6	p.E159K	ENST00000264709	NM_175629.2
DNMT3A	1788	2	25523076	25523076	Missense_Mutation	SNP	C	T	P-0023271-T01-IM6	p.E37K	ENST00000264709	NM_175629.2
ASXL2	55252	2	25966873	25966873	Frame_Shift_Del	DEL	G	-	P-0023271-T01-IM6	p.P778Qfs*21	ENST00000435504	.
ASXL2	55252	2	25967231	25967231	Missense_Mutation	SNP	C	A	P-0023271-T01-IM6	p.D659Y	ENST00000435504	.
ASXL2	55252	2	25982356	25982356	Nonsense_Mutation	SNP	G	A	P-0023271-T01-IM6	p.R312*	ENST00000435504	.
ASXL2	55252	2	26068387	26068387	Missense_Mutation	SNP	G	T	P-0023271-T01-IM6	p.L35I	ENST00000435504	.
ASXL2	55252	2	26101038	26101038	Missense_Mutation	SNP	C	A	P-0023271-T01-IM6	p.K18N	ENST00000435504	.
ALK	238	2	29456525	29456525	Missense_Mutation	SNP	T	C	P-0023271-T01-IM6	p.N798S	ENST00000389048	NM_004304.4
ALK	238	2	30143132	30143132	Missense_Mutation	SNP	C	T	P-0023271-T01-IM6	p.V132M	ENST00000389048	NM_004304.4
SOS1	6654	2	39240688	39240688	Missense_Mutation	SNP	G	A	P-0023271-T01-IM6	p.R694W	ENST00000402219	NM_005633.3
MSH2	4436	2	47656970	47656970	Missense_Mutation	SNP	G	A	P-0023271-T01-IM6	p.R389Q	ENST00000233146	NM_000251.2
MSH2	4436	2	47698180	47698180	Nonsense_Mutation	SNP	G	T	P-0023271-T01-IM6	p.E580*	ENST00000233146	NM_000251.2
MSH2	4436	2	47703539	47703539	Missense_Mutation	SNP	G	A	P-0023271-T01-IM6	p.R680Q	ENST00000233146	NM_000251.2
MSH2	4436	2	47709930	47709930	Missense_Mutation	SNP	A	C	P-0023271-T01-IM6	p.I883L	ENST00000233146	NM_000251.2
MSH2	4436	2	47710035	47710035	Missense_Mutation	SNP	A	C	P-0023271-T01-IM6	p.K918Q	ENST00000233146	NM_000251.2
MSH6	2956	2	48026616	48026616	Missense_Mutation	SNP	G	T	P-0023271-T01-IM6	p.K498N	ENST00000234420	NM_000179.2
REL	5966	2	61149342	61149342	Missense_Mutation	SNP	A	G	P-0023271-T01-IM6	p.N511S	ENST00000295025	NM_002908.2
SF3B1	23451	2	198266136	198266136	Missense_Mutation	SNP	T	G	P-0023271-T01-IM6	p.R828S	ENST00000335508	NM_012433.2
CASP8	841	2	202141632	202141632	Missense_Mutation	SNP	G	A	P-0023271-T01-IM6	p.R307Q	ENST00000358485	NM_001080125.1
ERBB4	2066	2	212251876	212251876	Splice_Site	SNP	C	A	P-0023271-T01-IM6	p.X1062_splice	ENST00000342788	NM_005235.2
ERBB4	2066	2	212285182	212285182	Missense_Mutation	SNP	C	A	P-0023271-T01-IM6	p.R1040I	ENST00000342788	NM_005235.2
ERBB4	2066	2	212495220	212495220	Missense_Mutation	SNP	C	A	P-0023271-T01-IM6	p.K682N	ENST00000342788	NM_005235.2
CUL3	8452	2	225343000	225343000	Missense_Mutation	SNP	C	T	P-0023271-T01-IM6	p.D698N	ENST00000264414	NM_003590.4
CUL3	8452	2	225422393	225422393	Missense_Mutation	SNP	C	T	P-0023271-T01-IM6	p.E83K	ENST00000264414	NM_003590.4
IRS1	3667	2	227662061	227662061	Missense_Mutation	SNP	T	C	P-0023271-T01-IM6	p.Y465C	ENST00000305123	NM_005544.2
IRS1	3667	2	227662637	227662637	Missense_Mutation	SNP	G	A	P-0023271-T01-IM6	p.S273L	ENST00000305123	NM_005544.2
ASXL1	171023	20	31015953	31015953	Missense_Mutation	SNP	G	A	P-0023271-T01-IM6	p.R92H	ENST00000375687	NM_015338.5
ASXL1	171023	20	31024947	31024947	Missense_Mutation	SNP	G	A	P-0023271-T01-IM6	p.A1478T	ENST00000375687	NM_015338.5
PTPRT	11122	20	40710547	40710547	Missense_Mutation	SNP	T	C	P-0023271-T01-IM6	p.N1435S	ENST00000373198	NM_133170.3
PTPRT	11122	20	40743943	40743943	Nonsense_Mutation	SNP	G	A	P-0023271-T01-IM6	p.R1018*	ENST00000373198	NM_133170.3
PTPRT	11122	20	40827900	40827900	Missense_Mutation	SNP	G	T	P-0023271-T01-IM6	p.S843Y	ENST00000373198	NM_133170.3
PTPRT	11122	20	40911144	40911144	Missense_Mutation	SNP	G	A	P-0023271-T01-IM6	p.R721C	ENST00000373198	NM_133170.3
PTPRT	11122	20	40944424	40944424	Missense_Mutation	SNP	G	T	P-0023271-T01-IM6	p.P693H	ENST00000373198	NM_133170.3
PTPRT	11122	20	41076862	41076862	Missense_Mutation	SNP	C	T	P-0023271-T01-IM6	p.E520K	ENST00000373198	NM_133170.3
NCOA3	8202	20	46268443	46268443	Missense_Mutation	SNP	G	T	P-0023271-T01-IM6	p.D944Y	ENST00000371998	.
ERG	2078	21	39775499	39775499	Missense_Mutation	SNP	T	C	P-0023271-T01-IM6	p.D174G	ENST00000288319	NM_182918.3
TMPRSS2	7113	21	42842584	42842584	Missense_Mutation	SNP	C	T	P-0023271-T01-IM6	p.E425K	ENST00000398585	NM_001135099.1
CHEK2	11200	22	29095890	29095890	Missense_Mutation	SNP	C	T	P-0023271-T01-IM6	p.G315E	ENST00000328354	NM_007194.3
RAC2	5880	22	37628873	37628873	Missense_Mutation	SNP	C	T	P-0023271-T01-IM6	p.D65N	ENST00000249071	NM_002872.4
EP300	2033	22	41546153	41546153	Missense_Mutation	SNP	C	A	P-0023271-T01-IM6	p.S923Y	ENST00000263253	NM_001429.3
RAF1	5894	3	12645699	12645699	Missense_Mutation	SNP	G	A	P-0023271-T01-IM6	p.S257L	ENST00000251849	NM_002880.3
CTNNB1	1499	3	41266655	41266655	Missense_Mutation	SNP	G	A	P-0023271-T01-IM6	p.R151H	ENST00000349496	NM_001904.3
SETD2	29072	3	47058692	47058692	Missense_Mutation	SNP	T	C	P-0023271-T01-IM6	p.D2529G	ENST00000409792	NM_014159.6
SETD2	29072	3	47162080	47162080	Missense_Mutation	SNP	A	C	P-0023271-T01-IM6	p.F1349C	ENST00000409792	NM_014159.6
PBRM1	55193	3	52637738	52637738	Nonsense_Mutation	SNP	C	A	P-0023271-T01-IM6	p.E860*	ENST00000394830	NM_018313.4
FOXP1	27086	3	71026810	71026810	Missense_Mutation	SNP	G	T	P-0023271-T01-IM6	p.A471E	ENST00000318789	NM_032682.5
FOXL2	668	3	138665096	138665096	Missense_Mutation	SNP	G	A	P-0023271-T01-IM6	p.P157S	ENST00000330315	NM_023067.3
PIK3CA	5290	3	178916876	178916876	Missense_Mutation	SNP	G	A	P-0023271-T01-IM6	p.R88Q	ENST00000263967	NM_006218.2
PIK3CA	5290	3	178917555	178917555	Missense_Mutation	SNP	C	A	P-0023271-T01-IM6	p.L144M	ENST00000263967	NM_006218.2
PIK3CA	5290	3	178921533	178921533	Missense_Mutation	SNP	C	T	P-0023271-T01-IM6	p.L339F	ENST00000263967	NM_006218.2
BCL6	604	3	187440346	187440346	Missense_Mutation	SNP	C	T	P-0023271-T01-IM6	p.R674Q	ENST00000232014	NM_001130845.1
WHSC1	0	4	1902755	1902755	Missense_Mutation	SNP	A	C	P-0023271-T01-IM6	p.K125T	ENST00000382895	NM_133330.2
KIT	3815	4	55561767	55561767	Missense_Mutation	SNP	G	A	P-0023271-T01-IM6	p.E53K	ENST00000288135	NM_000222.2
KIT	3815	4	55589752	55589752	Missense_Mutation	SNP	A	C	P-0023271-T01-IM6	p.K412Q	ENST00000288135	NM_000222.2
KIT	3815	4	55599320	55599320	Missense_Mutation	SNP	G	T	P-0023271-T01-IM6	p.D816Y	ENST00000288135	NM_000222.2
KDR	3791	4	55955616	55955616	Missense_Mutation	SNP	T	G	P-0023271-T01-IM6	p.K1110T	ENST00000263923	NM_002253.2
KDR	3791	4	55972940	55972940	Nonsense_Mutation	SNP	C	A	P-0023271-T01-IM6	p.E484*	ENST00000263923	NM_002253.2
EPHA5	2044	4	66270111	66270111	Missense_Mutation	SNP	C	T	P-0023271-T01-IM6	p.G591S	ENST00000273854	NM_004439.5
EPHA5	2044	4	66467874	66467874	Missense_Mutation	SNP	A	C	P-0023271-T01-IM6	p.F132C	ENST00000273854	NM_004439.5
EPHA5	2044	4	66535365	66535365	Nonsense_Mutation	SNP	G	T	P-0023271-T01-IM6	p.Y32*	ENST00000273854	NM_004439.5
TET2	54790	4	106157311	106157311	Missense_Mutation	SNP	C	A	P-0023271-T01-IM6	p.L738I	ENST00000380013	NM_001127208.2
TET2	54790	4	106193749	106193749	Missense_Mutation	SNP	G	A	P-0023271-T01-IM6	p.R1404Q	ENST00000380013	NM_001127208.2
TET2	54790	4	106197030	106197030	Missense_Mutation	SNP	A	G	P-0023271-T01-IM6	p.D1788G	ENST00000380013	NM_001127208.2
TET2	54790	4	106197563	106197563	Missense_Mutation	SNP	C	T	P-0023271-T01-IM6	p.R1966C	ENST00000380013	NM_001127208.2
FBXW7	55294	4	153244185	153244185	Nonsense_Mutation	SNP	G	A	P-0023271-T01-IM6	p.R658*	ENST00000281708	NM_033632.3
FAT1	2195	4	187518086	187518086	Missense_Mutation	SNP	C	T	P-0023271-T01-IM6	p.R4203H	ENST00000441802	NM_005245.3
FAT1	2195	4	187542509	187542509	Missense_Mutation	SNP	C	A	P-0023271-T01-IM6	p.G1744V	ENST00000441802	NM_005245.3
FAT1	2195	4	187549409	187549409	Missense_Mutation	SNP	C	T	P-0023271-T01-IM6	p.R1570Q	ENST00000441802	NM_005245.3
FAT1	2195	4	187629661	187629661	Missense_Mutation	SNP	T	G	P-0023271-T01-IM6	p.S441R	ENST00000441802	NM_005245.3
FAT1	2195	4	187630967	187630967	Missense_Mutation	SNP	C	A	P-0023271-T01-IM6	p.L5F	ENST00000441802	NM_005245.3
TERT	7015	5	1294255	1294255	Missense_Mutation	SNP	G	A	P-0023271-T01-IM6	p.T249M	ENST00000310581	NM_198253.2
TERT	7015	5	1294532	1294532	Missense_Mutation	SNP	C	T	P-0023271-T01-IM6	p.A157T	ENST00000310581	NM_198253.2
RICTOR	253260	5	38950669	38950669	Missense_Mutation	SNP	A	G	P-0023271-T01-IM6	p.V1094A	ENST00000357387	NM_152756.3
RICTOR	253260	5	38963141	38963141	Missense_Mutation	SNP	C	T	P-0023271-T01-IM6	p.R468Q	ENST00000357387	NM_152756.3
RICTOR	253260	5	38982073	38982073	Missense_Mutation	SNP	C	T	P-0023271-T01-IM6	p.D217N	ENST00000357387	NM_152756.3
MAP3K1	4214	5	56170985	56170985	Missense_Mutation	SNP	A	C	P-0023271-T01-IM6	p.N605H	ENST00000399503	NM_005921.1
PIK3R1	5295	5	67588951	67588951	Nonsense_Mutation	SNP	C	T	P-0023271-T01-IM6	p.R348*	ENST00000274335	.
RASA1	5921	5	86627297	86627297	Missense_Mutation	SNP	G	T	P-0023271-T01-IM6	p.M224I	ENST00000274376	NM_002890.2
RASA1	5921	5	86672759	86672759	Missense_Mutation	SNP	G	A	P-0023271-T01-IM6	p.R749Q	ENST00000274376	NM_002890.2
APC	324	5	112116503	112116503	Missense_Mutation	SNP	A	G	P-0023271-T01-IM6	p.D183G	ENST00000257430	NM_000038.5
APC	324	5	112173917	112173917	Nonsense_Mutation	SNP	C	T	P-0023271-T01-IM6	p.R876*	ENST00000257430	NM_000038.5
APC	324	5	112175639	112175639	Nonsense_Mutation	SNP	C	T	P-0023271-T01-IM6	p.R1450*	ENST00000257430	NM_000038.5
APC	324	5	112175814	112175814	Missense_Mutation	SNP	C	A	P-0023271-T01-IM6	p.A1508D	ENST00000257430	NM_000038.5
APC	324	5	112179524	112179524	Missense_Mutation	SNP	C	T	P-0023271-T01-IM6	p.P2745S	ENST00000257430	NM_000038.5
CSF1R	1436	5	149460545	149460545	Missense_Mutation	SNP	A	G	P-0023271-T01-IM6	p.V31A	ENST00000286301	NM_005211.3
NSD1	64324	5	176562906	176562906	Nonsense_Mutation	SNP	G	T	P-0023271-T01-IM6	p.E268*	ENST00000439151	NM_022455.4
NSD1	64324	5	176637607	176637607	Missense_Mutation	SNP	C	A	P-0023271-T01-IM6	p.S736Y	ENST00000439151	NM_022455.4
FLT4	2324	5	180046722	180046722	Missense_Mutation	SNP	C	T	P-0023271-T01-IM6	p.A864T	ENST00000261937	NM_182925.4
FLT4	2324	5	180056376	180056376	Nonsense_Mutation	SNP	C	A	P-0023271-T01-IM6	p.E290*	ENST00000261937	NM_182925.4
HIST1H3H	8357	6	27777880	27777880	Missense_Mutation	SNP	A	C	P-0023271-T01-IM6	p.K10T	ENST00000369163	NM_003536.2
MDC1	9656	6	30673706	30673706	Missense_Mutation	SNP	C	T	P-0023271-T01-IM6	p.G1085E	ENST00000376406	NM_014641.2
NOTCH4	4855	6	32188007	32188007	Missense_Mutation	SNP	G	A	P-0023271-T01-IM6	p.A405V	ENST00000375023	NM_004557.3
PRDM1	639	6	106547352	106547352	Missense_Mutation	SNP	C	A	P-0023271-T01-IM6	p.L197I	ENST00000369096	NM_001198.3
PRDM1	639	6	106553668	106553668	Missense_Mutation	SNP	G	A	P-0023271-T01-IM6	p.E545K	ENST00000369096	NM_001198.3
ROS1	6098	6	117642495	117642495	Missense_Mutation	SNP	C	T	P-0023271-T01-IM6	p.E1902K	ENST00000368508	NM_002944.2
ROS1	6098	6	117663679	117663679	Missense_Mutation	SNP	T	C	P-0023271-T01-IM6	p.E1518G	ENST00000368508	NM_002944.2
ROS1	6098	6	117704541	117704541	Missense_Mutation	SNP	G	A	P-0023271-T01-IM6	p.T812I	ENST00000368508	NM_002944.2
LATS1	9113	6	150023160	150023160	Missense_Mutation	SNP	G	A	P-0023271-T01-IM6	p.R35W	ENST00000253339	.
ARID1B	57492	6	157528673	157528673	Missense_Mutation	SNP	C	T	P-0023271-T01-IM6	p.A2133V	ENST00000346085	NM_020732.3
INHBA	3624	7	41729313	41729313	Missense_Mutation	SNP	C	T	P-0023271-T01-IM6	p.D406N	ENST00000242208	NM_002192.2
IKZF1	10320	7	50459493	50459493	Missense_Mutation	SNP	C	A	P-0023271-T01-IM6	p.S261Y	ENST00000331340	NM_006060.4
EGFR	1956	7	55242511	55242511	Missense_Mutation	SNP	G	A	P-0023271-T01-IM6	p.D761N	ENST00000275493	NM_005228.3
PIK3CG	5294	7	106508472	106508472	Missense_Mutation	SNP	G	A	P-0023271-T01-IM6	p.A156T	ENST00000359195	NM_002649.2
PIK3CG	5294	7	106509747	106509747	Missense_Mutation	SNP	G	A	P-0023271-T01-IM6	p.E581K	ENST00000359195	NM_002649.2
PIK3CG	5294	7	106520000	106520000	Missense_Mutation	SNP	C	A	P-0023271-T01-IM6	p.P810T	ENST00000359195	NM_002649.2
SMO	6608	7	128845484	128845484	Missense_Mutation	SNP	C	T	P-0023271-T01-IM6	p.R261C	ENST00000249373	NM_005631.4
SMO	6608	7	128850942	128850942	Missense_Mutation	SNP	G	A	P-0023271-T01-IM6	p.D597N	ENST00000249373	NM_005631.4
EZH2	2146	7	148543665	148543665	Missense_Mutation	SNP	T	C	P-0023271-T01-IM6	p.K48R	ENST00000320356	NM_004456.4
WHSC1L1	0	8	38157028	38157028	Missense_Mutation	SNP	G	A	P-0023271-T01-IM6	p.R898C	ENST00000317025	NM_023034.1
WHSC1L1	0	8	38187215	38187215	Missense_Mutation	SNP	C	T	P-0023271-T01-IM6	p.R421Q	ENST00000317025	NM_023034.1
WHSC1L1	0	8	38187408	38187408	Missense_Mutation	SNP	G	A	P-0023271-T01-IM6	p.R357W	ENST00000317025	NM_023034.1
LYN	4067	8	56922561	56922561	Missense_Mutation	SNP	A	C	P-0023271-T01-IM6	p.K477N	ENST00000519728	NM_002350.3
PREX2	80243	8	68992764	68992764	Nonsense_Mutation	SNP	C	T	P-0023271-T01-IM6	p.R577*	ENST00000288368	NM_024870.2
PREX2	80243	8	69009351	69009351	Missense_Mutation	SNP	A	G	P-0023271-T01-IM6	p.Y823C	ENST00000288368	NM_024870.2
PREX2	80243	8	69012039	69012039	Missense_Mutation	SNP	A	C	P-0023271-T01-IM6	p.R892S	ENST00000288368	NM_024870.2
PREX2	80243	8	69012076	69012076	Missense_Mutation	SNP	A	C	P-0023271-T01-IM6	p.K905Q	ENST00000288368	NM_024870.2
PREX2	80243	8	69028029	69028029	Missense_Mutation	SNP	A	C	P-0023271-T01-IM6	p.K1063T	ENST00000288368	NM_024870.2
PREX2	80243	8	69058531	69058531	Missense_Mutation	SNP	C	A	P-0023271-T01-IM6	p.P1392H	ENST00000288368	NM_024870.2
JAK2	3717	9	5066787	5066787	Missense_Mutation	SNP	G	A	P-0023271-T01-IM6	p.E442K	ENST00000381652	NM_004972.3
PTPRD	5789	9	8528648	8528648	Missense_Mutation	SNP	C	A	P-0023271-T01-IM6	p.D162Y	ENST00000356435	.
PAX5	5079	9	36840615	36840615	Missense_Mutation	SNP	C	T	P-0023271-T01-IM6	p.S373N	ENST00000358127	NM_001280556.1
PAX5	5079	9	37002648	37002648	Missense_Mutation	SNP	C	T	P-0023271-T01-IM6	p.E201K	ENST00000358127	NM_001280556.1
PTCH1	5727	9	98229567	98229567	Nonsense_Mutation	SNP	G	T	P-0023271-T01-IM6	p.Y797*	ENST00000331920	NM_000264.3
PTCH1	5727	9	98268704	98268704	Missense_Mutation	SNP	C	T	P-0023271-T01-IM6	p.E127K	ENST00000331920	NM_000264.3
KLF4	9314	9	110249765	110249765	Missense_Mutation	SNP	C	T	P-0023271-T01-IM6	p.D304N	ENST00000374672	NM_004235.4
ABL1	25	9	133750417	133750417	Missense_Mutation	SNP	C	A	P-0023271-T01-IM6	p.F416L	ENST00000318560	NM_005157.4
ABL1	25	9	133759442	133759442	Missense_Mutation	SNP	C	T	P-0023271-T01-IM6	p.R589C	ENST00000318560	NM_005157.4
ABL1	25	9	133759527	133759527	Missense_Mutation	SNP	G	A	P-0023271-T01-IM6	p.R617H	ENST00000318560	NM_005157.4
TSC1	7248	9	135778026	135778026	Missense_Mutation	SNP	C	T	P-0023271-T01-IM6	p.R786Q	ENST00000298552	NM_001162426.1
TSC1	7248	9	135778098	135778098	Missense_Mutation	SNP	T	G	P-0023271-T01-IM6	p.N762T	ENST00000298552	NM_001162426.1
TSC1	7248	9	135787720	135787720	Missense_Mutation	SNP	G	A	P-0023271-T01-IM6	p.R288C	ENST00000298552	NM_001162426.1
TSC1	7248	9	135796804	135796804	Missense_Mutation	SNP	C	T	P-0023271-T01-IM6	p.R228Q	ENST00000298552	NM_001162426.1
TSC1	7248	9	135797258	135797258	Missense_Mutation	SNP	C	T	P-0023271-T01-IM6	p.R204H	ENST00000298552	NM_001162426.1
BCOR	54880	X	39931828	39931828	Missense_Mutation	SNP	A	C	P-0023271-T01-IM6	p.F924C	ENST00000378444	NM_001123385.1
KDM6A	7403	X	44929227	44929227	Missense_Mutation	SNP	A	G	P-0023271-T01-IM6	p.D776G	ENST00000377967	NM_021140.2
ATRX	546	X	76874295	76874295	Missense_Mutation	SNP	C	A	P-0023271-T01-IM6	p.E1809D	ENST00000373344	NM_000489.3
ATRX	546	X	76939761	76939761	Missense_Mutation	SNP	C	A	P-0023271-T01-IM6	p.K329N	ENST00000373344	NM_000489.3
ATRX	546	X	76954099	76954099	Missense_Mutation	SNP	C	T	P-0023271-T01-IM6	p.G51E	ENST00000373344	NM_000489.3
XIAP	331	X	123020225	123020225	Missense_Mutation	SNP	G	A	P-0023271-T01-IM6	p.R238Q	ENST00000355640	.
STAG2	10735	X	123217381	123217381	Missense_Mutation	SNP	G	A	P-0023271-T01-IM6	p.R1012Q	ENST00000218089	NM_001042749.1
PMS2	5395	7	6036981	6036981	Missense_Mutation	SNP	G	A	P-0023271-T01-IM6	p.S260F	ENST00000265849	NM_000535.5
KRAS	3845	12	25398284	25398284	Missense_Mutation	SNP	C	A	P-0037377-T01-IM6	p.G12V	ENST00000256078	NM_033360.2
PIK3CA	5290	3	178952085	178952085	Missense_Mutation	SNP	A	G	P-0037377-T01-IM6	p.H1047R	ENST00000263967	NM_006218.2
U2AF1	7307	21	44520605	44520605	Missense_Mutation	SNP	G	A	P-0037377-T01-IM6	p.R53C	ENST00000291552	NM_006758.2
APC	324	5	112174236	112174236	Nonsense_Mutation	SNP	C	A	P-0037377-T01-IM6	p.S982*	ENST00000257430	NM_000038.5
TCF7L2	6934	10	114901076	114901076	Splice_Site	SNP	G	A	P-0037377-T01-IM6	p.X229_splice	ENST00000543371	NM_001198531.1
WT1	7490	11	32456321	32456321	Missense_Mutation	SNP	C	T	P-0037377-T01-IM6	p.G191S	ENST00000332351	NM_024426.4
APC	324	5	112175255	112175255	Nonsense_Mutation	SNP	G	T	P-0037682-T01-IM6	p.E1322*	ENST00000257430	NM_000038.5
TP53	7157	17	7578499	7578499	Missense_Mutation	SNP	T	G	P-0037682-T01-IM6	p.Q144P	ENST00000269305	NM_001126112.2
BRCA2	675	13	32913579	32913579	Missense_Mutation	SNP	G	T	P-0037682-T01-IM6	p.G1696V	ENST00000380152	.
KRAS	3845	12	25398284	25398284	Missense_Mutation	SNP	C	T	P-0037880-T01-IM6	p.G12D	ENST00000256078	NM_033360.2
APC	324	5	112164616	112164616	Nonsense_Mutation	SNP	C	T	P-0037880-T01-IM6	p.R564*	ENST00000257430	NM_000038.5
JUN	3725	1	59248601	59248602	Frame_Shift_Ins	INS	-	CC	P-0037880-T01-IM6	p.S48Gfs*3	ENST00000371222	NM_002228.3
TP53BP1	7158	15	43712533	43712533	Missense_Mutation	SNP	C	T	P-0037880-T01-IM6	p.A1551T	ENST00000382044	NM_001141980.1
TP53	7157	17	7579558	7579596	Splice_Site	DEL	CAAATCATCCATTGCTTGGGACGGCAAGGGGGACTGTAG	-	P-0037880-T01-IM6	p.X33_splice	ENST00000269305	NM_001126112.2
FAM175A	0	4	84391441	84391441	Missense_Mutation	SNP	C	T	P-0037880-T01-IM6	p.V131I	ENST00000321945	NM_139076.2
HIST1H3C	8352	6	26045856	26045929	Frame_Shift_Del	DEL	GAGAAATCGCCCAGGACTTCAAAACCGACCTGCGTTTCCAGAGCTCTGCGGTGATGGCGCTGCAGGAGGCTTGT	-	P-0037880-T01-IM6	p.E74Gfs*18	ENST00000540144	NM_003531.2
RBM10	8241	X	47039834	47039834	Nonsense_Mutation	SNP	G	T	P-0037880-T01-IM6	p.E315*	ENST00000329236	NM_001204466.1
KRAS	3845	12	25398284	25398284	Missense_Mutation	SNP	C	A	P-0038014-T01-IM6	p.G12V	ENST00000256078	NM_033360.2
TP53	7157	17	7578457	7578457	Missense_Mutation	SNP	C	T	P-0038014-T01-IM6	p.R158H	ENST00000269305	NM_001126112.2
APC	324	5	112173917	112173917	Nonsense_Mutation	SNP	C	T	P-0038014-T01-IM6	p.R876*	ENST00000257430	NM_000038.5
TP53	7157	17	7578179	7578179	Nonsense_Mutation	SNP	C	A	P-0038014-T01-IM6	p.E224*	ENST00000269305	NM_001126112.2
SMAD4	4089	18	48604788	48604788	Missense_Mutation	SNP	A	C	P-0038014-T01-IM6	p.D537A	ENST00000342988	NM_005359.5
LATS1	9113	6	150004721	150004721	Missense_Mutation	SNP	G	A	P-0038014-T01-IM6	p.R502C	ENST00000253339	.
APC	324	5	112175036	112175037	Frame_Shift_Ins	INS	-	G	P-0038014-T01-IM6	p.C1249Wfs*7	ENST00000257430	NM_000038.5
MTOR	2475	1	11193154	11193154	Missense_Mutation	SNP	C	T	P-0038014-T01-IM6	p.D1783N	ENST00000361445	NM_004958.3
TCF7L2	6934	10	114799817	114799817	Nonsense_Mutation	SNP	C	T	P-0038014-T01-IM6	p.Q162*	ENST00000543371	NM_001198531.1
ARID2	196528	12	46231290	46231290	Frame_Shift_Del	DEL	T	-	P-0038014-T01-IM6	p.L378Wfs*13	ENST00000334344	NM_152641.2
DOT1L	84444	19	2213553	2213553	Missense_Mutation	SNP	C	G	P-0038014-T01-IM6	p.L525V	ENST00000398665	NM_032482.2
KRAS	3845	12	25398284	25398284	Missense_Mutation	SNP	C	T	P-0039833-T01-IM6	p.G12D	ENST00000256078	NM_033360.2
TP53	7157	17	7578406	7578406	Missense_Mutation	SNP	C	T	P-0039833-T01-IM6	p.R175H	ENST00000269305	NM_001126112.2
FLT1	2321	13	29005429	29005429	Missense_Mutation	SNP	C	T	P-0039833-T01-IM6	p.V278I	ENST00000282397	NM_002019.4
APC	324	5	112175217	112175217	Frame_Shift_Del	DEL	A	-	P-0039833-T01-IM6	p.K1310Rfs*11	ENST00000257430	NM_000038.5
ERCC4	2072	16	14014180	14014180	Missense_Mutation	SNP	G	T	P-0039833-T01-IM6	p.C53F	ENST00000311895	NM_005236.2
MEF2B	100271849	19	19257943	19257943	Missense_Mutation	SNP	G	A	P-0039833-T01-IM6	p.P148L	ENST00000162023	.
MSH6	2956	2	48010562	48010562	Missense_Mutation	SNP	G	A	P-0039833-T01-IM6	p.A64T	ENST00000234420	NM_000179.2
TP53	7157	17	7577539	7577539	Missense_Mutation	SNP	G	A	P-0002804-T02-IM6	p.R248W	ENST00000269305	NM_001126112.2
APC	324	5	112175423	112175423	Nonsense_Mutation	SNP	C	T	P-0002804-T02-IM6	p.Q1378*	ENST00000257430	NM_000038.5
TP53	7157	17	7577508	7577508	Missense_Mutation	SNP	T	C	P-0006608-T01-IM5	p.E258G	ENST00000269305	NM_001126112.2
KDR	3791	4	55973928	55973928	Missense_Mutation	SNP	T	A	P-0006608-T01-IM5	p.E463V	ENST00000263923	NM_002253.2
APC	324	5	112157613	112157613	Nonsense_Mutation	SNP	C	T	P-0006608-T01-IM5	p.Q445*	ENST00000257430	NM_000038.5
TSHR	7253	14	81610083	81610083	Missense_Mutation	SNP	A	C	P-0006608-T01-IM5	p.S561R	ENST00000298171	NM_000369.2
SOX9	6662	17	70117782	70117782	Missense_Mutation	SNP	T	G	P-0006608-T01-IM5	p.Y84D	ENST00000245479	NM_000346.3
SMARCA4	6597	19	11134251	11134251	Missense_Mutation	SNP	C	T	P-0006608-T01-IM5	p.R973W	ENST00000344626	NM_003072.3
NF1	4763	17	29556435	29556452	In_Frame_Del	DEL	TAACAAATTGAAGAATAC	-	P-0006608-T01-IM5	p.N935_T940del	ENST00000358273	NM_001042492.2
SOX9	6662	17	70119889	70119890	Frame_Shift_Ins	INS	-	CT	P-0006608-T01-IM5	p.P299Cfs*85	ENST00000245479	NM_000346.3
CTNNB1	1499	3	41266136	41266136	Missense_Mutation	SNP	T	C	P-0028069-T01-IM6	p.S45P	ENST00000349496	NM_001904.3
TP53	7157	17	7579471	7579471	Frame_Shift_Del	DEL	G	-	P-0028069-T01-IM6	p.V73Wfs*50	ENST00000269305	NM_001126112.2
CHEK1	1111	11	125505378	125505378	Frame_Shift_Del	DEL	A	-	P-0028069-T01-IM6	p.T226Hfs*14	ENST00000428830	NM_001114121.2
IRS2	8660	13	110435300	110435302	In_Frame_Del	DEL	GGT	-	P-0028069-T01-IM6	p.P1036del	ENST00000375856	NM_003749.2
KRAS	3845	12	25398281	25398281	Missense_Mutation	SNP	C	T	P-0028069-T01-IM6	p.G13D	ENST00000256078	NM_033360.2
TCF7L2	6934	10	114900984	114900984	Frame_Shift_Del	DEL	C	-	P-0028069-T01-IM6	p.L200Sfs*25	ENST00000543371	NM_001198531.1
TCF7L2	6934	10	114925317	114925317	Frame_Shift_Del	DEL	A	-	P-0028069-T01-IM6	p.K468Sfs*23	ENST00000543371	NM_001198531.1
BLM	641	15	91304139	91304139	Frame_Shift_Del	DEL	A	-	P-0028069-T01-IM6	p.N515Mfs*16	ENST00000355112	NM_000057.2
IRS1	3667	2	227662458	227662458	Missense_Mutation	SNP	C	T	P-0028069-T01-IM6	p.E333K	ENST00000305123	NM_005544.2
PTPRS	5802	19	5274217	5274217	Missense_Mutation	SNP	C	T	P-0028069-T01-IM6	p.R77H	ENST00000357368	NM_002850.3
DOT1L	84444	19	2222191	2222191	Missense_Mutation	SNP	C	G	P-0028069-T01-IM6	p.S1008C	ENST00000398665	NM_032482.2
MSH3	4437	5	79970915	79970915	Frame_Shift_Del	DEL	A	-	P-0028069-T01-IM6	p.K383Rfs*32	ENST00000265081	NM_002439.4
B2M	567	15	45007806	45007807	Frame_Shift_Del	DEL	TT	-	P-0028069-T01-IM6	p.L85Vfs*4	ENST00000558401	NM_004048.2
RECQL4	9401	8	145739024	145739024	Missense_Mutation	SNP	C	T	P-0028069-T01-IM6	p.E711K	ENST00000428558	NM_004260.3
FOXA1	3169	14	38060955	38060955	Frame_Shift_Del	DEL	C	-	P-0028069-T01-IM6	p.G345Afs*5	ENST00000250448	NM_004496.3
RAD50	10111	5	131940522	131940522	Missense_Mutation	SNP	G	A	P-0028069-T01-IM6	p.R850H	ENST00000265335	.
AKT2	208	19	40743886	40743886	Missense_Mutation	SNP	C	T	P-0028069-T01-IM6	p.R274H	ENST00000392038	NM_001626.4
GRIN2A	2903	16	9857379	9857380	Frame_Shift_Ins	INS	-	T	P-0028069-T01-IM6	p.S1341Kfs*25	ENST00000330684	NM_001134407.1
RASA1	5921	5	86668002	86668002	Missense_Mutation	SNP	G	A	P-0028069-T01-IM6	p.R589H	ENST00000274376	NM_002890.2
SPEN	23013	1	16259381	16259381	Missense_Mutation	SNP	G	A	P-0028069-T01-IM6	p.A2216T	ENST00000375759	NM_015001.2
ID3	3399	1	23885632	23885632	Frame_Shift_Del	DEL	G	-	P-0028069-T01-IM6	p.H96Tfs*30	ENST00000374561	NM_002167.4
NOTCH2	4853	1	120483203	120483204	Frame_Shift_Ins	INS	-	G	P-0028069-T01-IM6	p.L1053Pfs*21	ENST00000256646	NM_024408.3
GLI1	2735	12	57864847	57864847	Missense_Mutation	SNP	C	A	P-0028069-T01-IM6	p.P775H	ENST00000228682	NM_005269.2
GLI1	2735	12	57865628	57865628	Frame_Shift_Del	DEL	C	-	P-0028069-T01-IM6	p.L1037Wfs*23	ENST00000228682	NM_005269.2
ERCC5	2073	13	103504578	103504578	Frame_Shift_Del	DEL	T	-	P-0028069-T01-IM6	p.R69Efs*15	ENST00000355739	NM_000123.3
TSC2	7249	16	2138478	2138478	Missense_Mutation	SNP	G	A	P-0028069-T01-IM6	p.S1764N	ENST00000219476	NM_000548.3
NUP93	9688	16	56868140	56868140	Missense_Mutation	SNP	G	T	P-0028069-T01-IM6	p.E546D	ENST00000308159	NM_014669.4
BRCA1	672	17	41245725	41245725	Frame_Shift_Del	DEL	T	-	P-0028069-T01-IM6	p.K608Rfs*4	ENST00000357654	NM_007294.3
AXIN2	8313	17	63545653	63545653	Missense_Mutation	SNP	A	G	P-0028069-T01-IM6	p.M314T	ENST00000307078	NM_004655.3
NOTCH3	4854	19	15298137	15298137	Missense_Mutation	SNP	G	A	P-0028069-T01-IM6	p.T540M	ENST00000263388	NM_000435.2
DNMT3A	1788	2	25471122	25471122	Splice_Site	SNP	C	A	P-0028069-T01-IM6	p.X214_splice	ENST00000264709	NM_175629.2
CASP8	841	2	202149670	202149670	Missense_Mutation	SNP	T	G	P-0028069-T01-IM6	p.C371G	ENST00000358485	NM_001080125.1
CUL3	8452	2	225365203	225365203	Missense_Mutation	SNP	A	G	P-0028069-T01-IM6	p.V496A	ENST00000264414	NM_003590.4
PDCD1	5133	2	242793314	242793314	Missense_Mutation	SNP	T	C	P-0028069-T01-IM6	p.S255G	ENST00000334409	NM_005018.2
ASXL1	171023	20	31022502	31022502	Missense_Mutation	SNP	A	G	P-0028069-T01-IM6	p.S663G	ENST00000375687	NM_015338.5
PTPRT	11122	20	40710625	40710625	Missense_Mutation	SNP	G	A	P-0028069-T01-IM6	p.A1409V	ENST00000373198	NM_133170.3
RUNX1	861	21	36206863	36206863	Missense_Mutation	SNP	C	A	P-0028069-T01-IM6	p.G217W	ENST00000300305	.
EP300	2033	22	41513409	41513409	Missense_Mutation	SNP	G	A	P-0028069-T01-IM6	p.A105T	ENST00000263253	NM_001429.3
EP300	2033	22	41523641	41523641	Missense_Mutation	SNP	C	T	P-0028069-T01-IM6	p.R353C	ENST00000263253	NM_001429.3
FBXW7	55294	4	153332739	153332739	Frame_Shift_Del	DEL	G	-	P-0028069-T01-IM6	p.Q73Sfs*15	ENST00000281708	NM_033632.3
FAT1	2195	4	187540104	187540105	Frame_Shift_Del	DEL	CT	-	P-0028069-T01-IM6	p.G2546Tfs*9	ENST00000441802	NM_005245.3
FGFR4	2264	5	176520223	176520223	Missense_Mutation	SNP	C	A	P-0028069-T01-IM6	p.A381D	ENST00000292408	NM_213647.1
ROS1	6098	6	117706902	117706902	Frame_Shift_Del	DEL	C	-	P-0028069-T01-IM6	p.A750Lfs*2	ENST00000368508	NM_002944.2
IKZF1	10320	7	50450321	50450321	Missense_Mutation	SNP	G	A	P-0028069-T01-IM6	p.G169R	ENST00000331340	NM_006060.4
EGFR	1956	7	55221814	55221815	Frame_Shift_Ins	INS	-	T	P-0028069-T01-IM6	p.G288Wfs*11	ENST00000275493	NM_005228.3
NKX3-1	4824	8	23540214	23540219	In_Frame_Del	DEL	CTCTGG	-	P-0028069-T01-IM6	p.P62_E63del	ENST00000380871	NM_006167.3
NTRK2	4915	9	87563503	87563503	Missense_Mutation	SNP	A	G	P-0028069-T01-IM6	p.M631V	ENST00000277120	.
ABL1	25	9	133755916	133755916	Missense_Mutation	SNP	G	A	P-0028069-T01-IM6	p.V515I	ENST00000318560	NM_005157.4
NOTCH1	4851	9	139390589	139390589	Missense_Mutation	SNP	C	A	P-0028069-T01-IM6	p.E2534D	ENST00000277541	NM_017617.3
KDM6A	7403	X	44929475	44929475	Missense_Mutation	SNP	A	G	P-0028069-T01-IM6	p.M859V	ENST00000377967	NM_021140.2
MED12	9968	X	70338703	70338703	Missense_Mutation	SNP	G	T	P-0028069-T01-IM6	p.E33D	ENST00000374080	.
TP53	7157	17	7578280	7578280	Missense_Mutation	SNP	G	A	P-0034500-T01-IM6	p.P190L	ENST00000269305	NM_001126112.2
NOTCH4	4855	6	32168695	32168695	Missense_Mutation	SNP	G	A	P-0034500-T01-IM6	p.R1410C	ENST00000375023	NM_004557.3
APC	324	5	112173917	112173917	Nonsense_Mutation	SNP	C	T	P-0034500-T01-IM6	p.R876*	ENST00000257430	NM_000038.5
FOXP1	27086	3	71026137	71026138	Frame_Shift_Ins	INS	-	A	P-0034500-T01-IM6	p.T496Hfs*21	ENST00000318789	NM_032682.5
MDC1	9656	6	30672294	30672294	Missense_Mutation	SNP	T	C	P-0034500-T01-IM6	p.T1556A	ENST00000376406	NM_014641.2
TSC1	7248	9	135772893	135772894	Frame_Shift_Ins	INS	-	AA	P-0034500-T01-IM6	p.L910Ffs*22	ENST00000298552	NM_001162426.1
ERBB4	2066	2	212570070	212570070	Missense_Mutation	SNP	C	T	P-0035019-T01-IM6	p.V391I	ENST00000342788	NM_005235.2
TP53	7157	17	7576852	7576852	Splice_Site	SNP	C	A	P-0035019-T01-IM6	p.X331_splice	ENST00000269305	NM_001126112.2
RECQL4	9401	8	145738485	145738485	Missense_Mutation	SNP	C	T	P-0035019-T01-IM6	p.A834T	ENST00000428558	NM_004260.3
EPHB1	2047	3	134670739	134670739	Missense_Mutation	SNP	C	A	P-0035019-T01-IM6	p.S217Y	ENST00000398015	NM_004441.4
KRAS	3845	12	25398284	25398284	Missense_Mutation	SNP	C	A	P-0036584-T01-IM6	p.G12V	ENST00000256078	NM_033360.2
TP53	7157	17	7577094	7577094	Missense_Mutation	SNP	G	A	P-0036584-T01-IM6	p.R282W	ENST00000269305	NM_001126112.2
PTPRS	5802	19	5214604	5214604	Missense_Mutation	SNP	C	T	P-0036584-T01-IM6	p.V1488I	ENST00000357368	NM_002850.3
FBXW7	55294	4	153258983	153258983	Nonsense_Mutation	SNP	G	A	P-0036584-T01-IM6	p.R278*	ENST00000281708	NM_033632.3
FBXW7	55294	4	153251907	153251907	Nonsense_Mutation	SNP	G	A	P-0036584-T01-IM6	p.R367*	ENST00000281708	NM_033632.3
APC	324	5	112175153	112175153	Nonsense_Mutation	SNP	G	T	P-0036584-T01-IM6	p.G1288*	ENST00000257430	NM_000038.5
GATA3	2625	10	8100451	8100451	Missense_Mutation	SNP	C	T	P-0036584-T01-IM6	p.S142L	ENST00000346208	.
BRCA1	672	17	41228557	41228557	Missense_Mutation	SNP	C	G	P-0036584-T01-IM6	p.E1478Q	ENST00000357654	NM_007294.3
TCF7L2	6934	10	114920413	114920413	Missense_Mutation	SNP	G	A	P-0037541-T01-IM6	p.G452R	ENST00000543371	NM_001198531.1
TP53	7157	17	7577544	7577544	Missense_Mutation	SNP	A	C	P-0037541-T01-IM6	p.M246R	ENST00000269305	NM_001126112.2
TP53	7157	17	7579722	7579722	Splice_Site	SNP	C	T	P-0037541-T01-IM6	p.X25_splice	ENST00000269305	NM_001126112.2
APC	324	5	112174291	112174291	Frame_Shift_Del	DEL	C	-	P-0037541-T01-IM6	p.P1001Qfs*4	ENST00000257430	NM_000038.5
KRAS	3845	12	25398284	25398284	Missense_Mutation	SNP	C	T	P-0040064-T01-IM6	p.G12D	ENST00000256078	NM_033360.2
TP53	7157	17	7577538	7577538	Missense_Mutation	SNP	C	T	P-0040064-T01-IM6	p.R248Q	ENST00000269305	NM_001126112.2
SMAD4	4089	18	48593532	48593532	Missense_Mutation	SNP	A	C	P-0040064-T01-IM6	p.K428T	ENST00000342988	NM_005359.5
APC	324	5	112173917	112173917	Nonsense_Mutation	SNP	C	T	P-0040064-T01-IM6	p.R876*	ENST00000257430	NM_000038.5
CSF1R	1436	5	149459759	149459759	Missense_Mutation	SNP	G	A	P-0040064-T01-IM6	p.R150C	ENST00000286301	NM_005211.3
MST1R	4486	3	49927989	49927989	Missense_Mutation	SNP	C	T	P-0040064-T01-IM6	p.A1247T	ENST00000296474	NM_002447.2
AXIN2	8313	17	63554476	63554476	Missense_Mutation	SNP	T	C	P-0040064-T01-IM6	p.D88G	ENST00000307078	NM_004655.3
TCF3	6929	19	1622174	1622174	Missense_Mutation	SNP	G	A	P-0040064-T01-IM6	p.A234V	ENST00000344749	NM_001136139.2
APC	324	5	112175974	112175974	Frame_Shift_Del	DEL	G	-	P-0040064-T01-IM6	p.D1562Tfs*3	ENST00000257430	NM_000038.5
SOX17	64321	8	55371718	55371718	Frame_Shift_Del	DEL	G	-	P-0040064-T01-IM6	p.K136Nfs*10	ENST00000297316	NM_022454.3
KRAS	3845	12	25398284	25398284	Missense_Mutation	SNP	C	T	P-0012900-T01-IM5	p.G12D	ENST00000256078	NM_033360.2
APC	324	5	112162891	112162891	Nonsense_Mutation	SNP	C	T	P-0012900-T01-IM5	p.R499*	ENST00000257430	NM_000038.5
APC	324	5	112175951	112175952	Frame_Shift_Ins	INS	-	A	P-0018669-T01-IM6	p.T1556Nfs*3	ENST00000257430	NM_000038.5
TP53	7157	17	7578384	7578401	In_Frame_Del	DEL	GCAGCGCTCATGGTGGGG	-	P-0018669-T01-IM6	p.P177_C182del	ENST00000269305	NM_001126112.2
SMO	6608	7	128845101	128845101	Missense_Mutation	SNP	C	T	P-0018669-T01-IM6	p.R199W	ENST00000249373	NM_005631.4
RBM10	8241	X	47038526	47038526	Nonsense_Mutation	SNP	C	T	P-0018669-T01-IM6	p.R153*	ENST00000329236	NM_001204466.1
SMARCB1	6598	22	24176329	24176329	Missense_Mutation	SNP	C	T	P-0018669-T01-IM6	p.R374W	ENST00000263121	NM_003073.3
TCF7L2	6934	10	114920446	114920446	Frame_Shift_Del	DEL	T	-	P-0018669-T01-IM6	p.C463Afs*28	ENST00000543371	NM_001198531.1
ATR	545	3	142217572	142217572	Missense_Mutation	SNP	A	C	P-0018669-T01-IM6	p.L1809V	ENST00000350721	NM_001184.3
APC	324	5	112116518	112116519	Frame_Shift_Ins	INS	-	ATTGGAAT	P-0018669-T01-IM6	p.E192Wfs*16	ENST00000257430	NM_000038.5
APC	324	5	112137083	112137083	Splice_Site	SNP	A	T	P-0018669-T01-IM6	p.X278_splice	ENST00000257430	NM_000038.5
CSF1R	1436	5	149457698	149457698	Missense_Mutation	SNP	A	C	P-0018669-T01-IM6	p.F236V	ENST00000286301	NM_005211.3
PTPRD	5789	9	8500945	8500945	Missense_Mutation	SNP	G	A	P-0018669-T01-IM6	p.S646F	ENST00000356435	.
NRAS	4893	1	115256529	115256529	Missense_Mutation	SNP	T	C	P-0020088-T01-IM6	p.Q61R	ENST00000369535	NM_002524.4
NTRK2	4915	9	87635167	87635167	Missense_Mutation	SNP	G	A	P-0020088-T01-IM6	p.S740N	ENST00000277120	.
CTNNB1	1499	3	41265771	41266375	Splice_Site	DEL	GCTTCTGGAGCCTGGATGCAGTACCATTCTTCCACTGATTCAGTGAGTAACTGTTAGGTGGTTCCCTAAGGGATTAGGTATTTCATCACTGAGCTAACCCTGGCTATCATTCTGCTTTTCTTGGCTGTCTTTCAGATTTGACTTTATTTCTAAAAATATTTCAATGGGTCATATCACAGATTCTTTTTTTTTAAATTAAAGTAACATTTCCAATCTACTAATGCTAATACTGTTTCGTATTTATAGCTGATTTGATGGAGTTGGACATGGCCATGGAACCAGACAGAAAAGCGGCTGTTAGTCACTGGCAGCAACAGTCTTACCTGGACTCTGGAATCCATTCTGGTGCCACTACCACAGCTCCTTCTCTGAGTGGTAAAGGCAATCCTGAGGAAGAGG…	-	P-0020088-T01-IM6	p.X5_splice	ENST00000349496	NM_001904.3
PIK3R1	5295	5	67589590	67589604	In_Frame_Del	DEL	ATATAACACTCAGTT	-	P-0020088-T01-IM6	p.E451_F456delinsD	ENST00000274335	.
TP53	7157	17	7578406	7578406	Missense_Mutation	SNP	C	T	P-0023616-T01-IM6	p.R175H	ENST00000269305	NM_001126112.2
SMAD4	4089	18	48591918	48591918	Missense_Mutation	SNP	C	T	P-0023616-T01-IM6	p.R361C	ENST00000342988	NM_005359.5
APC	324	5	112174631	112174631	Nonsense_Mutation	SNP	C	T	P-0023616-T01-IM6	p.R1114*	ENST00000257430	NM_000038.5
APC	324	5	112175390	112175390	Nonsense_Mutation	SNP	C	T	P-0023616-T01-IM6	p.Q1367*	ENST00000257430	NM_000038.5
PTPRT	11122	20	40730831	40730831	Missense_Mutation	SNP	C	T	P-0023616-T01-IM6	p.R1235H	ENST00000373198	NM_133170.3
SMAD4	4089	18	48591955	48591972	In_Frame_Del	DEL	CAGAAGCCATTGAGAGAG	-	P-0023616-T01-IM6	p.E374_A379del	ENST00000342988	NM_005359.5
PIK3CA	5290	3	178952085	178952085	Missense_Mutation	SNP	A	G	P-0024425-T01-IM6	p.H1047R	ENST00000263967	NM_006218.2
KRAS	3845	12	25378562	25378562	Missense_Mutation	SNP	C	T	P-0024425-T01-IM6	p.A146T	ENST00000256078	NM_033360.2
GNAS	2778	20	57484421	57484421	Missense_Mutation	SNP	G	A	P-0024425-T01-IM6	p.R201H	ENST00000371085	NM_000516.4
SOX9	6662	17	70120085	70120085	Nonsense_Mutation	SNP	C	T	P-0024425-T01-IM6	p.Q363*	ENST00000245479	NM_000346.3
APC	324	5	112174262	112174262	Nonsense_Mutation	SNP	G	T	P-0024425-T01-IM6	p.E991*	ENST00000257430	NM_000038.5
FBXW7	55294	4	153250906	153250906	Missense_Mutation	SNP	G	A	P-0024425-T01-IM6	p.T385I	ENST00000281708	NM_033632.3
FBXW7	55294	4	153332465	153332468	Frame_Shift_Del	DEL	TTTG	-	P-0024425-T01-IM6	p.T163Kfs*5	ENST00000281708	NM_033632.3
APC	324	5	112176027	112176030	Frame_Shift_Del	DEL	TTAT	-	P-0024425-T01-IM6	p.I1580Lfs*69	ENST00000257430	NM_000038.5
TP53	7157	17	7578437	7578437	Nonsense_Mutation	SNP	G	A	P-0037026-T01-IM6	p.Q165*	ENST00000269305	NM_001126112.2
APC	324	5	112128191	112128191	Nonsense_Mutation	SNP	C	T	P-0037026-T01-IM6	p.R232*	ENST00000257430	NM_000038.5
SMAD4	4089	18	48575068	48575068	Nonsense_Mutation	SNP	A	T	P-0037026-T01-IM6	p.K88*	ENST00000342988	NM_005359.5
PTEN	5728	10	89717777	89717777	Splice_Site	SNP	G	C	P-0037026-T01-IM6	p.X267_splice	ENST00000371953	NM_000314.4
TCF7L2	6934	10	114710544	114710545	Frame_Shift_Ins	INS	-	T	P-0037026-T01-IM6	p.D11*	ENST00000543371	NM_001198531.1
ETV6	2120	12	12022687	12022687	Missense_Mutation	SNP	G	A	P-0037026-T01-IM6	p.V265M	ENST00000396373	NM_001987.4
ERBB3	2065	12	56482425	56482425	Missense_Mutation	SNP	G	C	P-0037026-T01-IM6	p.G325R	ENST00000267101	NM_001982.3
FOXA1	3169	14	38061176	38061176	Missense_Mutation	SNP	C	A	P-0037026-T01-IM6	p.Q271H	ENST00000250448	NM_004496.3
RUNX1	861	21	36252956	36252964	In_Frame_Del	DEL	TGCCAGCCA	-	P-0037026-T01-IM6	p.M133_G135del	ENST00000300305	.
IDH1	3417	2	209101835	209101838	Missense_Mutation	SNP	AGTT	CGTG	P-0037026-T01-IM6	p.N404_L405delinsHV	ENST00000345146	NM_005896.2
PIK3CA	5290	3	178936091	178936091	Missense_Mutation	SNP	G	A	P-0037066-T01-IM6	p.E545K	ENST00000263967	NM_006218.2
APC	324	5	112128143	112128143	Nonsense_Mutation	SNP	C	T	P-0037066-T01-IM6	p.R216*	ENST00000257430	NM_000038.5
TP53	7157	17	7577099	7577099	Missense_Mutation	SNP	C	G	P-0037066-T01-IM6	p.R280T	ENST00000269305	NM_001126112.2
APC	324	5	112175221	112175221	Frame_Shift_Del	DEL	G	-	P-0037066-T01-IM6	p.I1311Lfs*10	ENST00000257430	NM_000038.5
TCF7L2	6934	10	114912183	114912183	Missense_Mutation	SNP	C	G	P-0037066-T01-IM6	p.S418C	ENST00000543371	NM_001198531.1
EZH2	2146	7	148507475	148507475	Missense_Mutation	SNP	C	A	P-0037066-T01-IM6	p.G660V	ENST00000320356	NM_004456.4
TP53	7157	17	7577097	7577097	Missense_Mutation	SNP	C	T	P-0037524-T01-IM6	p.D281N	ENST00000269305	NM_001126112.2
TP53	7157	17	7578535	7578535	Missense_Mutation	SNP	T	C	P-0037524-T01-IM6	p.K132R	ENST00000269305	NM_001126112.2
APC	324	5	112175348	112175348	Nonsense_Mutation	SNP	G	T	P-0037524-T01-IM6	p.E1353*	ENST00000257430	NM_000038.5
TCF7L2	6934	10	114925316	114925317	Frame_Shift_Ins	INS	-	A	P-0037524-T01-IM6	p.C469Vfs*8	ENST00000543371	NM_001198531.1
APC	324	5	112174043	112174044	Frame_Shift_Del	DEL	GA	-	P-0037524-T01-IM6	p.R919Kfs*4	ENST00000257430	NM_000038.5
TERT	7015	5	1264568	1264568	Missense_Mutation	SNP	C	T	P-0037524-T01-IM6	p.G932S	ENST00000310581	NM_198253.2
ERBB3	2065	12	56492633	56492633	Missense_Mutation	SNP	A	G	P-0037943-T01-IM6	p.E928G	ENST00000267101	NM_001982.3
ATM	472	11	108236087	108236087	Missense_Mutation	SNP	G	A	P-0037943-T01-IM6	p.R3008H	ENST00000278616	NM_000051.3
APC	324	5	112174241	112174241	Nonsense_Mutation	SNP	G	T	P-0037943-T01-IM6	p.E984*	ENST00000257430	NM_000038.5
TSHR	7253	14	81606096	81606096	Missense_Mutation	SNP	A	C	P-0037943-T01-IM6	p.N256H	ENST00000298171	NM_000369.2
FANCA	2175	16	89882995	89882995	Missense_Mutation	SNP	G	A	P-0037943-T01-IM6	p.A10V	ENST00000389301	NM_000135.2
APC	324	5	112175760	112175760	Missense_Mutation	SNP	A	C	P-0037943-T01-IM6	p.H1490P	ENST00000257430	NM_000038.5
APC	324	5	112175765	112175766	Frame_Shift_Del	DEL	GC	T	P-0037943-T01-IM6	p.A1492Sfs*15	ENST00000257430	NM_000038.5
TP53	7157	17	7577556	7577556	Missense_Mutation	SNP	C	A	P-0006687-T01-IM5	p.C242F	ENST00000269305	NM_001126112.2
FANCA	2175	16	89836642	89836642	Missense_Mutation	SNP	C	T	P-0006687-T01-IM5	p.V750M	ENST00000389301	NM_000135.2
CDK12	51755	17	37619037	37619037	Nonsense_Mutation	SNP	C	A	P-0006687-T01-IM5	p.S238*	ENST00000447079	NM_015083.1
CTNNB1	1499	3	41266016	41266403	Splice_Site	DEL	GCTGATTTGATGGAGTTGGACATGGCCATGGAACCAGACAGAAAAGCGGCTGTTAGTCACTGGCAGCAACAGTCTTACCTGGACTCTGGAATCCATTCTGGTGCCACTACCACAGCTCCTTCTCTGAGTGGTAAAGGCAATCCTGAGGAAGAGGATGTGGATACCTCCCAAGTCCTGTATGAGTGGGAACAGGGATTTTCTCAGTCCTTCACTCAAGAACAAGTAGCTGGTAAGAGTATTATTTTTCATTGCCTTACTGAAAGTCAGAATGCAGTTTTGAGAACTAAAAAGTTAGTGTATAATAGTTTAAATAAAATGTTGTGGTGAAGAAAAGAGAGTAATAGCAATGTCACTTTTACCATTTAGGATAGCAAATACTTAGGTAAAT	-	P-0006687-T01-IM5	p.X6_splice	ENST00000349496	NM_001904.3
TP53	7157	17	7578212	7578212	Nonsense_Mutation	SNP	G	A	P-0014026-T01-IM5	p.R213*	ENST00000269305	NM_001126112.2
APC	324	5	112173917	112173917	Nonsense_Mutation	SNP	C	T	P-0014026-T01-IM5	p.R876*	ENST00000257430	NM_000038.5
FGFR2	2263	10	123263394	123263394	Missense_Mutation	SNP	C	T	P-0014026-T01-IM5	p.R450H	ENST00000358487	NM_000141.4
TP53	7157	17	7578406	7578406	Missense_Mutation	SNP	C	T	P-0020733-T01-IM6	p.R175H	ENST00000269305	NM_001126112.2
DICER1	23405	14	95569702	95569702	Missense_Mutation	SNP	G	A	P-0020733-T01-IM6	p.S1344L	ENST00000343455	NM_177438.2
MAP2K1	5604	15	66774131	66774131	Missense_Mutation	SNP	G	A	P-0020733-T01-IM6	p.E203K	ENST00000307102	NM_002755.3
APC	324	5	112175351	112175351	Frame_Shift_Del	DEL	T	-	P-0020733-T01-IM6	p.S1355Lfs*60	ENST00000257430	NM_000038.5
CTNNB1	1499	3	41266649	41266649	Missense_Mutation	SNP	C	A	P-0020733-T01-IM6	p.A149D	ENST00000349496	NM_001904.3
MDC1	9656	6	30680736	30680736	Missense_Mutation	SNP	T	A	P-0020733-T01-IM6	p.D328V	ENST00000376406	NM_014641.2
FBXW7	55294	4	153247289	153247289	Missense_Mutation	SNP	G	A	P-0021650-T01-IM6	p.R505C	ENST00000281708	NM_033632.3
KRAS	3845	12	25398284	25398284	Missense_Mutation	SNP	C	A	P-0024513-T01-IM6	p.G12V	ENST00000256078	NM_033360.2
PIK3CA	5290	3	178936094	178936094	Missense_Mutation	SNP	C	A	P-0024513-T01-IM6	p.Q546K	ENST00000263967	NM_006218.2
PTEN	5728	10	89711876	89711876	Missense_Mutation	SNP	G	A	P-0024513-T01-IM6	p.G165E	ENST00000371953	NM_000314.4
ARID1A	8289	1	27058039	27058039	Nonsense_Mutation	SNP	C	T	P-0024513-T01-IM6	p.Q583*	ENST00000324856	NM_006015.4
MSH6	2956	2	48026176	48026176	Missense_Mutation	SNP	G	A	P-0024513-T01-IM6	p.V352I	ENST00000234420	NM_000179.2
APC	324	5	112170746	112170746	Frame_Shift_Del	DEL	A	-	P-0024513-T01-IM6	p.L616Wfs*14	ENST00000257430	NM_000038.5
APC	324	5	112164616	112164616	Nonsense_Mutation	SNP	C	T	P-0026453-T01-IM6	p.R564*	ENST00000257430	NM_000038.5
TP53	7157	17	7577599	7577600	Frame_Shift_Ins	INS	-	A	P-0026453-T01-IM6	p.D228*	ENST00000269305	NM_001126112.2
TP53	7157	17	7577539	7577539	Missense_Mutation	SNP	G	A	P-0028660-T02-IM6	p.R248W	ENST00000269305	NM_001126112.2
FBXW7	55294	4	153249384	153249384	Missense_Mutation	SNP	C	T	P-0028660-T02-IM6	p.R465H	ENST00000281708	NM_033632.3
KRAS	3845	12	25380276	25380276	Missense_Mutation	SNP	T	C	P-0028660-T02-IM6	p.Q61R	ENST00000256078	NM_033360.2
APC	324	5	112175390	112175390	Nonsense_Mutation	SNP	C	T	P-0028660-T02-IM6	p.Q1367*	ENST00000257430	NM_000038.5
TCF7L2	6934	10	114912188	114912188	Missense_Mutation	SNP	C	T	P-0028660-T02-IM6	p.R420W	ENST00000543371	NM_001198531.1
NOTCH4	4855	6	32172028	32172028	Missense_Mutation	SNP	G	A	P-0028660-T02-IM6	p.R1002C	ENST00000375023	NM_004557.3
TP53	7157	17	7577120	7577120	Missense_Mutation	SNP	C	T	P-0037180-T01-IM6	p.R273H	ENST00000269305	NM_001126112.2
BRAF	673	7	140453136	140453136	Missense_Mutation	SNP	A	T	P-0037180-T01-IM6	p.V600E	ENST00000288602	NM_004333.4
CARD11	84433	7	2946435	2946435	Missense_Mutation	SNP	C	T	P-0037180-T01-IM6	p.R1101H	ENST00000396946	NM_032415.4
MAPK3	5595	16	30134512	30134512	Nonsense_Mutation	SNP	G	A	P-0037180-T01-IM6	p.Q7*	ENST00000263025	NM_002746.2
BMPR1A	657	10	88651956	88651957	Nonsense_Mutation	SNP	GA	TT	P-0037180-T01-IM6	p.M101_K102delinsI*	ENST00000372037	NM_004329.2
SMAD4	4089	18	48593391	48593391	Missense_Mutation	SNP	T	C	P-0037180-T01-IM6	p.L381S	ENST00000342988	NM_005359.5
LATS1	9113	6	150004945	150004945	Missense_Mutation	SNP	G	C	P-0037180-T01-IM6	p.P427R	ENST00000253339	.
SPEN	23013	1	16256679	16256679	Missense_Mutation	SNP	G	A	P-0037410-T01-IM6	p.S1315N	ENST00000375759	NM_015001.2
ARID1A	8289	1	27100176	27100176	Frame_Shift_Del	DEL	C	-	P-0037410-T01-IM6	p.P1326Rfs*155	ENST00000324856	NM_006015.4
ARID1A	8289	1	27100833	27100834	Frame_Shift_Ins	INS	-	A	P-0037410-T01-IM6	p.M1373Nfs*72	ENST00000324856	NM_006015.4
DDR2	4921	1	162724526	162724526	Missense_Mutation	SNP	G	A	P-0037410-T01-IM6	p.V100M	ENST00000367921	NM_006182.2
DDR2	4921	1	162740213	162740213	Missense_Mutation	SNP	A	G	P-0037410-T01-IM6	p.D472G	ENST00000367921	NM_006182.2
ELF3	1999	1	201980293	201980293	Frame_Shift_Del	DEL	T	-	P-0037410-T01-IM6	p.F11Lfs*32	ENST00000359651	.
RET	5979	10	43600556	43600556	Missense_Mutation	SNP	C	T	P-0037410-T01-IM6	p.T261I	ENST00000355710	NM_020975.4
SUFU	51684	10	104268987	104268987	Missense_Mutation	SNP	G	A	P-0037410-T01-IM6	p.A82T	ENST00000369902	NM_016169.3
TCF7L2	6934	10	114925317	114925317	Frame_Shift_Del	DEL	A	-	P-0037410-T01-IM6	p.K468Sfs*23	ENST00000543371	NM_001198531.1
INPPL1	3636	11	71948209	71948209	Frame_Shift_Del	DEL	C	-	P-0037410-T01-IM6	p.P976Hfs*155	ENST00000298229	NM_001567.3
INPPL1	3636	11	71948748	71948748	Frame_Shift_Del	DEL	C	-	P-0037410-T01-IM6	p.R1156Gfs*46	ENST00000298229	NM_001567.3
KRAS	3845	12	25398281	25398281	Missense_Mutation	SNP	C	T	P-0037410-T01-IM6	p.G13D	ENST00000256078	NM_033360.2
KRAS	3845	12	25398284	25398284	Missense_Mutation	SNP	C	T	P-0037410-T01-IM6	p.G12D	ENST00000256078	NM_033360.2
SH2B3	10019	12	111856655	111856655	Missense_Mutation	SNP	G	A	P-0037410-T01-IM6	p.V236M	ENST00000341259	NM_005475.2
TBX3	6926	12	115111992	115111992	Missense_Mutation	SNP	T	G	P-0037410-T01-IM6	p.Q583P	ENST00000257566	NM_016569.3
HNF1A	6927	12	121432118	121432118	Frame_Shift_Del	DEL	C	-	P-0037410-T01-IM6	p.P291Qfs*51	ENST00000257555	.
POLE	5426	12	133201517	133201517	Missense_Mutation	SNP	C	A	P-0037410-T01-IM6	p.D2241Y	ENST00000320574	NM_006231.2
CDK8	1024	13	26828867	26828867	Missense_Mutation	SNP	G	A	P-0037410-T01-IM6	p.G30D	ENST00000381527	NM_001260.1
RB1	5925	13	48881488	48881489	Frame_Shift_Ins	INS	-	AG	P-0037410-T01-IM6	p.A74Efs*4	ENST00000267163	NM_000321.2
RB1	5925	13	48951110	48951110	Nonsense_Mutation	SNP	C	A	P-0037410-T01-IM6	p.Y424*	ENST00000267163	NM_000321.2
IRS2	8660	13	110434746	110434746	Missense_Mutation	SNP	G	A	P-0037410-T01-IM6	p.P1219S	ENST00000375856	NM_003749.2
NKX2-1	7080	14	36986896	36986896	Missense_Mutation	SNP	C	A	P-0037410-T01-IM6	p.G265C	ENST00000354822	NM_001079668.2
TP53BP1	7158	15	43730536	43730536	Frame_Shift_Del	DEL	G	-	P-0037410-T01-IM6	p.T1060Pfs*36	ENST00000382044	NM_001141980.1
BLM	641	15	91347484	91347484	Frame_Shift_Del	DEL	A	-	P-0037410-T01-IM6	p.K1217Nfs*62	ENST00000355112	NM_000057.2
IGF1R	3480	15	99451928	99451928	Missense_Mutation	SNP	A	G	P-0037410-T01-IM6	p.Y421C	ENST00000268035	NM_000875.3
SLX4	84464	16	3639789	3639789	Missense_Mutation	SNP	C	T	P-0037410-T01-IM6	p.V1284M	ENST00000294008	NM_032444.2
SLX4	84464	16	3641093	3641093	Missense_Mutation	SNP	G	A	P-0037410-T01-IM6	p.A849V	ENST00000294008	NM_032444.2
SLX4	84464	16	3647657	3647657	Frame_Shift_Del	DEL	G	-	P-0037410-T01-IM6	p.P469Hfs*4	ENST00000294008	NM_032444.2
CREBBP	1387	16	3779057	3779057	Frame_Shift_Del	DEL	G	-	P-0037410-T01-IM6	p.V1998*	ENST00000262367	NM_004380.2
CREBBP	1387	16	3779211	3779211	Frame_Shift_Del	DEL	G	-	P-0037410-T01-IM6	p.P1946Hfs*30	ENST00000262367	NM_004380.2
CDH1	999	16	68842405	68842405	Missense_Mutation	SNP	T	C	P-0037410-T01-IM6	p.W156R	ENST00000261769	NM_004360.3
PLCG2	5336	16	81953271	81953271	Splice_Site	SNP	T	C	P-0037410-T01-IM6	p.X745_splice	ENST00000359376	NM_002661.3
FANCA	2175	16	89845372	89845372	Frame_Shift_Del	DEL	G	-	P-0037410-T01-IM6	p.A586Pfs*19	ENST00000389301	NM_000135.2
TP53	7157	17	7578280	7578280	Frame_Shift_Del	DEL	G	-	P-0037410-T01-IM6	p.P190Lfs*57	ENST00000269305	NM_001126112.2
NCOR1	9611	17	15950396	15950396	Missense_Mutation	SNP	C	T	P-0037410-T01-IM6	p.R2183H	ENST00000268712	NM_006311.3
NCOR1	9611	17	15995345	15995345	Missense_Mutation	SNP	T	C	P-0037410-T01-IM6	p.I950V	ENST00000268712	NM_006311.3
FLCN	201163	17	17119709	17119709	Frame_Shift_Del	DEL	G	-	P-0037410-T01-IM6	p.H429Tfs*39	ENST00000285071	NM_144997.5
FLCN	201163	17	17129540	17129540	Frame_Shift_Del	DEL	G	-	P-0037410-T01-IM6	p.Q116Sfs*14	ENST00000285071	NM_144997.5
STAT3	6774	17	40476850	40476850	Frame_Shift_Del	DEL	A	-	P-0037410-T01-IM6	p.F493Lfs*16	ENST00000264657	NM_139276.2
AXIN2	8313	17	63537572	63537572	Splice_Site	SNP	C	T	P-0037410-T01-IM6	p.X353_splice	ENST00000307078	NM_004655.3
SOX9	6662	17	70119910	70119910	Frame_Shift_Del	DEL	G	-	P-0037410-T01-IM6	p.V306Cfs*77	ENST00000245479	NM_000346.3
TCF3	6929	19	1619172	1619172	Missense_Mutation	SNP	G	A	P-0037410-T01-IM6	p.A463V	ENST00000344749	NM_001136139.2
DOT1L	84444	19	2193700	2193700	Missense_Mutation	SNP	T	C	P-0037410-T01-IM6	p.V169A	ENST00000398665	NM_032482.2
PTPRS	5802	19	5222730	5222731	Frame_Shift_Ins	INS	-	G	P-0037410-T01-IM6	p.V1025Rfs*34	ENST00000357368	NM_002850.3
NOTCH3	4854	19	15296322	15296322	Missense_Mutation	SNP	C	T	P-0037410-T01-IM6	p.G707D	ENST00000263388	NM_000435.2
NOTCH3	4854	19	15296373	15296373	Missense_Mutation	SNP	G	T	P-0037410-T01-IM6	p.P690Q	ENST00000263388	NM_000435.2
CIC	23152	19	42791355	42791355	Missense_Mutation	SNP	C	T	P-0037410-T01-IM6	p.R139W	ENST00000575354	NM_015125.3
ASXL2	55252	2	25965688	25965689	Frame_Shift_Del	DEL	CT	-	P-0037410-T01-IM6	p.S1173*	ENST00000435504	.
SOS1	6654	2	39222519	39222520	Frame_Shift_Ins	INS	-	T	P-0037410-T01-IM6	p.Y1031Ifs*2	ENST00000402219	NM_005633.3
MSH6	2956	2	48010482	48010482	Frame_Shift_Del	DEL	C	-	P-0037410-T01-IM6	p.A40Pfs*41	ENST00000234420	NM_000179.2
MSH6	2956	2	48030639	48030640	Frame_Shift_Ins	INS	-	C	P-0037410-T01-IM6	p.F1088Lfs*5	ENST00000234420	NM_000179.2
INPP4A	3631	2	99170887	99170887	Missense_Mutation	SNP	A	G	P-0037410-T01-IM6	p.M506V	ENST00000074304	NM_001134224.1
INPP4A	3631	2	99181152	99181152	Missense_Mutation	SNP	A	G	P-0037410-T01-IM6	p.H698R	ENST00000074304	NM_001134224.1
CASP8	841	2	202149596	202149596	Missense_Mutation	SNP	G	A	P-0037410-T01-IM6	p.C346Y	ENST00000358485	NM_001080125.1
PDCD1	5133	2	242793363	242793363	Frame_Shift_Del	DEL	G	-	P-0037410-T01-IM6	p.V239Cfs*39	ENST00000334409	NM_005018.2
RUNX1	861	21	36206777	36206777	Frame_Shift_Del	DEL	G	-	P-0037410-T01-IM6	p.T246Rfs*8	ENST00000300305	.
ICOSLG	23308	21	45656840	45656840	Frame_Shift_Del	DEL	G	-	P-0037410-T01-IM6	p.Q106Rfs*11	ENST00000407780	NM_001283052.1
EP300	2033	22	41573680	41573680	Missense_Mutation	SNP	A	G	P-0037410-T01-IM6	p.M1989V	ENST00000263253	NM_001429.3
EP300	2033	22	41574470	41574470	Missense_Mutation	SNP	A	T	P-0037410-T01-IM6	p.E2252V	ENST00000263253	NM_001429.3
TGFBR2	7048	3	30732957	30732957	Missense_Mutation	SNP	G	A	P-0037410-T01-IM6	p.D549N	ENST00000359013	NM_001024847.2
SETD2	29072	3	47084146	47084146	Frame_Shift_Del	DEL	G	-	P-0037410-T01-IM6	p.S2382Lfs*29	ENST00000409792	NM_014159.6
SETD2	29072	3	47161907	47161907	Frame_Shift_Del	DEL	T	-	P-0037410-T01-IM6	p.R1407Gfs*5	ENST00000409792	NM_014159.6
MST1R	4486	3	49936002	49936004	In_Frame_Del	DEL	CTT	-	P-0037410-T01-IM6	p.K556del	ENST00000296474	NM_002447.2
BAP1	8314	3	52443613	52443613	Frame_Shift_Del	DEL	C	-	P-0037410-T01-IM6	p.V27Cfs*45	ENST00000460680	NM_004656.3
FOXP1	27086	3	71021818	71021818	Missense_Mutation	SNP	G	A	P-0037410-T01-IM6	p.R514C	ENST00000318789	NM_032682.5
GATA2	2624	3	128204873	128204873	Frame_Shift_Del	DEL	C	-	P-0037410-T01-IM6	p.A190Lfs*28	ENST00000341105	NM_032638.4
PIK3CA	5290	3	178916644	178916644	Missense_Mutation	SNP	T	C	P-0037410-T01-IM6	p.W11R	ENST00000263967	NM_006218.2
PIK3CA	5290	3	178916875	178916875	Nonsense_Mutation	SNP	C	T	P-0037410-T01-IM6	p.R88*	ENST00000263967	NM_006218.2
PIK3CA	5290	3	178928039	178928039	Frame_Shift_Del	DEL	A	-	P-0037410-T01-IM6	p.M441Wfs*3	ENST00000263967	NM_006218.2
PIK3CA	5290	3	178952085	178952085	Missense_Mutation	SNP	A	G	P-0037410-T01-IM6	p.H1047R	ENST00000263967	NM_006218.2
SOX2	6657	3	181430629	181430629	Missense_Mutation	SNP	G	A	P-0037410-T01-IM6	p.A161T	ENST00000325404	NM_003106.3
EPHA5	2044	4	66535360	66535360	Missense_Mutation	SNP	G	A	P-0037410-T01-IM6	p.A34V	ENST00000273854	NM_004439.5
INPP4B	8821	4	143324184	143324185	Frame_Shift_Ins	INS	-	A	P-0037410-T01-IM6	p.L93Ffs*9	ENST00000262992	NM_001101669.1
FAT1	2195	4	187519145	187519145	Nonsense_Mutation	SNP	C	A	P-0037410-T01-IM6	p.G4080*	ENST00000441802	NM_005245.3
TERT	7015	5	1293851	1293851	Frame_Shift_Del	DEL	G	-	P-0037410-T01-IM6	p.Q384Sfs*125	ENST00000310581	NM_198253.2
RICTOR	253260	5	38949958	38949958	Missense_Mutation	SNP	G	A	P-0037410-T01-IM6	p.A1331V	ENST00000357387	NM_152756.3
RICTOR	253260	5	38954947	38954947	Missense_Mutation	SNP	C	T	P-0037410-T01-IM6	p.V876I	ENST00000357387	NM_152756.3
MSH3	4437	5	79970915	79970915	Frame_Shift_Del	DEL	A	-	P-0037410-T01-IM6	p.K383Rfs*32	ENST00000265081	NM_002439.4
RASA1	5921	5	86645084	86645084	Missense_Mutation	SNP	T	C	P-0037410-T01-IM6	p.Y386H	ENST00000274376	NM_002890.2
NSD1	64324	5	176562876	176562876	Missense_Mutation	SNP	T	C	P-0037410-T01-IM6	p.F258L	ENST00000439151	NM_022455.4
FLT4	2324	5	180030307	180030308	Frame_Shift_Ins	INS	-	C	P-0037410-T01-IM6	p.A1326Gfs*118	ENST00000261937	NM_182925.4
FLT4	2324	5	180058748	180058748	Frame_Shift_Del	DEL	G	-	P-0037410-T01-IM6	p.P30Rfs*3	ENST00000261937	NM_182925.4
HLA-B	3106	6	31322267	31322267	Missense_Mutation	SNP	G	A	P-0037410-T01-IM6	p.T361I	ENST00000412585	NM_005514.6
NOTCH4	4855	6	32168664	32168664	Missense_Mutation	SNP	G	A	P-0037410-T01-IM6	p.A1420V	ENST00000375023	NM_004557.3
PRDM1	639	6	106553296	106553296	Missense_Mutation	SNP	A	G	P-0037410-T01-IM6	p.N421D	ENST00000369096	NM_001198.3
EGFR	1956	7	55229234	55229234	Missense_Mutation	SNP	G	A	P-0037410-T01-IM6	p.G514D	ENST00000275493	NM_005228.3
PIK3CG	5294	7	106508508	106508508	Missense_Mutation	SNP	G	A	P-0037410-T01-IM6	p.V168M	ENST00000359195	NM_002649.2
FGFR1	2260	8	38285495	38285495	Missense_Mutation	SNP	G	A	P-0037410-T01-IM6	p.R220C	ENST00000425967	NM_001174067.1
RECQL4	9401	8	145739881	145739881	Missense_Mutation	SNP	G	A	P-0037410-T01-IM6	p.A550V	ENST00000428558	NM_004260.3
ABL1	25	9	133738279	133738279	Missense_Mutation	SNP	G	T	P-0037410-T01-IM6	p.G227C	ENST00000318560	NM_005157.4
TSC1	7248	9	135771719	135771720	Frame_Shift_Ins	INS	-	G	P-0037410-T01-IM6	p.L1133Pfs*26	ENST00000298552	NM_001162426.1
BCOR	54880	X	39933593	39933594	Frame_Shift_Ins	INS	-	G	P-0037410-T01-IM6	p.S336Lfs*45	ENST00000378444	NM_001123385.1
MED12	9968	X	70339230	70339230	Missense_Mutation	SNP	T	C	P-0037410-T01-IM6	p.L36P	ENST00000374080	.
AR	367	X	66766424	66766424	Frame_Shift_Del	DEL	C	-	P-0037410-T01-IM6	p.Y481Tfs*29	ENST00000374690	NM_000044.3
KRAS	3845	12	25398284	25398284	Missense_Mutation	SNP	C	G	P-0037492-T01-IM6	p.G12A	ENST00000256078	NM_033360.2
APC	324	5	112175524	112175524	Frame_Shift_Del	DEL	T	-	P-0037492-T01-IM6	p.S1411Rfs*4	ENST00000257430	NM_000038.5
EPHA3	2042	3	89391214	89391214	Missense_Mutation	SNP	C	T	P-0037492-T01-IM6	p.A427V	ENST00000336596	NM_005233.5
TP53	7157	17	7577100	7577100	Nonsense_Mutation	SNP	T	A	P-0037492-T01-IM6	p.R280*	ENST00000269305	NM_001126112.2
KRAS	3845	12	25398284	25398284	Missense_Mutation	SNP	C	T	P-0004322-T01-IM5	p.G12D	ENST00000256078	NM_033360.2
TP53	7157	17	7578212	7578212	Nonsense_Mutation	SNP	G	A	P-0004322-T01-IM5	p.R213*	ENST00000269305	NM_001126112.2
PTPRT	11122	20	41419986	41419986	Missense_Mutation	SNP	C	T	P-0004697-T01-IM5	p.R112H	ENST00000373198	NM_133170.3
KRAS	3845	12	25398284	25398284	Missense_Mutation	SNP	C	A	P-0004697-T01-IM5	p.G12V	ENST00000256078	NM_033360.2
TP53	7157	17	7577121	7577121	Missense_Mutation	SNP	G	A	P-0004697-T01-IM5	p.R273C	ENST00000269305	NM_001126112.2
APC	324	5	112175676	112175679	Frame_Shift_Del	DEL	AGAG	-	P-0004697-T01-IM5	p.E1464Vfs*8	ENST00000257430	NM_000038.5
HGF	3082	7	81381529	81381529	Nonsense_Mutation	SNP	G	A	P-0004697-T01-IM5	p.R178*	ENST00000222390	NM_000601.4
MGA	23269	15	42052629	42052629	Missense_Mutation	SNP	C	T	P-0004697-T01-IM5	p.R2434W	ENST00000219905	NM_001164273.1
FLCN	201163	17	17131418	17131418	Missense_Mutation	SNP	C	T	P-0004697-T01-IM5	p.E12K	ENST00000285071	NM_144997.5
SMAD4	4089	18	48593505	48593505	Missense_Mutation	SNP	G	T	P-0004697-T01-IM5	p.G419V	ENST00000342988	NM_005359.5
APC	324	5	112173639	112173652	Frame_Shift_Del	DEL	CATCTCATCGTAGT	-	P-0004697-T01-IM5	p.A783Efs*11	ENST00000257430	NM_000038.5
TP53	7157	17	7577094	7577094	Missense_Mutation	SNP	G	A	P-0005132-T01-IM5	p.R282W	ENST00000269305	NM_001126112.2
BRAF	673	7	140453154	140453154	Missense_Mutation	SNP	T	C	P-0005132-T01-IM5	p.D594G	ENST00000288602	NM_004333.4
NBN	4683	8	90949272	90949272	Missense_Mutation	SNP	A	G	P-0005132-T01-IM5	p.L739P	ENST00000265433	NM_002485.4
SMAD3	4088	15	67479829	67479829	Missense_Mutation	SNP	G	A	P-0005132-T01-IM5	p.G379D	ENST00000327367	NM_005902.3
TP53	7157	17	7579313	7579313	Missense_Mutation	SNP	G	A	P-0005132-T01-IM5	p.T125M	ENST00000269305	NM_001126112.2
SMAD4	4089	18	48593504	48593504	Missense_Mutation	SNP	G	T	P-0005132-T01-IM5	p.G419W	ENST00000342988	NM_005359.5
ARAF	369	X	47426120	47426120	Missense_Mutation	SNP	T	C	P-0005132-T01-IM5	p.S214P	ENST00000377045	NM_001654.4
APC	324	5	112175746	112175746	Frame_Shift_Del	DEL	T	-	P-0007135-T02-IM6	p.D1486Ifs*21	ENST00000257430	NM_000038.5
KRAS	3845	12	25398281	25398281	Missense_Mutation	SNP	C	T	P-0007135-T02-IM6	p.G13D	ENST00000256078	NM_033360.2
LATS2	26524	13	21565425	21565425	Missense_Mutation	SNP	T	G	P-0007135-T02-IM6	p.K154T	ENST00000382592	NM_014572.2
SF3B1	23451	2	198283245	198283245	Missense_Mutation	SNP	C	G	P-0007135-T02-IM6	p.L161F	ENST00000335508	NM_012433.2
TP53	7157	17	7576927	7576927	Splice_Site	SNP	C	T	P-0007135-T02-IM6	p.X307_splice	ENST00000269305	NM_001126112.2
PIK3R2	5296	19	18266217	18266859	Splice_Site	DEL	GGGTGAGAGGAGTTGGCCTGGCTAACGCTGCCCTATCCCTGTCTCCCTAGGTCGGCGTCCTCAGCTGGCCGAGCATGGTGGCAGCCTGCACCCTTGGCTCCCTTGTCTGGTGCAGCCAGCAGAGCCGCCAGCCTTGGGCGCCCATGGCCCTCCGTGTGAGGGCGTGAGCGGCCTGCCCCAGCCTCACCTGCTGATGGAGGACTCAATGGCCCAGTGACCTGACACCACACCACCAACTCCCTCCCACCAGCTGACGAATGGTGGACCCAGTGACGAGTGGCCCTTGTAAGGGTCATGGAATAATTTGAAGCGAGGCATGAGCGGCCCCTGTGGTCGCCTGTGACTGCTGGAGATAGAGGTCCCAGCACCCCAAGCCAACCCAGCGGACCCTCCCAGCCC…	-	P-0007135-T02-IM6	p.X141_splice	ENST00000222254	NM_005027.3
ASXL1	171023	20	31017222	31017222	Missense_Mutation	SNP	G	C	P-0007135-T02-IM6	p.E185Q	ENST00000375687	NM_015338.5
JUN	3725	1	59247810	59247811	Frame_Shift_Del	DEL	TT	-	P-0015298-T02-IM6	p.K311Sfs*6	ENST00000371222	NM_002228.3
ATM	472	11	108196143	108196143	Missense_Mutation	SNP	C	T	P-0015298-T02-IM6	p.R2227C	ENST00000278616	NM_000051.3
KRAS	3845	12	25398284	25398284	Missense_Mutation	SNP	C	A	P-0015298-T02-IM6	p.G12V	ENST00000256078	NM_033360.2
CREBBP	1387	16	3790512	3790512	Nonsense_Mutation	SNP	G	A	P-0015298-T02-IM6	p.R1341*	ENST00000262367	NM_004380.2
CALR	811	19	13051469	13051469	Splice_Site	SNP	G	A	P-0015298-T02-IM6	p.X272_splice	ENST00000316448	NM_004343.3
TGFBR2	7048	3	30686326	30686326	Missense_Mutation	SNP	G	T	P-0015298-T02-IM6	p.C86F	ENST00000359013	NM_001024847.2
EPHA3	2042	3	89391168	89391168	Missense_Mutation	SNP	G	A	P-0015298-T02-IM6	p.V412I	ENST00000336596	NM_005233.5
PIK3R1	5295	5	67589251	67589452	Splice_Site	DEL	AGCTCAGTATAATCCCAAATTGGATGTGAAATTACTTTATCCAGTATCCAAATACCAACAGGTAATAAAAACTGAATGAATTATCCAGTTACGATGTTTAGACAAGATCCTTTTAATACTTAGAAAACATTTGAAGCAGATGAATTACATGTAATCAAGTCTAAAAAACTTGACACTCGTAATTACATAATTGCAATTTTAA	-	P-0015298-T02-IM6	p.X414_splice	ENST00000274335	.
APC	324	5	112173917	112173917	Nonsense_Mutation	SNP	C	T	P-0015298-T02-IM6	p.R876*	ENST00000257430	NM_000038.5
APC	324	5	112175789	112175789	Frame_Shift_Del	DEL	T	-	P-0015298-T02-IM6	p.S1501Lfs*6	ENST00000257430	NM_000038.5
PIK3CG	5294	7	106508425	106508425	Missense_Mutation	SNP	G	A	P-0015298-T02-IM6	p.R140Q	ENST00000359195	NM_002649.2
BRAF	673	7	140501350	140501350	Missense_Mutation	SNP	G	A	P-0015298-T02-IM6	p.T241M	ENST00000288602	NM_004333.4
APC	324	5	112175255	112175255	Nonsense_Mutation	SNP	G	T	P-0030121-T01-IM6	p.E1322*	ENST00000257430	NM_000038.5
TP53	7157	17	7578475	7578475	Missense_Mutation	SNP	G	A	P-0030121-T01-IM6	p.P152L	ENST00000269305	NM_001126112.2
CDKN2B	1030	9	22006224	22006224	Missense_Mutation	SNP	C	T	P-0030121-T01-IM6	p.R60H	ENST00000276925	NM_004936.3
IRS2	8660	13	110438085	110438085	Missense_Mutation	SNP	C	A	P-0030121-T01-IM6	p.D106Y	ENST00000375856	NM_003749.2
SOX9	6662	17	70118989	70118990	Frame_Shift_Ins	INS	-	GAGGCAGA	P-0030121-T01-IM6	p.E191Rfs*31	ENST00000245479	NM_000346.3
APC	324	5	112170760	112170761	Frame_Shift_Del	DEL	CT	-	P-0030121-T01-IM6	p.L620Yfs*13	ENST00000257430	NM_000038.5
ARID1B	57492	6	157100093	157100117	Frame_Shift_Del	DEL	GCGGCGGCGGCGGCAGCAGCAGGAG	-	P-0030121-T01-IM6	p.A350Mfs*11	ENST00000346085	NM_020732.3
ELF3	1999	1	201981135	201981135	Missense_Mutation	SNP	G	T	P-0037228-T01-IM6	p.V72F	ENST00000359651	.
ETV6	2120	12	12022522	12022522	Missense_Mutation	SNP	C	T	P-0037228-T01-IM6	p.R210C	ENST00000396373	NM_001987.4
KRAS	3845	12	25378562	25378562	Missense_Mutation	SNP	C	T	P-0037228-T01-IM6	p.A146T	ENST00000256078	NM_033360.2
SMAD3	4088	15	67482780	67482780	Missense_Mutation	SNP	G	T	P-0037228-T01-IM6	p.W395L	ENST00000327367	NM_005902.3
IGF1R	3480	15	99467796	99467796	Nonsense_Mutation	SNP	G	T	P-0037228-T01-IM6	p.G889*	ENST00000268035	NM_000875.3
SOCS1	8651	16	11348830	11348830	Missense_Mutation	SNP	C	T	P-0037228-T01-IM6	p.R169H	ENST00000332029	NM_003745.1
MAPK3	5595	16	30134499	30134499	Missense_Mutation	SNP	C	A	P-0037228-T01-IM6	p.G11V	ENST00000263025	NM_002746.2
DOT1L	84444	19	2222151	2222151	Missense_Mutation	SNP	C	T	P-0037228-T01-IM6	p.R995W	ENST00000398665	NM_032482.2
JAK3	3718	19	17950353	17950353	Missense_Mutation	SNP	C	G	P-0037228-T01-IM6	p.W458C	ENST00000458235	NM_000215.3
CIC	23152	19	42797206	42797206	Missense_Mutation	SNP	G	A	P-0037228-T01-IM6	p.G1190R	ENST00000575354	NM_015125.3
POLD1	5424	19	50918165	50918165	Missense_Mutation	SNP	G	C	P-0037228-T01-IM6	p.G828R	ENST00000440232	NM_002691.3
DNMT3B	1789	20	31380550	31380550	Missense_Mutation	SNP	G	T	P-0037228-T01-IM6	p.G347V	ENST00000328111	NM_006892.3
SETD2	29072	3	47161913	47161913	Nonsense_Mutation	SNP	T	A	P-0037228-T01-IM6	p.K1405*	ENST00000409792	NM_014159.6
PDGFRA	5156	4	55133466	55133466	Missense_Mutation	SNP	G	A	P-0037228-T01-IM6	p.G257D	ENST00000257290	NM_006206.4
KIT	3815	4	55599234	55599234	Splice_Site	SNP	A	G	P-0037228-T01-IM6	p.X788_splice	ENST00000288135	NM_000222.2
KDR	3791	4	55968597	55968597	Missense_Mutation	SNP	G	C	P-0037228-T01-IM6	p.T689R	ENST00000263923	NM_002253.2
FAT1	2195	4	187532711	187532711	Missense_Mutation	SNP	G	A	P-0037228-T01-IM6	p.P3228S	ENST00000441802	NM_005245.3
APC	324	5	112173801	112173801	Nonsense_Mutation	SNP	C	G	P-0037228-T01-IM6	p.S837*	ENST00000257430	NM_000038.5
APC	324	5	112175282	112175282	Nonsense_Mutation	SNP	A	T	P-0037228-T01-IM6	p.R1331*	ENST00000257430	NM_000038.5
FLT4	2324	5	180046060	180046060	Missense_Mutation	SNP	G	T	P-0037228-T01-IM6	p.N937K	ENST00000261937	NM_182925.4
FLT4	2324	5	180046770	180046770	Splice_Site	SNP	C	G	P-0037228-T01-IM6	p.X848_splice	ENST00000261937	NM_182925.4
NOTCH4	4855	6	32190349	32190349	Missense_Mutation	SNP	C	A	P-0037228-T01-IM6	p.R130S	ENST00000375023	NM_004557.3
NTRK2	4915	9	87339190	87339190	Missense_Mutation	SNP	G	A	P-0037228-T01-IM6	p.D258N	ENST00000277120	.
NOTCH1	4851	9	139391964	139391964	Missense_Mutation	SNP	G	A	P-0037228-T01-IM6	p.T2076I	ENST00000277541	NM_017617.3
FBXW7	55294	4	153247183	153247183	Missense_Mutation	SNP	T	C	P-0037327-T01-IM6	p.H540R	ENST00000281708	NM_033632.3
APC	324	5	112174835	112174835	Nonsense_Mutation	SNP	A	T	P-0037327-T01-IM6	p.K1182*	ENST00000257430	NM_000038.5
SMAD3	4088	15	67459188	67459188	Missense_Mutation	SNP	G	A	P-0037327-T01-IM6	p.A202T	ENST00000327367	NM_005902.3
TP53	7157	17	7579529	7579530	Frame_Shift_Ins	INS	-	A	P-0037327-T01-IM6	p.W53Lfs*4	ENST00000269305	NM_001126112.2
MSH3	4437	5	80171584	80171584	Missense_Mutation	SNP	A	G	P-0037327-T01-IM6	p.Y1106C	ENST00000265081	NM_002439.4
TP53	7157	17	7577120	7577120	Missense_Mutation	SNP	C	T	P-0037411-T01-IM6	p.R273H	ENST00000269305	NM_001126112.2
APC	324	5	112175476	112175476	Frame_Shift_Del	DEL	T	-	P-0037411-T01-IM6	p.F1396Lfs*19	ENST00000257430	NM_000038.5
APC	324	5	112179566	112179566	Missense_Mutation	SNP	C	T	P-0037411-T01-IM6	p.R2759C	ENST00000257430	NM_000038.5
TP53	7157	17	7577539	7577539	Missense_Mutation	SNP	G	A	P-0037537-T01-IM6	p.R248W	ENST00000269305	NM_001126112.2
APC	324	5	112173704	112173704	Nonsense_Mutation	SNP	C	T	P-0037537-T01-IM6	p.R805*	ENST00000257430	NM_000038.5
KRAS	3845	12	25398284	25398284	Missense_Mutation	SNP	C	A	P-0039606-T01-IM6	p.G12V	ENST00000256078	NM_033360.2
APC	324	5	112173704	112173704	Nonsense_Mutation	SNP	C	T	P-0039606-T01-IM6	p.R805*	ENST00000257430	NM_000038.5
PIK3C2G	5288	12	18524215	18524215	Missense_Mutation	SNP	C	T	P-0039606-T01-IM6	p.A576V	ENST00000266497	.
RAD21	5885	8	117864800	117864800	Missense_Mutation	SNP	G	A	P-0039606-T01-IM6	p.R437C	ENST00000297338	NM_006265.2
TCF7L2	6934	10	114910883	114910883	Splice_Site	SNP	G	A	P-0039606-T01-IM6	p.X334_splice	ENST00000543371	NM_001198531.1
APC	324	5	112175641	112175641	Frame_Shift_Del	DEL	A	-	P-0039606-T01-IM6	p.E1451Kfs*22	ENST00000257430	NM_000038.5
GRIN2A	2903	16	9862766	9862766	Missense_Mutation	SNP	C	T	P-0039606-T01-IM6	p.R846H	ENST00000330684	NM_001134407.1
ATM	472	11	108186839	108186839	Missense_Mutation	SNP	A	G	P-0039606-T01-IM6	p.Q2066R	ENST00000278616	NM_000051.3
SMAD2	4087	18	45368252	45368252	Missense_Mutation	SNP	G	T	P-0039606-T01-IM6	p.D450E	ENST00000262160	NM_005901.5
PRDM1	639	6	106553245	106553245	Missense_Mutation	SNP	C	G	P-0039606-T01-IM6	p.P404A	ENST00000369096	NM_001198.3
PIK3CA	5290	3	178952085	178952085	Missense_Mutation	SNP	A	T	P-0039864-T01-IM6	p.H1047L	ENST00000263967	NM_006218.2
APC	324	5	112128143	112128143	Nonsense_Mutation	SNP	C	T	P-0039864-T01-IM6	p.R216*	ENST00000257430	NM_000038.5
APC	324	5	112175212	112175216	Frame_Shift_Del	DEL	AAAAG	-	P-0039864-T01-IM6	p.E1309Dfs*4	ENST00000257430	NM_000038.5
TP53	7157	17	7577144	7577146	In_Frame_Del	DEL	AGT	-	P-0039864-T01-IM6	p.L265del	ENST00000269305	NM_001126112.2
MAP2K4	6416	17	12028610	12028610	Splice_Site	SNP	G	A	P-0039864-T01-IM6	p.X272_splice	ENST00000353533	NM_003010.3
IRS1	3667	2	227662577	227662577	Missense_Mutation	SNP	G	A	P-0039864-T01-IM6	p.P293L	ENST00000305123	NM_005544.2
TP53	7157	17	7578406	7578406	Missense_Mutation	SNP	C	T	P-0017593-T01-IM5	p.R175H	ENST00000269305	NM_001126112.2
PIK3CG	5294	7	106509436	106509436	Missense_Mutation	SNP	G	A	P-0017593-T01-IM5	p.R477H	ENST00000359195	NM_002649.2
FGF3	2248	11	69625456	69625456	Missense_Mutation	SNP	C	T	P-0017593-T01-IM5	p.A113T	ENST00000334134	NM_005247.2
RET	5979	10	43622074	43622074	Missense_Mutation	SNP	G	A	P-0017593-T01-IM5	p.D1031N	ENST00000355710	NM_020975.4
SOX9	6662	17	70117888	70117888	Missense_Mutation	SNP	C	T	P-0017593-T01-IM5	p.A119V	ENST00000245479	NM_000346.3
APC	324	5	112128158	112128159	Frame_Shift_Ins	INS	-	T	P-0017593-T01-IM5	p.Q222Sfs*30	ENST00000257430	NM_000038.5
SOX17	64321	8	55372301	55372301	Missense_Mutation	SNP	G	A	P-0017593-T01-IM5	p.G331R	ENST00000297316	NM_022454.3
NOTCH1	4851	9	139391112	139391112	Missense_Mutation	SNP	G	T	P-0017593-T01-IM5	p.S2360Y	ENST00000277541	NM_017617.3
KRAS	3845	12	25398284	25398284	Missense_Mutation	SNP	C	T	P-0024388-T01-IM6	p.G12D	ENST00000256078	NM_033360.2
PIK3CA	5290	3	178936082	178936082	Missense_Mutation	SNP	G	A	P-0024388-T01-IM6	p.E542K	ENST00000263967	NM_006218.2
TP53	7157	17	7577548	7577548	Missense_Mutation	SNP	C	T	P-0024388-T01-IM6	p.G245S	ENST00000269305	NM_001126112.2
APC	324	5	112128191	112128191	Nonsense_Mutation	SNP	C	T	P-0024388-T01-IM6	p.R232*	ENST00000257430	NM_000038.5
ERRFI1	54206	1	8074435	8074435	Missense_Mutation	SNP	G	A	P-0024388-T01-IM6	p.P75L	ENST00000377482	NM_018948.3
FGFR1	2260	8	38275439	38275439	Missense_Mutation	SNP	C	A	P-0024388-T01-IM6	p.D532Y	ENST00000425967	NM_001174067.1
KDM5C	8242	X	53223466	53223466	Missense_Mutation	SNP	G	C	P-0024388-T01-IM6	p.S1298C	ENST00000375401	NM_004187.3
TP53	7157	17	7577120	7577120	Missense_Mutation	SNP	C	T	P-0026468-T01-IM6	p.R273H	ENST00000269305	NM_001126112.2
TP53	7157	17	7577121	7577121	Missense_Mutation	SNP	G	A	P-0026468-T01-IM6	p.R273C	ENST00000269305	NM_001126112.2
APC	324	5	112164586	112164586	Nonsense_Mutation	SNP	C	T	P-0026468-T01-IM6	p.R554*	ENST00000257430	NM_000038.5
GRIN2A	2903	16	9916205	9916205	Missense_Mutation	SNP	C	T	P-0026468-T01-IM6	p.R695Q	ENST00000330684	NM_001134407.1
APC	324	5	112175733	112175736	Frame_Shift_Del	DEL	TTCT	-	P-0026468-T01-IM6	p.L1482Qfs*24	ENST00000257430	NM_000038.5
KRAS	3845	12	25398284	25398284	Missense_Mutation	SNP	C	A	P-0031052-T01-IM6	p.G12V	ENST00000256078	NM_033360.2
APC	324	5	112137048	112137048	Nonsense_Mutation	SNP	G	T	P-0031052-T01-IM6	p.E268*	ENST00000257430	NM_000038.5
TP53	7157	17	7579377	7579377	Nonsense_Mutation	SNP	G	A	P-0031052-T01-IM6	p.Q104*	ENST00000269305	NM_001126112.2
APC	324	5	112175171	112175171	Nonsense_Mutation	SNP	C	T	P-0031052-T01-IM6	p.Q1294*	ENST00000257430	NM_000038.5
KDR	3791	4	55955052	55955052	Missense_Mutation	SNP	G	T	P-0031052-T01-IM6	p.Q1165K	ENST00000263923	NM_002253.2
KRAS	3845	12	25398284	25398284	Missense_Mutation	SNP	C	A	P-0032287-T01-IM6	p.G12V	ENST00000256078	NM_033360.2
APC	324	5	112151204	112151204	Nonsense_Mutation	SNP	C	T	P-0032287-T01-IM6	p.R283*	ENST00000257430	NM_000038.5
APC	324	5	112175606	112175606	Frame_Shift_Del	DEL	C	-	P-0032287-T01-IM6	p.P1439Lfs*34	ENST00000257430	NM_000038.5
TP53	7157	17	7579419	7579420	Frame_Shift_Ins	INS	-	GG	P-0032287-T01-IM6	p.S90Pfs*34	ENST00000269305	NM_001126112.2
SETD2	29072	3	47165141	47165141	Missense_Mutation	SNP	G	A	P-0032287-T01-IM6	p.R329W	ENST00000409792	NM_014159.6
PIK3CA	5290	3	178936091	178936091	Missense_Mutation	SNP	G	A	P-0032597-T01-IM6	p.E545K	ENST00000263967	NM_006218.2
TP53	7157	17	7578555	7578555	Splice_Site	SNP	C	T	P-0032597-T01-IM6	p.X126_splice	ENST00000269305	NM_001126112.2
TET1	80312	10	70451329	70451329	Missense_Mutation	SNP	C	A	P-0032597-T01-IM6	p.P2057T	ENST00000373644	NM_030625.2
BRCA2	675	13	32936781	32936781	Missense_Mutation	SNP	G	A	P-0032597-T01-IM6	p.A2643T	ENST00000380152	.
CTNNB1	1499	3	41265805	41266404	Splice_Site	DEL	CTGATTCAGTGAGTAACTGTTAGGTGGTTCCCTAAGGGATTAGGTATTTCATCACTGAGCTAACCCTGGCTATCATTCTGCTTTTCTTGGCTGTCTTTCAGATTTGACTTTATTTCTAAAAATATTTCAATGGGTCATATCACAGATTCTTTTTTTTTAAATTAAAGTAACATTTCCAATCTACTAATGCTAATACTGTTTCGTATTTATAGCTGATTTGATGGAGTTGGACATGGCCATGGAACCAGACAGAAAAGCGGCTGTTAGTCACTGGCAGCAACAGTCTTACCTGGACTCTGGAATCCATTCTGGTGCCACTACCACAGCTCCTTCTCTGAGTGGTAAAGGCAATCCTGAGGAAGAGGATGTGGATACCTCCCAAGTCCTGTATGAGTGGGA…	-	P-0032597-T01-IM6	p.X5_splice	ENST00000349496	NM_001904.3
E2F3	1871	6	20481599	20481599	Missense_Mutation	SNP	A	G	P-0032597-T01-IM6	p.N223S	ENST00000346618	NM_001949.4
TP53	7157	17	7578253	7578253	Missense_Mutation	SNP	C	A	P-0034389-T01-IM6	p.G199V	ENST00000269305	NM_001126112.2
GNA11	2767	19	3110319	3110319	Nonsense_Mutation	SNP	C	A	P-0034389-T01-IM6	p.Y103*	ENST00000078429	NM_002067.2
KRAS	3845	12	25398285	25398285	Missense_Mutation	SNP	C	A	P-0036767-T01-IM6	p.G12C	ENST00000256078	NM_033360.2
TP53	7157	17	7574003	7574003	Nonsense_Mutation	SNP	G	A	P-0036767-T01-IM6	p.R342*	ENST00000269305	NM_001126112.2
PTPRT	11122	20	40743943	40743943	Nonsense_Mutation	SNP	G	A	P-0036767-T01-IM6	p.R1018*	ENST00000373198	NM_133170.3
APC	324	5	112175576	112175576	Nonsense_Mutation	SNP	C	T	P-0036767-T01-IM6	p.Q1429*	ENST00000257430	NM_000038.5
FBXW7	55294	4	153247288	153247288	Missense_Mutation	SNP	C	A	P-0036767-T01-IM6	p.R505L	ENST00000281708	NM_033632.3
NF1	4763	17	29652957	29652957	Missense_Mutation	SNP	A	G	P-0036767-T01-IM6	p.N1652S	ENST00000358273	NM_001042492.2
TP53	7157	17	7578262	7578262	Missense_Mutation	SNP	C	G	P-0037105-T01-IM6	p.R196P	ENST00000269305	NM_001126112.2
SMAD3	4088	15	67479718	67479720	In_Frame_Del	DEL	TCT	-	P-0037105-T01-IM6	p.F343del	ENST00000327367	NM_005902.3
SLX4	84464	16	3639946	3639946	Missense_Mutation	SNP	C	A	P-0037105-T01-IM6	p.R1231S	ENST00000294008	NM_032444.2
EPHA7	2045	6	93979267	93979267	Missense_Mutation	SNP	C	A	P-0037105-T01-IM6	p.A521S	ENST00000369303	NM_004440.3
EPHA7	2045	6	94120592	94120592	Missense_Mutation	SNP	T	A	P-0037105-T01-IM6	p.E153D	ENST00000369303	NM_004440.3
APC	324	5	112164616	112164616	Nonsense_Mutation	SNP	C	T	P-0037120-T01-IM6	p.R564*	ENST00000257430	NM_000038.5
TP53	7157	17	7578253	7578253	Missense_Mutation	SNP	C	A	P-0037120-T01-IM6	p.G199V	ENST00000269305	NM_001126112.2
SOX9	6662	17	70120451	70120452	Frame_Shift_Del	DEL	GG	-	P-0037120-T01-IM6	p.V486Pfs*91	ENST00000245479	NM_000346.3
PTPRS	5802	19	5258120	5258120	Missense_Mutation	SNP	C	A	P-0037120-T01-IM6	p.S205I	ENST00000357368	NM_002850.3
JAK2	3717	9	5080325	5080325	Missense_Mutation	SNP	T	C	P-0037120-T01-IM6	p.L743S	ENST00000381652	NM_004972.3
APC	324	5	112175423	112175423	Nonsense_Mutation	SNP	C	T	P-0037392-T01-IM6	p.Q1378*	ENST00000257430	NM_000038.5
TP53	7157	17	7579362	7579362	Missense_Mutation	SNP	A	C	P-0037392-T01-IM6	p.F109V	ENST00000269305	NM_001126112.2
GRIN2A	2903	16	9934885	9934885	Missense_Mutation	SNP	T	C	P-0037392-T01-IM6	p.R469G	ENST00000330684	NM_001134407.1
NCOA3	8202	20	46264628	46264634	Splice_Site	DEL	AATTCAG	-	P-0037392-T01-IM6	p.X502_splice	ENST00000371998	.
PIK3CA	5290	3	178936094	178936094	Missense_Mutation	SNP	C	A	P-0002413-T01-IM3	p.Q546K	ENST00000263967	NM_006218.2
KRAS	3845	12	25378562	25378562	Missense_Mutation	SNP	C	T	P-0002413-T01-IM3	p.A146T	ENST00000256078	NM_033360.2
PIK3CA	5290	3	178938934	178938934	Missense_Mutation	SNP	G	A	P-0002413-T01-IM3	p.E726K	ENST00000263967	NM_006218.2
APC	324	5	112175576	112175576	Nonsense_Mutation	SNP	C	T	P-0002413-T01-IM3	p.Q1429*	ENST00000257430	NM_000038.5
MAP3K1	4214	5	56160588	56160588	Nonsense_Mutation	SNP	C	T	P-0002413-T01-IM3	p.R288*	ENST00000399503	NM_005921.1
SOX9	6662	17	70120185	70120185	Missense_Mutation	SNP	A	T	P-0002413-T01-IM3	p.H396L	ENST00000245479	NM_000346.3
SOX9	6662	17	70120196	70120196	Nonsense_Mutation	SNP	G	T	P-0002413-T01-IM3	p.E400*	ENST00000245479	NM_000346.3
APC	324	5	112173603	112173603	Frame_Shift_Del	DEL	A	-	P-0002413-T01-IM3	p.T772Lfs*5	ENST00000257430	NM_000038.5
PDGFRB	5159	5	149497346	149497346	Missense_Mutation	SNP	C	T	P-0004754-T01-IM5	p.R991H	ENST00000261799	NM_002609.3
PTPRT	11122	20	41419930	41419930	Frame_Shift_Del	DEL	G	-	P-0004754-T01-IM5	p.Q131Kfs*17	ENST00000373198	NM_133170.3
ERBB3	2065	12	56481660	56481660	Missense_Mutation	SNP	C	T	P-0004754-T01-IM5	p.A232V	ENST00000267101	NM_001982.3
RNF43	54894	17	56435161	56435161	Frame_Shift_Del	DEL	C	-	P-0004754-T01-IM5	p.G659Vfs*41	ENST00000407977	.
DOT1L	84444	19	2216560	2216560	Missense_Mutation	SNP	C	T	P-0004754-T01-IM5	p.T735M	ENST00000398665	NM_032482.2
APC	324	5	112175166	112175166	Missense_Mutation	SNP	C	T	P-0004754-T01-IM5	p.T1292M	ENST00000257430	NM_000038.5
HNF1A	6927	12	121432115	121432115	Frame_Shift_Del	DEL	G	-	P-0004754-T01-IM5	p.P291Qfs*51	ENST00000257555	.
FANCA	2175	16	89857935	89857935	Missense_Mutation	SNP	G	A	P-0004754-T01-IM5	p.A412V	ENST00000389301	NM_000135.2
RPTOR	57521	17	78923252	78923252	Missense_Mutation	SNP	C	T	P-0004754-T01-IM5	p.A1092V	ENST00000306801	NM_020761.2
RNF43	54894	17	56440943	56440943	Nonsense_Mutation	SNP	G	A	P-0004754-T01-IM5	p.R132*	ENST00000407977	.
CARD11	84433	7	2968323	2968323	Frame_Shift_Del	DEL	G	-	P-0004754-T01-IM5	p.R555Gfs*45	ENST00000396946	NM_032415.4
AXL	558	19	41743933	41743933	Frame_Shift_Del	DEL	C	-	P-0004754-T01-IM5	p.H292Ifs*5	ENST00000301178	NM_021913.4
MLH1	4292	3	37061889	37061889	Missense_Mutation	SNP	C	T	P-0004754-T01-IM5	p.R325W	ENST00000231790	NM_000249.3
TET1	80312	10	70446284	70446284	Frame_Shift_Del	DEL	A	-	P-0004754-T01-IM5	p.R1744Efs*18	ENST00000373644	NM_030625.2
AXIN2	8313	17	63532585	63532585	Frame_Shift_Del	DEL	C	-	P-0004754-T01-IM5	p.G665Afs*24	ENST00000307078	NM_004655.3
FGFR2	2263	10	123274794	123274794	Missense_Mutation	SNP	T	C	P-0004754-T01-IM5	p.Y375C	ENST00000358487	NM_000141.4
APC	324	5	112151261	112151261	Nonsense_Mutation	SNP	C	T	P-0004754-T01-IM5	p.R302*	ENST00000257430	NM_000038.5
CIC	23152	19	42794441	42794441	Frame_Shift_Del	DEL	C	-	P-0004754-T01-IM5	p.P509Hfs*14	ENST00000575354	NM_015125.3
TET2	54790	4	106194030	106194030	Missense_Mutation	SNP	C	T	P-0004754-T01-IM5	p.R1498C	ENST00000380013	NM_001127208.2
ARID1A	8289	1	27024002	27024002	Frame_Shift_Del	DEL	G	-	P-0004754-T01-IM5	p.Q372Sfs*19	ENST00000324856	NM_006015.4
ARID1B	57492	6	157488293	157488293	Missense_Mutation	SNP	C	T	P-0004754-T01-IM5	p.A1000V	ENST00000346085	NM_020732.3
CIC	23152	19	42796882	42796883	Frame_Shift_Ins	INS	-	C	P-0004754-T01-IM5	p.S1117Kfs*34	ENST00000575354	NM_015125.3
ARID1A	8289	1	27105938	27105938	Missense_Mutation	SNP	A	G	P-0004754-T01-IM5	p.D1850G	ENST00000324856	NM_006015.4
IL10	3586	1	206945758	206945758	Missense_Mutation	SNP	C	T	P-0004754-T01-IM5	p.C8Y	ENST00000423557	NM_000572.2
ERBB4	2066	2	212989523	212989523	Missense_Mutation	SNP	A	G	P-0004754-T01-IM5	p.L63P	ENST00000342788	NM_005235.2
PIK3CA	5290	3	178928301	178928301	Missense_Mutation	SNP	C	T	P-0004754-T01-IM5	p.A496V	ENST00000263967	NM_006218.2
SOX2	6657	3	181430444	181430444	Missense_Mutation	SNP	C	T	P-0004754-T01-IM5	p.A99V	ENST00000325404	NM_003106.3
TERT	7015	5	1266594	1266594	Missense_Mutation	SNP	G	A	P-0004754-T01-IM5	p.A880V	ENST00000310581	NM_198253.2
APC	324	5	112128203	112128203	Nonsense_Mutation	SNP	C	T	P-0004754-T01-IM5	p.Q236*	ENST00000257430	NM_000038.5
IRF4	3662	6	401501	401501	Missense_Mutation	SNP	C	T	P-0004754-T01-IM5	p.R275W	ENST00000380956	NM_001195286.1
HIST1H2BD	3017	6	26158714	26158714	Missense_Mutation	SNP	A	G	P-0004754-T01-IM5	p.E106G	ENST00000289316	NM_138720.2
ROS1	6098	6	117710608	117710608	Missense_Mutation	SNP	T	C	P-0004754-T01-IM5	p.H555R	ENST00000368508	NM_002944.2
SOX17	64321	8	55371972	55371972	Missense_Mutation	SNP	C	T	P-0004754-T01-IM5	p.T221M	ENST00000297316	NM_022454.3
NTRK2	4915	9	87570292	87570292	Missense_Mutation	SNP	G	A	P-0004754-T01-IM5	p.A678T	ENST00000277120	.
ABL1	25	9	133760520	133760520	Missense_Mutation	SNP	C	T	P-0004754-T01-IM5	p.P948L	ENST00000318560	NM_005157.4
TSC1	7248	9	135771818	135771818	Missense_Mutation	SNP	C	T	P-0004754-T01-IM5	p.S1100N	ENST00000298552	NM_001162426.1
TCF7L2	6934	10	114925366	114925366	Missense_Mutation	SNP	C	A	P-0004754-T01-IM5	p.P482T	ENST00000543371	NM_001198531.1
MEN1	4221	11	64575134	64575134	Missense_Mutation	SNP	C	T	P-0004754-T01-IM5	p.G230R	ENST00000337652	NM_130803.2
PAK1	5058	11	77064603	77064603	Missense_Mutation	SNP	G	A	P-0004754-T01-IM5	p.R272W	ENST00000356341	NM_002576.4
EED	8726	11	85961377	85961377	Missense_Mutation	SNP	C	T	P-0004754-T01-IM5	p.R52C	ENST00000263360	NM_003797.3
BIRC3	330	11	102195289	102195289	Missense_Mutation	SNP	G	A	P-0004754-T01-IM5	p.A17T	ENST00000263464	NM_001165.4
BIRC3	330	11	102195395	102195395	Missense_Mutation	SNP	G	A	P-0004754-T01-IM5	p.R52H	ENST00000263464	NM_001165.4
NKX2-1	7080	14	36987168	36987168	Missense_Mutation	SNP	C	T	P-0004754-T01-IM5	p.G174D	ENST00000354822	NM_001079668.2
AKT1	207	14	105243083	105243083	Missense_Mutation	SNP	C	T	P-0004754-T01-IM5	p.R67Q	ENST00000349310	NM_001014432.1
MGA	23269	15	41988331	41988331	Missense_Mutation	SNP	G	A	P-0004754-T01-IM5	p.G375R	ENST00000219905	NM_001164273.1
ERCC4	2072	16	14026059	14026059	Missense_Mutation	SNP	G	A	P-0004754-T01-IM5	p.R340Q	ENST00000311895	NM_005236.2
NUP93	9688	16	56865783	56865783	Missense_Mutation	SNP	G	A	P-0004754-T01-IM5	p.R372Q	ENST00000308159	NM_014669.4
PLCG2	5336	16	81969933	81969933	Missense_Mutation	SNP	G	A	P-0004754-T01-IM5	p.R1001H	ENST00000359376	NM_002661.3
FANCA	2175	16	89839744	89839744	Missense_Mutation	SNP	A	G	P-0004754-T01-IM5	p.L650P	ENST00000389301	NM_000135.2
STAT3	6774	17	40489825	40489825	Nonsense_Mutation	SNP	G	A	P-0004754-T01-IM5	p.Q201*	ENST00000264657	NM_139276.2
RNF43	54894	17	56435828	56435828	Missense_Mutation	SNP	G	A	P-0004754-T01-IM5	p.R437W	ENST00000407977	.
DOT1L	84444	19	2216740	2216740	Missense_Mutation	SNP	C	T	P-0004754-T01-IM5	p.P795L	ENST00000398665	NM_032482.2
PTPRS	5802	19	5245810	5245810	Missense_Mutation	SNP	G	A	P-0004754-T01-IM5	p.A322V	ENST00000357368	NM_002850.3
INSR	3643	19	7125379	7125379	Missense_Mutation	SNP	G	A	P-0004754-T01-IM5	p.T1058M	ENST00000302850	NM_000208.2
DNMT1	1786	19	10291058	10291058	Missense_Mutation	SNP	G	A	P-0004754-T01-IM5	p.P138L	ENST00000340748	.
PIK3R2	5296	19	18279645	18279645	Missense_Mutation	SNP	C	T	P-0004754-T01-IM5	p.R640W	ENST00000222254	NM_005027.3
CIC	23152	19	42793502	42793502	Missense_Mutation	SNP	C	T	P-0004754-T01-IM5	p.T435M	ENST00000575354	NM_015125.3
ERCC2	2068	19	45855573	45855573	Missense_Mutation	SNP	C	T	P-0004754-T01-IM5	p.R695H	ENST00000391945	NM_000400.3
POLD1	5424	19	50909524	50909524	Missense_Mutation	SNP	G	A	P-0004754-T01-IM5	p.R443Q	ENST00000440232	NM_002691.3
ASXL1	171023	20	31017802	31017802	Missense_Mutation	SNP	G	A	P-0004754-T01-IM5	p.E222K	ENST00000375687	NM_015338.5
GATA1	2623	X	48650388	48650388	Missense_Mutation	SNP	G	A	P-0004754-T01-IM5	p.A120T	ENST00000376670	NM_002049.3
SH2D1A	4068	X	123499636	123499636	Nonsense_Mutation	SNP	C	T	P-0004754-T01-IM5	p.R55*	ENST00000371139	NM_001114937.2
CDKN1A	1026	6	36652118	36652118	Frame_Shift_Del	DEL	G	-	P-0004754-T01-IM5	p.R83Gfs*65	ENST00000244741	NM_000389.4
MST1R	4486	3	49940552	49940553	Frame_Shift_Del	DEL	AA	-	P-0004754-T01-IM5	p.F164Lfs*5	ENST00000296474	NM_002447.2
BRCA2	675	13	32914422	32914422	Frame_Shift_Del	DEL	T	-	P-0004754-T01-IM5	p.F1978Lfs*26	ENST00000380152	.
BRCA2	675	13	32972893	32972893	Frame_Shift_Del	DEL	A	-	P-0004754-T01-IM5	p.K3416Nfs*11	ENST00000380152	.
PTCH1	5727	9	98270530	98270530	Frame_Shift_Del	DEL	C	-	P-0004754-T01-IM5	p.L39Cfs*41	ENST00000331920	NM_000264.3
CBFB	865	16	67063358	67063359	Frame_Shift_Ins	INS	-	T	P-0004754-T01-IM5	p.R19*	ENST00000412916	.
FAT1	2195	4	187532709	187532710	Frame_Shift_Ins	INS	-	G	P-0004754-T01-IM5	p.V3229Cfs*3	ENST00000441802	NM_005245.3
NOTCH4	4855	6	32165216	32165216	Frame_Shift_Del	DEL	G	-	P-0004754-T01-IM5	p.L1638Cfs*68	ENST00000375023	NM_004557.3
RAD50	10111	5	131931452	131931453	Frame_Shift_Del	DEL	AA	-	P-0004754-T01-IM5	p.K722Gfs*5	ENST00000265335	.
SPEN	23013	1	16261245	16261246	Frame_Shift_Ins	INS	-	C	P-0004754-T01-IM5	p.A2840Gfs*7	ENST00000375759	NM_015001.2
PIK3CA	5290	3	178936091	178936091	Missense_Mutation	SNP	G	A	P-0005298-T01-IM5	p.E545K	ENST00000263967	NM_006218.2
APC	324	5	112175951	112175952	Frame_Shift_Ins	INS	-	A	P-0005298-T01-IM5	p.T1556Nfs*3	ENST00000257430	NM_000038.5
PTEN	5728	10	89692884	89692884	Missense_Mutation	SNP	A	G	P-0005298-T01-IM5	p.H123R	ENST00000371953	NM_000314.4
SMAD4	4089	18	48603046	48603077	Frame_Shift_Del	DEL	GCAGGCGGCTACTGCACAAGCTGCAGCAGCTG	-	P-0005298-T01-IM5	p.Q449Hfs*34	ENST00000342988	NM_005359.5
APC	324	5	112175779	112175780	Frame_Shift_Ins	INS	-	C	P-0005298-T01-IM5	p.D1498Rfs*16	ENST00000257430	NM_000038.5
BCOR	54880	X	39933593	39933594	Frame_Shift_Ins	INS	-	G	P-0005298-T01-IM5	p.S336Lfs*45	ENST00000378444	NM_001123385.1
TP53	7157	17	7578406	7578406	Missense_Mutation	SNP	C	T	P-0005762-T01-IM5	p.R175H	ENST00000269305	NM_001126112.2
BRCA2	675	13	32907131	32907131	Missense_Mutation	SNP	T	G	P-0005762-T01-IM5	p.F506V	ENST00000380152	.
KRAS	3845	12	25398285	25398285	Missense_Mutation	SNP	C	G	P-0006764-T01-IM5	p.G12R	ENST00000256078	NM_033360.2
SMAD4	4089	18	48604788	48604788	Missense_Mutation	SNP	A	G	P-0006764-T01-IM5	p.D537G	ENST00000342988	NM_005359.5
KRAS	3845	12	25398284	25398284	Missense_Mutation	SNP	C	A	P-0007683-T01-IM5	p.G12V	ENST00000256078	NM_033360.2
APC	324	5	112175423	112175423	Nonsense_Mutation	SNP	C	T	P-0007683-T01-IM5	p.Q1378*	ENST00000257430	NM_000038.5
TP53	7157	17	7578536	7578536	Missense_Mutation	SNP	T	C	P-0007683-T01-IM5	p.K132E	ENST00000269305	NM_001126112.2
KRAS	3845	12	25398285	25398285	Missense_Mutation	SNP	C	A	P-0007809-T01-IM5	p.G12C	ENST00000256078	NM_033360.2
APC	324	5	112173917	112173917	Nonsense_Mutation	SNP	C	T	P-0007809-T01-IM5	p.R876*	ENST00000257430	NM_000038.5
APC	324	5	112175198	112175198	Nonsense_Mutation	SNP	C	T	P-0007809-T01-IM5	p.Q1303*	ENST00000257430	NM_000038.5
ASXL2	55252	2	25972695	25972695	Missense_Mutation	SNP	G	A	P-0007809-T01-IM5	p.A577V	ENST00000435504	.
ALK	238	2	30143440	30143440	Missense_Mutation	SNP	G	A	P-0007809-T01-IM5	p.A29V	ENST00000389048	NM_004304.4
EPHA5	2044	4	66280061	66280061	Missense_Mutation	SNP	C	T	P-0007809-T01-IM5	p.R543H	ENST00000273854	NM_004439.5
ESR1	2099	6	152129141	152129141	Missense_Mutation	SNP	A	C	P-0007809-T01-IM5	p.K32Q	ENST00000206249	NM_000125.3
HGF	3082	7	81346641	81346641	Missense_Mutation	SNP	T	C	P-0007809-T01-IM5	p.N438D	ENST00000222390	NM_000601.4
KRAS	3845	12	25378562	25378562	Missense_Mutation	SNP	C	T	P-0008540-T01-IM5	p.A146T	ENST00000256078	NM_033360.2
TP53	7157	17	7577022	7577022	Nonsense_Mutation	SNP	G	A	P-0008540-T01-IM5	p.R306*	ENST00000269305	NM_001126112.2
APC	324	5	112175246	112175246	Frame_Shift_Del	DEL	C	-	P-0008540-T01-IM5	p.P1319Lfs*2	ENST00000257430	NM_000038.5
RASA1	5921	5	86564764	86564764	Nonsense_Mutation	SNP	G	T	P-0008540-T01-IM5	p.E166*	ENST00000274376	NM_002890.2
POLE	5426	12	133220049	133220049	Missense_Mutation	SNP	A	G	P-0008540-T01-IM5	p.F1463S	ENST00000320574	NM_006231.2
APC	324	5	112154980	112154980	Frame_Shift_Del	DEL	T	-	P-0008540-T01-IM5	p.C417Wfs*37	ENST00000257430	NM_000038.5
TP53	7157	17	7577069	7577075	Frame_Shift_Del	DEL	CGGAGAT	-	P-0008540-T01-IM5	p.N288Tfs*55	ENST00000269305	NM_001126112.2
KRAS	3845	12	25398284	25398284	Missense_Mutation	SNP	C	T	P-0009760-T01-IM5	p.G12D	ENST00000256078	NM_033360.2
RNF43	54894	17	56435780	56435780	Nonsense_Mutation	SNP	C	A	P-0009760-T01-IM5	p.E453*	ENST00000407977	.
BAP1	8314	3	52437577	52437578	Frame_Shift_Ins	INS	-	T	P-0009760-T01-IM5	p.K529Qfs*8	ENST00000460680	NM_004656.3
PIK3CA	5290	3	178928065	178928088	In_Frame_Del	DEL	TACCTCATGGATTAGAAGATTTGC	-	P-0009760-T01-IM5	p.P449_L456del	ENST00000263967	NM_006218.2
APC	324	5	112175908	112175909	Frame_Shift_Del	DEL	AG	-	P-0009760-T01-IM5	p.E1540Afs*3	ENST00000257430	NM_000038.5
TP53	7157	17	7577556	7577556	Missense_Mutation	SNP	C	T	P-0009903-T01-IM5	p.C242Y	ENST00000269305	NM_001126112.2
APC	324	5	112128191	112128191	Nonsense_Mutation	SNP	C	T	P-0009903-T01-IM5	p.R232*	ENST00000257430	NM_000038.5
APC	324	5	112175021	112175021	Nonsense_Mutation	SNP	C	T	P-0009903-T01-IM5	p.Q1244*	ENST00000257430	NM_000038.5
INPP4B	8821	4	143235903	143235903	Missense_Mutation	SNP	C	T	P-0009903-T01-IM5	p.V129I	ENST00000262992	NM_001101669.1
TCF7L2	6934	10	114925329	114925329	Missense_Mutation	SNP	C	G	P-0009903-T01-IM5	p.C469W	ENST00000543371	NM_001198531.1
TP53	7157	17	7578263	7578263	Nonsense_Mutation	SNP	G	A	P-0010147-T01-IM5	p.R196*	ENST00000269305	NM_001126112.2
NRAS	4893	1	115258745	115258745	Missense_Mutation	SNP	C	G	P-0010147-T01-IM5	p.G13R	ENST00000369535	NM_002524.4
APC	324	5	112116592	112116592	Nonsense_Mutation	SNP	C	T	P-0010147-T01-IM5	p.R213*	ENST00000257430	NM_000038.5
DNMT3B	1789	20	31384651	31384651	Frame_Shift_Del	DEL	G	-	P-0010147-T01-IM5	p.L454Sfs*136	ENST00000328111	NM_006892.3
FLT4	2324	5	180045839	180045839	Missense_Mutation	SNP	C	T	P-0010147-T01-IM5	p.D978N	ENST00000261937	NM_182925.4
HIST1H3I	8354	6	27840041	27840041	Missense_Mutation	SNP	C	T	P-0010147-T01-IM5	p.R18H	ENST00000328488	NM_003533.2
APC	324	5	112175542	112175543	Frame_Shift_Ins	INS	-	A	P-0010147-T01-IM5	p.I1418Nfs*5	ENST00000257430	NM_000038.5
SPEN	23013	1	16261677	16261677	Missense_Mutation	SNP	C	T	P-0010367-T01-IM5	p.T2981M	ENST00000375759	NM_015001.2
APC	324	5	112174577	112174577	Nonsense_Mutation	SNP	C	T	P-0010367-T01-IM5	p.Q1096*	ENST00000257430	NM_000038.5
APC	324	5	112175426	112175426	Nonsense_Mutation	SNP	G	T	P-0010367-T01-IM5	p.E1379*	ENST00000257430	NM_000038.5
ARID2	196528	12	46285670	46285670	Missense_Mutation	SNP	G	T	P-0010367-T01-IM5	p.R1677L	ENST00000334344	NM_152641.2
TP53	7157	17	7577580	7577580	Missense_Mutation	SNP	T	C	P-0010367-T01-IM5	p.Y234C	ENST00000269305	NM_001126112.2
NCOR1	9611	17	16029511	16029511	Nonsense_Mutation	SNP	G	A	P-0010367-T01-IM5	p.R507*	ENST00000268712	NM_006311.3
PTPRT	11122	20	40727129	40727129	Missense_Mutation	SNP	A	G	P-0010367-T01-IM5	p.F1279L	ENST00000373198	NM_133170.3
KRAS	3845	12	25398284	25398284	Missense_Mutation	SNP	C	A	P-0011014-T01-IM5	p.G12V	ENST00000256078	NM_033360.2
INHBA	3624	7	41739803	41739803	Missense_Mutation	SNP	G	A	P-0011014-T01-IM5	p.A57V	ENST00000242208	NM_002192.2
KRAS	3845	12	25398284	25398284	Missense_Mutation	SNP	C	A	P-0012680-T01-IM5	p.G12V	ENST00000256078	NM_033360.2
TP53	7157	17	7577094	7577094	Missense_Mutation	SNP	G	A	P-0012680-T01-IM5	p.R282W	ENST00000269305	NM_001126112.2
INSR	3643	19	7172331	7172331	Missense_Mutation	SNP	C	T	P-0012680-T01-IM5	p.R413H	ENST00000302850	NM_000208.2
PARK2	0	6	162622230	162622230	Missense_Mutation	SNP	C	A	P-0012680-T01-IM5	p.R156I	ENST00000366898	NM_004562.2
RAF1	5894	3	12650282	12650282	Missense_Mutation	SNP	A	C	P-0012680-T01-IM5	p.S188R	ENST00000251849	NM_002880.3
CDKN1B	1027	12	12870831	12870831	Nonsense_Mutation	SNP	C	T	P-0012680-T01-IM5	p.Q20*	ENST00000228872	NM_004064.3
ARID2	196528	12	46287412	46287412	Splice_Site	SNP	G	T	P-0012680-T01-IM5	p.X1758_splice	ENST00000334344	NM_152641.2
NOTCH4	4855	6	32188307	32188308	Frame_Shift_Del	DEL	CT	-	P-0012680-T01-IM5	p.S345Wfs*8	ENST00000375023	NM_004557.3
FBXW7	55294	4	153247289	153247289	Missense_Mutation	SNP	G	A	P-0013897-T01-IM5	p.R505C	ENST00000281708	NM_033632.3
KRAS	3845	12	25378562	25378562	Missense_Mutation	SNP	C	T	P-0013897-T01-IM5	p.A146T	ENST00000256078	NM_033360.2
EPHA5	2044	4	66535427	66535427	Missense_Mutation	SNP	G	A	P-0013897-T01-IM5	p.R12W	ENST00000273854	NM_004439.5
TCF7L2	6934	10	114925333	114925333	Missense_Mutation	SNP	C	T	P-0013897-T01-IM5	p.R471C	ENST00000543371	NM_001198531.1
APC	324	5	112175235	112175235	Nonsense_Mutation	SNP	C	G	P-0013897-T01-IM5	p.S1315*	ENST00000257430	NM_000038.5
PIK3R1	5295	5	67591127	67591129	In_Frame_Del	DEL	AGA	-	P-0013897-T01-IM5	p.R574del	ENST00000274335	.
TGFBR2	7048	3	30729880	30729881	Frame_Shift_Del	DEL	AA	-	P-0013897-T01-IM5	p.K493Rfs*3	ENST00000359013	NM_001024847.2
PTPRS	5802	19	5222726	5222726	Missense_Mutation	SNP	C	T	P-0013897-T01-IM5	p.R1026H	ENST00000357368	NM_002850.3
FGFR4	2264	5	176518737	176518737	Missense_Mutation	SNP	C	T	P-0013897-T01-IM5	p.R219C	ENST00000292408	NM_213647.1
PIK3CA	5290	3	178936091	178936091	Missense_Mutation	SNP	G	A	P-0007216-T02-IM6	p.E545K	ENST00000263967	NM_006218.2
TP53	7157	17	7574003	7574003	Nonsense_Mutation	SNP	G	A	P-0007216-T02-IM6	p.R342*	ENST00000269305	NM_001126112.2
APC	324	5	112175576	112175576	Nonsense_Mutation	SNP	C	T	P-0007216-T02-IM6	p.Q1429*	ENST00000257430	NM_000038.5
APC	324	5	112174631	112174631	Nonsense_Mutation	SNP	C	T	P-0007216-T02-IM6	p.R1114*	ENST00000257430	NM_000038.5
KRAS	3845	12	25398281	25398281	Missense_Mutation	SNP	C	T	P-0007216-T02-IM6	p.G13D	ENST00000256078	NM_033360.2
GATA3	2625	10	8106072	8106072	Missense_Mutation	SNP	C	T	P-0007216-T02-IM6	p.R298W	ENST00000346208	.
SETD2	29072	3	47166034	47166034	Missense_Mutation	SNP	T	G	P-0007216-T02-IM6	p.K31T	ENST00000409792	NM_014159.6
IKZF1	10320	7	50450293	50450293	Missense_Mutation	SNP	C	A	P-0007216-T02-IM6	p.N159K	ENST00000331340	NM_006060.4
KEAP1	9817	19	10602575	10602575	Missense_Mutation	SNP	A	C	P-0007216-T02-IM6	p.F335V	ENST00000171111	NM_203500.1
INPPL1	3636	11	71939455	71939455	Nonsense_Mutation	SNP	C	T	P-0007216-T02-IM6	p.Q104*	ENST00000298229	NM_001567.3
HNF1A	6927	12	121434115	121434115	Missense_Mutation	SNP	A	C	P-0007216-T02-IM6	p.S336R	ENST00000257555	.
BRCA2	675	13	32893406	32893407	Frame_Shift_Del	DEL	CT	-	P-0007216-T02-IM6	p.L88Afs*12	ENST00000380152	.
RPTOR	57521	17	78931471	78931471	Missense_Mutation	SNP	A	G	P-0007216-T02-IM6	p.S1140G	ENST00000306801	NM_020761.2
TP53	7157	17	7578406	7578406	Missense_Mutation	SNP	C	T	P-0017046-T01-IM6	p.R175H	ENST00000269305	NM_001126112.2
[truncated: 67,418 more rows]

## Sheet: Table S3
Supplement Table 3: The 1021 cancer-related genes list.
[truncated: 101 more rows]

## Sheet: revised Table S4
Supplement Table 4: The mutation list of the 11 TCGA cohorts included in this study.
[truncated: 1,007 more rows]

[truncated: 9 more sheets: revised Table S5, revised Table S6, Table S7, revised Table S8, Table S9, revised Table S10, Table S11, Table S12, Table S13]
